# Supplementary material for: Metabolic profiling and gene expression analyses provide insights into cold adaptation of an Antarctic moss Pohlia nutans
Source: Front Plant Sci. 2022 Sep 13;13:1006991. doi: 10.3389/fpls.2022.1006991 (PMC9514047; doi:10.3389/fpls.2022.1006991)
Supplement: Supplementary file 4 [file Table_2.XLSX]

## Sheet: Sheet1
Supplementary Table 2 All detected metabolites in Pohlia nutans under cold stress. Q1, the molecular weight of the parent ion after ionizing ion source plus ions. Q3, characteristic fragment ion.
Index	Q1 (Da)	Q3 (Da)	Molecular Weight (Da)	Formula	Ionization model	Compounds	Class I	CAS	Level	CK1	CK2	CK3	Cold24h-1	Cold24h-2	Cold24h-3	Cold60h-1	Cold60h-2	Cold60h-3	mix01	mix02	mix03
pme3005	74.05	46.2	73.053	C3H7NO	[M+H]+	N,N-Dimethylformamide	Alkaloids	68-12-2	3	382080	351670	374920	751490	570940	912960	400440	357410	468000	216940	304560	179010
pmb0782	86.1	69.2	85.089	C5H11N	[M+H]+	Piperidine	Alkaloids	110-89-4	3	3584200	3543400	3393600	4173900	4154600	3243800	4780600	4101100	3932700	2593100	2661500	2499000
pme2292	89.11	72.08	88.1	C4H12N2	[M+H]+	Putrescine	Alkaloids	110-60-1	3	64004	75165	55752	47018	64587	48684	54533	43865	54420	49375	48870	46692
MWSmce460	100.08	56.05	99.068	C5H9NO	[M+H]+	2-Piperidone	Alkaloids	675-20-7	2	28630	23856	23098	39297	30153	42135	36511	25639	28867	24301	22052	20213
pme1841	103.12	86.1	102.116	C5H14N2	[M+H]+	Cadaverine	Alkaloids	462-94-2	3	15644	30496	12202	19795	11309	9263.2	24405	14462	22984	19024	22446	22154
pmb0484	104.1	60.1	103.091	C5H13NO	[M+H]+	Choline	Alkaloids	62-49-7	1	13855000	14851000	12922000	13384000	12823000	14829000	16783000	16523000	16746000	11785000	13552000	11259000
pme2433	106.09	88	105.079	C4H11NO2	[M+H]+	Diethanolamine	Alkaloids	111-42-2	3	170680	168910	218890	116760	113580	134240	112290	104860	94738	200800	181930	140740
MWS2076	110.06	65.04	109.053	C6H7NO	[M+H]+	2-Aminophenol	Alkaloids	95-55-6	3	31143	20440	18975	37248	39411	60974	86480	58732	46690	19562	25981	24911
pmb1096	118.07	91	117.058	C8H7N	[M+H]+	Indole	Alkaloids	120-72-9	1	60075	59311	68840	63409	56581	60368	86542	42368	58427	47525	34167	48393
pma3649	132.1	86.1	131.058	C5H9NO3	[M+H]+	5-Aminolevulinate	Alkaloids	106-60-5	3	680260	558510	569820	660210	628020	490920	868410	881370	908420	660320	538370	603650
HJKP000649	136.07	91.05	135.068	C8H9NO	[M+H]+	N-benzylformamide	Alkaloids	6343-54-0	2	326220	358090	374560	260380	279890	280440	218450	208350	226980	230280	193420	196680
mws0704	140.01	78.96	141.019	C2H8NO4P	[M-H]-	O-Phosphorylethanolamine	Alkaloids	1071-23-4	3	35275	34415	33571	24823	30756	27708	18495	21367	16436	20317	19040	27051
pma2987	142.1	124.09	141.09	C6H11N3O	[M+H]+	Histidinol	Alkaloids	501-28-0	3	13663000	13220000	13457000	13233000	13376000	13867000	13502000	13442000	12991000	13557000	12925000	13168000
MWS3020	145.13	86.1	144.126	C7H16N2O	[M+H]+	N-Acetylcadaverine	Alkaloids	32343-73-0	3	197860	234420	210030	186110	229800	202310	222940	229880	216330	179900	193280	211670
mws0103	146.06	91	145.053	C9H7NO	[M+H]+	Indole-3-carboxaldehyde	Alkaloids	487-89-8	3	56596	43512	44897	39165	38779	60753	64570	50542	43949	28554	32017	37657
mws0017	146.17	72.2	145.158	C7H19N3	[M+H]+	Spermidine	Alkaloids	124-20-9	3	15803	17631	17174	11249	11622	12260	13203	9839.5	7057.2	11892	18983	6989.9
Lmgp000796	150.06	61.01	149.048	C8H7NO2	[M+H]+	4-Hydroxymandelonitrile	Alkaloids	13093-65-7	3	727870	1055300	949800	1146700	982340	871730	667000	831330	764900	752960	738790	577780
pmb0819	157	130	156.069	C10H8N2	[M+H]+	3-Indoleacetonitrile	Alkaloids	771-51-7	3	22059	30891	26845	22196	34093	22983	34410	32808	40365	19487	17626	14547
mws0102	160.04	116	161.048	C9H7NO2	[M-H]-	Indole-5-carboxylic acid	Alkaloids	1670-81-1	3	16279	22021	11189	11097	16144	21102	20374	19557	20788	14562	13751	10506
mws1346	162.08	98	161.069	C6H11NO4	[M+H]+	DL-2-Aminoadipic acid	Alkaloids	542-32-5	3	4883500	4192500	4556000	4397300	4227300	3973100	4483300	4604300	4301900	4041400	4322500	3690600
MWStz070	182.08	91.05	181.074	C9H11NO3	[M+H]+	N-(2-Hydroxy-4-methoxyphenyl)acetamide	Alkaloids	58469-06-0	1	7116400	8693300	8875500	6912700	7969800	7442200	5294400	5134900	4879400	5332700	5110500	5180200
pmb1754	184	125	184.073	C5H15NO4P+	[M]+	O-Phosphocholine	Alkaloids	107-73-3	3	4414400	3129700	4186000	5309700	4729400	4477300	5013900	4989300	5242200	4553300	4824400	4125900
mws2218	195.09	83.06	194.08	C8H10N4O2	[M+H]+	Caffeine	Alkaloids	58-08-2	1	29631	19448	8731.5	14224	45716	7526.8	5759.2	432810	24383	48365	55910	55335
mws0018	203.22	83	202.216	C10H26N4	[M+H]+	Spermine	Alkaloids	71-44-3	3	9092600	9579100	9634600	10409000	10167000	10380000	10519000	9724700	10430000	9395700	9744000	10406000
Hmcp003783	211.09	193.07	210.079	C13H10N2O	[M+H]+	1-Acetyl-β-carboline	Alkaloids	-	3	35864	28928	34341	30745	34954	48820	19193	19648	18237	14723	10545	13564
mws0677	219.11	160	218.106	C12H14N2O2	[M+H]+	N-Acetyl-5-hydroxytryptamine	Alkaloids	1210-83-9	3	40005	61676	52368	47366	69347	77892	65430	77774	74470	60521	48089	37839
mws1383	243.09	145	242.08	C12H10N4O2	[M+H]+	Lumichrome	Alkaloids	1086-80-2	3	66747	49915	75982	38176	67811	97228	157020	82098	47125	50991	43826	43769
Zmwp005562	284.13	147.04	283.121	C17H17NO3	[M+H]+	cis-N-p-Coumaroyltyramine	Alkaloids	-	3	28432	24349	30624	68558	79752	62599	68292	54184	52733	21272	21463	27617
Zmzp005934	284.3	102.09	283.288	C18H37NO	[M+H]+	Stearamide	Alkaloids	124-26-5	2	3932.4	3953.6	7752.8	3652.9	7156.6	3725.5	3820.2	4001.5	1650.5	10189	3281.1	7384.2
mws1375	304.15	185.09	303.143	C12H21N3O6	[M+H]+	Nicotianamine	Alkaloids	34441-14-0	3	26654	27381	45434	30903	46795	45567	9	9	9	29133	23694	37928
Lmlp004754	312.11	294.21	311.1	C14H17NO7	[M+H]+	Ehretioside B	Alkaloids	156368-84-2	3	118860	98637	84757	98987	103940	105260	77937	75368	73263	44202	43096	45522
mws0983	326.31	62.06	325.298	C20H39NO2	[M+H]+	N-Oleoylethanolamine	Alkaloids	111-58-0	3	6079.5	5474.3	4469	6610.4	6370	6517.1	4618.8	3542.9	4460	3441.7	3792.9	3022.9
pmb0500	411.19	177.05	410.184	C23H26N2O5	[M+H]+	N-p-Coumaroyl-N'-feruloylputrescine	Alkaloids	380302-96-5	3	9	9	9	9	9	9	9	9	9	14425	10559	19681
Lmhp005784	425.21	177.05	424.2	C24H28N2O5	[M+H]+	p-Coumaroylferuloylcadaverine	Alkaloids	-	3	22503	25166	19991	9	9	9	9	9	9	306130	353330	328860
pmp001249	428.19	369.11	428.168	C20H30NO9+	[M]+	Caffeoylcholine-5-O-glucoside*	Alkaloids	-	3	401570	463190	433480	506510	453360	495440	406610	375910	364550	331550	401280	441450
pmp001248	428.19	369.11	428.168	C20H30NO9+	[M]+	Caffeoylcholine-4-O-glucoside*	Alkaloids	-	3	489040	489310	494190	595210	489550	535750	417440	408630	362490	431690	432890	545070
Lmhp005872	455.22	177.05	454.21	C25H30N2O6	[M+H]+	Diferuloylcadaverine	Alkaloids	-	3	29464	42153	43165	9	9	9	9	9	9	616500	623440	619600
pmb0492	584.28	325	583.268	C34H37N3O6	[M+H]+	N',N'',N'''-p-Coumaroyl-cinnamoyl-caffeoyl spermidine	Alkaloids	-	3	45327	35401	38919	90975	91700	97424	161210	139410	144930	62587	51097	40224
mws0217	76.04	29.99	75.032	C2H5NO2	[M+H]+	L-Glycine	Amino acids and derivatives	56-40-6	3	23809	15040	21814	44498	46017	48581	40212	40217	28370	34696	61095	34554
pme3033	104.07	86	103.063	C4H9NO2	[M+H]+	N,N-Dimethylglycine	Amino acids and derivatives	1118-68-9	3	938970	988810	1042200	737020	815730	881180	640130	664470	574760	811920	909690	740220
pme0010	106	60	105.043	C3H7NO3	[M+H]+	L-Serine	Amino acids and derivatives	56-45-1	3	2451200	2003700	2745400	1401100	1209500	1276200	1308600	1411900	1191100	2525000	2781700	1979900
pme0006	116.07	70.1	115.063	C5H9NO2	[M+H]+	L-Proline	Amino acids and derivatives	147-85-3	1	29145000	30936000	29385000	28841000	28353000	27228000	27637000	26848000	28202000	25253000	25225000	23029000
mws0256	118.09	72.1	117.079	C5H11NO2	[M+H]+	L-Valine	Amino acids and derivatives	72-18-4	1	77888000	80720000	70549000	71202000	76036000	67987000	78770000	76258000	79920000	60335000	63844000	62204000
mws0671	120.07	74.1	119.058	C4H9NO3	[M+H]+	L-Homoserine	Amino acids and derivatives	672-15-1	3	6846700	5175600	7067600	6090300	6095400	5934300	4903500	5747100	4918600	7533500	7884300	6522300
mws0230	120.07	74	119.058	C4H9NO3	[M+H]+	L-Threonine	Amino acids and derivatives	72-19-5	3	7550400	5528700	7236200	6224700	6713300	5736000	5078800	5779000	5161500	7547700	7937100	6550100
pme0195	120.02	62	121.02	C3H7NO2S	[M-H]-	L-Cysteine	Amino acids and derivatives	52-90-4	3	14466	12740	16913	26055	20250	26834	19507	16197	10860	11500	9835	8599.5
ML10181668	130.09	84.08	129.079	C6H11NO2	[M+H]+	Cycloleucine	Amino acids and derivatives	52-52-8	3	8751200	7830900	8578900	9818900	10529000	10246000	8738600	9287900	9270200	11672000	11262000	8963300
MWS2413	130.05	58.03	131.058	C5H9NO3	[M-H]-	N-acetyl-beta-alanine	Amino acids and derivatives	3025-95-4	3	8107.6	15579	10471	6525.7	15776	9275.9	7623.6	10824	9417.7	12892	10888	9757.9
mws0216	132.07	86	131.058	C5H9NO3	[M+H]+	Trans-4-Hydroxy-L-proline	Amino acids and derivatives	51-35-4	3	33672000	33849000	33835000	37026000	34061000	36454000	46911000	41371000	41923000	30384000	30832000	30012000
mws1587	132.1	86	131.095	C6H13NO2	[M+H]+	L-Norleucine*	Amino acids and derivatives	327-57-1	1	9343800	8744700	7959100	9341000	10700000	8592300	14316000	11791000	12607000	6602900	6871400	7193300
mws0258	132.1	86	131.095	C6H13NO2	[M+H]+	L-Isoleucine*	Amino acids and derivatives	73-32-5	1	8962900	8908200	8526700	8961200	10287000	8630800	14013000	11790000	11302000	6847200	6505700	7187600
mws0227	132.1	86.2	131.095	C6H13NO2	[M+H]+	L-Leucine*	Amino acids and derivatives	61-90-5	1	7097800	8251000	7474400	7495000	7947000	7691800	10436000	9730900	9463200	5879700	5156100	5155600
mws0001	133.06	74	132.054	C4H8N2O3	[M+H]+	L-Asparagine	Amino acids and derivatives	70-47-3	3	3038900	2811100	3049700	1652200	1734100	1763300	1313400	1224600	1313200	2555800	2524300	2446300
pme2527	133	116	132.09	C5H12N2O2	[M+H]+	L-Ornithine	Amino acids and derivatives	70-26-8	3	19185	13820	14139	12175	15471	13949	26166	17124	23689	12955	17207	10599
mws0219	132.03	88	133.038	C4H7NO4	[M-H]-	L-Aspartic Acid	Amino acids and derivatives	56-84-8	1	3642700	3376700	3416700	4136100	4490000	3693800	6236800	5282000	6063400	4374100	4396500	4049600
Zmdp000972	136.04	91.05	135.035	C4H9NO2S	[M+H]+	S-Methyl-L-cysteine	Amino acids and derivatives	1187-84-4	2	263060	273860	293860	186750	233060	233680	171030	172650	189470	157030	165390	185740
pme0057	136.04	118.1	135.035	C4H9NO2S	[M+H]+	L-Homocysteine	Amino acids and derivatives	6027-13-0	3	90450	46068	53204	56646	38057	64456	64697	64285	20007	64002	43686	54855
MWSmce585	104.07	59.01	139.04	C4H9NO2	[M-Cl]+	Methyl 3-aminopropanoate	Amino acids and derivatives	3196-73-4	2	1649800	1623100	1326300	1274000	1324200	1584600	2420900	1974400	2037700	1343400	1245700	1459800
Hmsp000364	144.1	98.09	143.095	C7H13NO2	[M+H]+	L-Cyclopentylglycine	Amino acids and derivatives	2521-84-8	3	60418	73293	91550	65918	55756	79899	69270	99841	69579	80942	71624	71133
Lmqp000427	146.08	82.07	145.074	C6H11NO3	[M+H]+	N-Methyl-Trans-4-Hydroxy-L-Proline	Amino acids and derivatives	4252-82-8	3	71424	59342	53706	46348	41240	53722	55030	63652	54830	88844	74660	64061
pme0193	147.08	84	146.069	C5H10N2O3	[M+H]+	L-Glutamine	Amino acids and derivatives	56-85-9	1	1055000	964830	971920	579480	649320	594070	452970	436680	530730	635560	637090	645840
pme0026	147.11	84	146.106	C6H14N2O2	[M+H]+	L-Lysine	Amino acids and derivatives	56-87-1	2	964380	1046500	918290	560630	598050	619540	470950	420340	353570	610160	587610	579920
mws1050	148.06	88	147.053	C5H9NO4	[M+H]+	O-Acetylserine	Amino acids and derivatives	5147-00-2	3	384400	206780	275360	747280	569930	593530	628390	647120	618150	246740	365180	495510
pme0014	148.06	84	147.053	C5H9NO4	[M+H]+	L-Glutamic acid	Amino acids and derivatives	56-86-0	1	2521800	2298300	2196000	2000600	1907200	1722600	1824000	2176200	2119100	2404300	2235000	2103500
Zmzn000113	146.05	102.06	147.053	C5H9NO4	[M-H]-	L-threo-3-Methylaspartate	Amino acids and derivatives	6061-13-8	1	4231600	3400100	3884900	3680300	4105200	3514600	3292100	3389700	3371600	3624300	3579900	4125100
MWSmce608	148.1	74.02	147.09	C6H13NO3	[M+H]+	4-Hydoxy-L-Isoleucine	Amino acids and derivatives	781658-23-9	3	760620	713120	737930	580820	609290	611180	754950	601850	644680	813060	719600	694010
pme1210	150.06	61	149.051	C5H11NO2S	[M+H]+	L-Methionine	Amino acids and derivatives	63-68-3	3	787710	891410	923950	965490	767100	706970	584280	670280	609700	558350	622400	521690
mws0224	150.1	61	149.051	C5H11NO2S	[M+H]+	DL-Methionine	Amino acids and derivatives	59-51-8	3	805810	899320	833030	864060	809720	735680	484110	621580	668000	593990	624210	569570
mws0254	156.08	110	155.069	C6H9N3O2	[M+H]+	L-Histidine	Amino acids and derivatives	71-00-1	3	729620	674430	628450	627410	641460	505630	646050	894680	932440	714760	697590	757350
MWS3035	160.06	116.05	161.069	C6H11NO4	[M-H]-	N-Methyl-L-Glutamate	Amino acids and derivatives	35989-16-3	3	31984	17835	19670	14827	25876	38212	25743	31657	23704	19467	25168	16653
pme3382	160.06	98	161.069	C6H11NO4	[M-H]-	N-Acetyl-L-threonine	Amino acids and derivatives	17093-74-2	3	56917	56186	43059	66474	77758	85115	71268	91138	55285	44467	50501	61817
Lmbp000123	164.07	56.05	163.067	C6H13NO2S	[M+H]+	L-Homomethionine	Amino acids and derivatives	25148-30-5	3	2284800	2060100	2009300	1941100	2006900	1840900	2401600	2307000	2703100	1861400	1820200	1843200
pme1419	164.07	104	163.067	C6H13NO2S	[M+H]+	L-Methionine methyl ester	Amino acids and derivatives	10332-17-9	3	30454	25344	25416	31283	26419	26052	28925	29965	26615	24080	23639	22779
pme2617	166.05	102	165.046	C5H11NO3S	[M+H]+	L-Methionine Sulfoxide	Amino acids and derivatives	3226-65-1	3	543210	687400	637860	686620	677640	647280	513210	664360	744320	613720	678830	576700
pme0021	166.09	120.08	165.07	C9H11NO2	[M+H]+	L-Phenylalanine	Amino acids and derivatives	63-91-2	1	9847700	9561400	9321900	10252000	10712000	10359000	8581700	7855800	7581500	6703000	6745100	6562600
pme0181	170.09	124	169.085	C7H11N3O2	[M+H]+	3-Methyl-L-Histidine*	Amino acids and derivatives	368-16-1	3	111470	122560	87734	76980	74304	68067	73661	68359	98458	69455	73123	73022
MWS0933	170.09	124.09	169.085	C7H11N3O2	[M+H]+	1-Methylhistidine*	Amino acids and derivatives	332-80-9	3	63943	55330	31612	53248	34986	30779	28613	64553	68843	33179	36348	27618
pme0253	174.11	86	173.105	C8H15NO3	[M+H]+	N-Acetyl-L-leucine	Amino acids and derivatives	1188-21-2	3	111220	84715	105360	248030	251500	189090	371150	343650	332290	121410	150940	134360
mws0260	175.12	116	174.112	C6H14N4O2	[M+H]+	L-Arginine	Amino acids and derivatives	74-79-3	3	864770	1066700	1051600	1011200	819180	864450	488190	450200	556560	630550	663570	668470
pme0008	176.1	113	175.096	C6H13N3O3	[M+H]+	L-Citrulline	Amino acids and derivatives	372-75-8	3	139570	74764	77428	74579	68660	77100	117580	135360	138320	99982	121860	85460
mws0250	182.08	136.1	181.074	C9H11NO3	[M+H]+	L-Tyrosine	Amino acids and derivatives	60-18-4	1	9748800	11810000	10992000	10829000	10874000	9403100	8694800	7698300	8530100	6689800	8021300	7772900
mws5041	189.12	86.1	188.116	C8H16N2O3	[M+H]+	L-Glycyl-L-isoleucine*	Amino acids and derivatives	19461-38-2	3	146950	161360	159210	156470	160750	149670	205070	203430	185440	128180	131730	116230
mws0736	189.12	86	188.116	C8H16N2O3	[M+H]+	N-Glycyl-L-leucine*	Amino acids and derivatives	869-19-2	3	145790	160370	171520	139270	158470	140540	188980	198560	173750	103250	106890	112830
pme0122	189.12	126	188.116	C8H16N2O3	[M+H]+	N6-Acetyl-L-lysine	Amino acids and derivatives	692-04-6	2	450920	422840	423730	458690	451130	460500	469550	426580	473090	283550	279260	324010
Zmjp000182	189.13	70.07	188.127	C7H16N4O2	[M+H]+	N-Monomethyl-L-arginine	Amino acids and derivatives	17035-90-4	3	49976	45060	51006	39576	41367	48952	35914	60161	75392	47559	51036	35180
Zmdp000292	189.14	70.07	188.127	C7H16N4O2	[M+H]+	Arginine methyl ester	Amino acids and derivatives	-	3	62393	41945	41198	56606	40684	47146	56530	35876	48759	45990	67541	40896
Zmzp000145	189.16	84.08	188.152	C9H20N2O2	[M+H]+	Trimethyllysine	Amino acids and derivatives	23284-33-5	3	1871100	1594900	1657200	1723100	1536100	1620000	1625300	1437700	1547600	1392500	1436800	1398200
pme0075	188.06	128	189.064	C7H11NO5	[M-H]-	N-Acetyl-L-glutamic acid	Amino acids and derivatives	1188-37-0	3	57848	57042	54228	57544	52866	55539	327820	52338	46886	81090	96400	57746
MWS1771	196.1	91.05	195.09	C10H13NO3	[M+H]+	L-Tyrosine methyl ester	Amino acids and derivatives	1080-06-4	3	51558	52786	53340	35463	35436	41652	39248	55311	44130	31797	25901	20850
mws5037	203.14	86.1	202.132	C9H18N2O3	[M+H]+	L-Alanyl-L-leucine	Amino acids and derivatives	3303-34-2	3	108710	107950	108490	102650	85511	100280	113640	71243	91928	87334	65770	70323
NK10251888	203.15	70.07	202.143	C8H18N4O2	[M+H]+	NG,NG-Dimethyl-L-arginine	Amino acids and derivatives	30315-93-6	3	143680	183160	198340	186540	199970	214210	164070	134310	155710	134060	214500	151090
mws0282	203.08	116.05	204.09	C11H12N2O2	[M-H]-	L-Tryptophan	Amino acids and derivatives	73-22-3	1	13401000	13907000	12627000	14814000	12194000	14852000	14956000	13777000	15772000	11608000	10299000	11263000
MWSslk120	208.1	120.08	207.09	C11H13NO3	[M+H]+	N-Acetyl-DL-phenylalanine	Amino acids and derivatives	2901-75-9	3	70142	100560	88754	108150	95386	102630	107330	114150	168060	119800	113670	90234
pmb2873	214.1	134	215.095	C13H13NO2	[M-H]-	3-(2-Naphthyl)-L-alanine	Amino acids and derivatives	58438-03-2	3	78050	57430	67069	39300	77270	73755	103130	71079	63536	73192	52341	57065
pme0170	217.13	158	216.122	C8H16N4O3	[M+H]+	N-Acetyl-L-Arginine	Amino acids and derivatives	155-84-0	3	63723	83134	59111	99850	102080	126510	116210	119910	144580	53977	60041	74355
Lmrj001698	219.13	60.04	218.127	C9H18N2O4	[M+H]+	L-Seryl-L-Isoleucine	Amino acids and derivatives	91086-51-0	3	565.45	1292.1	1324	1577.3	931.81	1640.4	752.93	2910.2	1942	1037.9	909.66	934.39
pme1228	221.09	204	220.085	C11H12N2O3	[M+H]+	5-Hydroxy-L-tryptophan	Amino acids and derivatives	56-69-9	3	109230	143710	144260	165470	175920	236140	279710	176220	152250	94700	105970	100020
mws5042	223.11	120.09	222.1	C11H14N2O3	[M+H]+	L-Glycyl-L-phenylalanine	Amino acids and derivatives	721-66-4	3	35860	52517	45147	16559	29951	8817.1	23931	17145	26019	33002	18571	29838
mws0520	224.09	136	223.084	C11H13NO4	[M+H]+	N-Acetyl-L-tyrosine	Amino acids and derivatives	537-55-3	3	34201	34464	23242	67833	51202	59872	141880	129580	133250	61361	57736	72036
Lmhp001461	229.15	70.07	229.154	C11H20N2O3	[M+H]+	L-Prolyl-L-Leucine	Amino acids and derivatives	52899-07-7	3	109840	91977	112530	150560	134650	120200	162090	203270	211070	71191	86067	68758
Lmhp001670	231.16	72.08	231.17	C11H22N2O3	[M+H]+	L-Valyl-L-Leucine	Amino acids and derivatives	3989-97-7	3	103450	135710	131460	95850	95884	79536	97849	108350	109770	53405	76886	82291
pmb0962	235.1	118.3	234.158	C10H22N2O4	[M+H]+	L-Lysine-Butanoic Acid	Amino acids and derivatives	80407-71-2	3	51807	52219	46520	46491	67066	51714	107630	81876	92780	32650	32520	27604
Lmhp002031	245.18	86.1	245.186	C12H24N2O3	[M+H]+	L-Leucyl-L-Leucine	Amino acids and derivatives	3303-31-9	3	70725	39183	58342	53491	69839	36197	66587	47390	60080	36260	53628	38355
pmb2591	245.09	203.2	246.1	C13H14N2O3	[M-H]-	N-Acetyl-L-Tryptophan	Amino acids and derivatives	1218-34-4	3	24545	15959	11065	25204	22510	22378	57377	50370	70848	27016	34573	38704
Lmrj002087	247.13	86.09	246.121	C10H18N2O5	[M+H]+	L-Isoleucyl-L-Aspartate	Amino acids and derivatives	-	3	89627	87839	84231	59026	58416	47686	58229	46007	42423	28706	54338	65973
Zmdp001647	247.13	184.1	246.122	C10H18N2O5	[M+H]+	γ-Glutamyl-L-valine	Amino acids and derivatives	-	1	55246	41705	56175	44037	41133	44751	64740	60890	58822	37060	29602	30283
Zmdp002216	261.14	86.1	260.137	C11H20N2O5	[M+H]+	L-γ-Glutamyl-L-leucine	Amino acids and derivatives	2566-39-4	2	50800	47780	40392	149870	124870	142440	53931	46334	53492	57669	72772	55232
Lmhp001732	263.13	70.07	263.139	C14H18N2O3	[M+H]+	L-Prolyl-L-Phenylalanine	Amino acids and derivatives	13589-02-1	2	113240	181210	136830	123480	174960	106130	178920	196440	166830	84108	65752	74712
pme2890	269.06	136	268.055	C8H16N2O4S2	[M+H]+	L-Homocystine	Amino acids and derivatives	626-72-2	3	20586	8000	15624	18707	11304	20022	13678	19665	17179	40636	34978	22978
pmb2857	308.1	146.1	309.106	C11H19NO9	[M-H]-	L-Glutamic acid-O-glycoside	Amino acids and derivatives	-	3	23988	30431	22010	15832	16154	18399	11978	5556.6	11265	22261	24846	26097
mws0582	322.11	130	321.099	C11H19N3O6S	[M+H]+	S-(Methyl)glutathione	Amino acids and derivatives	2922-56-7	1	152810	135190	123320	133270	158960	117000	114830	85641	58470	76389	83381	89295
MWS2426	332.13	203.08	333.132	C16H19N3O5	[M-H]-	Tryptophan glutamic acid	Amino acids and derivatives	36099-95-3	3	31838	16929	27452	29526	16851	19897	23954	19083	24039	19223	18441	19143
mws1051	400.14	251	399.145	C15H23N6O5S	[M+H]+	S-Adenosylmethionine	Amino acids and derivatives	485-80-3	3	15683	15241	18921	11513	15385	8446.6	15102	10260	6635.4	13313	15122	10898
pmb0464	458.1	116.3	457.143	C16H27NO14	[M+H]+	L-Aspartic acid-O-diglucoside	Amino acids and derivatives	-	3	1928200	1514900	2085100	1643400	1618600	1437200	2693300	2677500	1965400	1808400	1880700	1697400
mws4134	611.14	306.08	612.152	C20H32N6O12S2	[M-H]-	Oxiglutatione	Amino acids and derivatives	27025-41-8	2	1348100	1518300	870370	1538200	1622200	1035500	2219300	1523400	1419200	1087600	799200	1106500
Hmbp002730	287.06	153.01	286.047	C15H10O6	[M+H]+	Isoscutellarein	Flavonoids	41440-05-5	3	109840	110560	124010	108290	101720	104400	53881	61938	57336	40197	38572	39328
MWS20143	287.06	153.02	286.048	C15H10O6	[M+H]+	Luteolin (5,7,3',4'-Tetrahydroxyflavone)	Flavonoids	491-70-3	3	110200	114940	117650	70495	114510	107420	60278	68560	39734	44556	40124	31931
mws1068	285.04	151	286.048	C15H10O6	[M-H]-	Kaempferol (3,5,7,4'-Tetrahydroxyflavone)	Flavonoids	520-18-3	3	118260	151670	155160	219200	187710	252890	530040	550460	476200	13566	12409	7477.6
mws1094	287.06	259	288.063	C15H12O6	[M-H]-	Aromadendrin (Dihydrokaempferol)	Flavonoids	480-20-6	1	231440	245650	230560	394700	237870	195650	596350	585260	596480	155060	165600	118260
mws0064	287.06	135	288.063	C15H12O6	[M-H]-	Eriodictyol (5,7,3',4'-Tetrahydroxyflavanone)	Flavonoids	552-58-9	3	179450	138010	128650	233180	242660	170860	300840	277480	316250	71113	51395	62294
mws0058	299.06	284	300.063	C16H12O6	[M-H]-	Diosmetin (5,7,3'-Trihydroxy-4'-methoxyflavone)*	Flavonoids	520-34-3	2	1218300	1177300	1280200	1586000	1650700	1652300	754570	732900	700650	217670	204160	220170
Zmhn003257	299.06	284.04	300.063	C16H12O6	[M-H]-	5,7,2'-Trhiyroxy-8-methoxyflavone*	Flavonoids	-	2	1312700	1377100	1275300	1770100	1804300	1694500	870180	747930	804790	230190	242370	227250
mws0044	303.05	125.02	304.058	C15H12O7	[M-H]-	Dihydroquercetin(Taxifolin)	Flavonoids	480-18-2	1	605200	517920	479700	666290	730630	642460	1547400	1162500	1181100	460640	422650	474280
Hmqn003268	303.05	151.03	304.059	C15H12O7	[M-H]-	5,7,3',4',5'-Pentahydroxydihydroflavone	Flavonoids	-	2	42851	86021	68351	83558	95366	43954	152450	116280	117260	44536	33161	46383
mws0038	313.07	283	314.079	C17H14O6	[M-H]-	Kumatakenin	Flavonoids	3301-49-3	1	2063500	2183300	1883100	1511300	1669600	1585600	269990	313400	298200	829120	823500	870080
mws1313	373.13	312.1	372.121	C20H20O7	[M+H]+	Sinensetin (5,6,7,3',4'-pentamethoxyflavone)	Flavonoids	2306-27-6	3	192670	169630	187050	187340	174680	161960	26989	26790	24667	59564	65213	62954
mws1397	441.08	169	442.09	C22H18O10	[M-H]-	Epicatechin gallate*	Flavonoids	1257-08-5	1	9	9	9	9	9	9	11066	19108	40342	49608	50041	36894
mws0355	441.08	169.02	442.09	C22H18O10	[M-H]-	Catechin gallate*	Flavonoids	130405-40-2	1	187600	11004	13088	9750.2	13632	9247	6531.5	29380	36220	33418	37798	44779
mws0052	447.09	271.07	446.085	C21H18O11	[M+H]+	Baicalin	Flavonoids	21967-41-9	3	1462000	47247	2566900	91339	205490	955670	58528	26686	35308	148500	210050	185760
Hmpp003270	449.11	287.05	448.101	C21H20O11	[M+H]+	Luteolin-4'-O-glucoside	Flavonoids	6920-38-3	3	19172	13986	11274	8633.2	25704	20349	11017	21072	5630.2	15189	23402	25220
mws0034	457.08	169.01	458.085	C22H18O11	[M-H]-	Epigallocatechin-3-gallate*	Flavonoids	989-51-5	1	109990	8821.2	7599.8	12173	26825	15068	12246	72762	106450	19798	32662	28798
mws2220	457.08	169.02	458.085	C22H18O11	[M-H]-	Gallocatechin 3-O-gallate*	Flavonoids	5127-64-0	1	9	9	9	9903	16128	4057.8	9336.5	54102	77080	29535	20720	30118
mws4167	463.09	287.06	462.08	C21H18O12	[M+H]+	Luteolin-7-O-glucuronide	Flavonoids	29741-10-4	3	43722	19123	15478	215390	41852	253040	13426	10312	17508	41082	57024	45612
Hmcn001884	463.09	301.03	464.095	C21H20O12	[M-H]-	6-Hydroxyluteolin 5-glucoside	Flavonoids	-	3	65042	74808	79388	77510	77638	81386	37648	34522	27820	45504	28859	50585
Lmdp003286	465.1	303.06	464.095	C21H20O12	[M+H]+	Isohyperoside	Flavonoids	35589-21-0	3	174650	211560	147840	145740	164500	159370	66183	140420	90125	124950	132020	143790
pmp001309	465.1	303.1	464.095	C21H20O12	[M+H]+	6-Hydroxykaempferol-7-O-glucoside	Flavonoids	-	3	168620	161880	172680	161110	180970	248990	59161	104610	105650	101220	124830	102930
mws0061	463.09	300	464.095	C21H20O12	[M-H]-	Quercetin-3-O-galactoside (Hyperin)*	Flavonoids	482-36-0	3	129580	152610	134010	120540	152480	134530	68699	73305	76576	111440	101940	89765
mws0091	463.09	300.03	464.095	C21H20O12	[M-H]-	Quercetin-3-O-glucoside (Isoquercitrin)*	Flavonoids	482-35-9	3	82760	115890	94368	100090	93510	67451	51034	43091	52760	45375	57150	62160
mws1329	463.09	300.7	464.095	C21H20O12	[M-H]-	Quercetin-7-O-glucoside*	Flavonoids	491-50-9	3	48554	69707	45068	50028	50189	58956	22760	48082	17849	21858	34612	42984
mws0856	463.09	301	464.095	C21H20O12	[M-H]-	Quercetin-4'-O-glucoside (Spiraeoside)*	Flavonoids	20229-56-5	3	89996	69144	91311	81447	70724	70816	28357	41280	35694	57900	46058	48145
Hmln002199	505.1	300.03	506.107	C23H22O13	[M-H]-	Quercetin-3-O-(6''-acetyl)galactoside	Flavonoids	-	3	21012	33404	20086	33438	33290	30722	3467.5	16589	9019.8	16668	17275	14522
pmp000589	551.1	303.05	550.096	C24H22O15	[M+H]+	Quercetin-7-O-(6''-malonyl)glucoside	Flavonoids	-	3	201560	262350	195880	256290	207090	233380	95739	66484	80437	122570	130950	123190
Lmlp007435	581.17	147.04	580.158	C30H28O12	[M+H]+	Isosalipurposide-6''-O-p-coumaric acid	Flavonoids	-	3	18532	34527	18800	9	9	9	9	9	9	387300	403160	372300
pmp000592	595.17	325.09	594.158	C27H30O15	[M+H]+	Apigenin-7,4'-di-O-Glucoside	Flavonoids	-	3	5162.4	6458.1	3951.5	9	9	9	9	9	9	60291	64148	62334
Lmyp004770	611.14	147.04	610.132	C30H26O14	[M+H]+	Quercetin-3-O-(2''-p-Coumaroyl)glucoside*	Flavonoids	-	3	23503	39294	28229	2613.2	1610.6	3519.4	7471.1	6292	8751.3	54405	70813	47403
Lmyp004516	611.14	147.04	610.132	C30H26O14	[M+H]+	Quercetin-3-O-(2''-p-Coumaroyl)galactoside*	Flavonoids	-	3	10487	12802	5886.6	9	9	9	9	9	9	112700	131940	135590
pmb0711	611.16	303.1	610.153	C27H30O16	[M+H]+	Quercetin-7-O-rutinoside*	Flavonoids	147714-62-3	3	120730	81370	85972	74043	40122	12095	21974	48587	23859	38457	29050	33720
Zmxp003107	611.16	287.06	610.153	C27H30O16	[M+H]+	Luteolin-7,3'-di-O-glucoside*	Flavonoids	52187-80-1	3	141430	130450	188940	104110	89890	192980	42172	28137	24291	91687	72508	77093
Lmjp002461	611.16	303.05	610.153	C27H30O16	[M+H]+	Quercetin-3-O-neohesperidoside*	Flavonoids	117611-67-3	3	95246	63698	74948	67133	41930	20524	20150	49129	35140	60394	48267	47541
Lmmp003091	611.16	303.05	610.153	C27H30O16	[M+H]+	Quercetin-3-O-(4''-O-glucosyl)rhamnoside	Flavonoids	59262-54-3	3	112590	76232	69710	60960	37854	18880	21916	38078	45558	42455	42947	50786
Lmsp004166	611.16	303.05	610.153	C27H30O16	[M+H]+	Quercetin-3-O-glucoside-7-O-rhamnoside	Flavonoids	-	3	92614	70524	61628	62174	38167	10866	33262	51912	45853	34936	44138	36794
Hmpp002612	611.16	287.05	610.153	C27H30O16	[M+H]+	Luteolin-7-O-gentiobioside*	Flavonoids	-	3	156340	163140	179030	115870	194040	195990	49860	36714	33603	79598	83025	66141
mws1012	147.04	103	146.037	C9H6O2	[M+H]+	Coumarin	Lignans and Coumarins	91-64-5	3	51477	53625	63579	58147	81673	70861	46233	55679	45048	27447	19473	22854
MWSmce082	207.06	151.07	206.058	C11H10O4	[M+H]+	Scoparone	Lignans and Coumarins	120-08-1	3	92012	80791	80750	134450	120740	112960	287870	279050	287370	67258	68656	68804
Cmyn001328	339.07	177.02	340.079	C15H16O9	[M-H]-	Daphnin	Lignans and Coumarins	486-55-5	3	53790	51186	32354	44630	47704	48353	73093	80014	54828	29285	19768	26637
Lmyn008503	143.11	143.11	144.115	C8H16O2	[M-H]-	Octanoic acid	Lipids	124-07-2	3	4804.5	4986.4	5521.7	6836.2	4508.7	5275.1	4490.6	5941.1	4540	5552.8	4959.6	5933.5
mws0752	185.15	185.16	186.162	C11H22O2	[M-H]-	Undecylic Acid	Lipids	112-37-8	2	389070	381240	370100	457270	420790	460350	460310	468530	432850	290790	339110	313080
MWSslk080	187.13	141.13	188.141	C10H20O3	[M-H]-	10-Hydroxydecanoic acid	Lipids	1679-53-4	2	34437	34149	35072	30490	33002	32508	26037	27805	21704	14014	16237	14021
pmb2640	199.17	199.17	200.178	C12H24O2	[M-H]-	Dodecanoic acid (Lauric acid)	Lipids	143-07-7	1	359630	376810	362050	417080	410970	457890	412360	371500	350990	278090	282520	279270
MWS1900	215.13	153.13	216.136	C11H20O4	[M-H]-	Undecanedioic acid	Lipids	1852-04-6	1	87990	91153	74611	101860	103410	88369	99693	98063	94632	58856	57261	54704
mws5045	215.17	169.16	216.173	C12H24O3	[M-H]-	12-Hydroxydodecanoic acid	Lipids	505-95-3	1	256080	254670	265670	231290	237190	247340	185920	195530	159890	88520	117140	126510
pmb2643	225.19	207	226.193	C14H26O2	[M-H]-	Myristoleic acid	Lipids	544-64-9	3	4164.2	4760.4	5035.3	4342.4	5563.9	4622.4	4319.6	4133	5231.4	3815.5	3788.1	3788.5
mws0119	227.2	227.2	228.209	C14H28O2	[M-H]-	Myristic Acid	Lipids	544-63-8	1	14900000	14714000	14260000	14037000	14569000	13614000	15448000	13663000	13707000	13105000	12260000	13494000
mws0474	229.14	211	230.152	C12H22O4	[M-H]-	Dodecanedioic aicd	Lipids	693-23-2	1	37235	36787	31773	29103	34147	33471	24645	23226	26326	14701	12048	11191
MWS0552	239.2	223.03	240.209	C15H28O2	[M-H]-	Cis-10-Pentadecenoic Acid(C15: 1)	Lipids	84743-29-3	2	1215200	1309200	1681600	5445100	3712900	12781000	1139900	1500600	3147300	1972600	1983800	2122500
pme2827	239	223	240.245	C16H32O	[M-H]-	Palmitaldehyde	Lipids	629-80-1	3	7144200	7544300	7412300	6668500	7488100	8100600	6372800	7063300	6739600	4719900	4830600	5383500
MWS2430	241.22	241.21	242.225	C15H30O2	[M-H]-	13-methylmyristic acid	Lipids	2485-71-4	3	144760	110750	122340	145370	138820	156650	124340	137280	127060	140440	130730	154070
mws0359	241.22	241.22	242.225	C15H30O2	[M-H]-	Pentadecanoic Acid	Lipids	1002-84-2	1	831090	841450	753830	947250	986260	901920	936020	905730	884650	868490	796720	945690
MWS5231	243.16	181.16	244.167	C13H24O4	[M-H]-	Tridecanedioic acid	Lipids	505-52-2	3	957370	890090	953270	954480	885680	912490	821210	916650	966130	906200	953770	884600
Lmcn009122	253.22	235.21	254.225	C16H30O2	[M-H]-	(7Z)-Hexadecenoic acid	Lipids	2416-19-5	3	29302	26182	28641	27610	31212	25369	31210	28285	27867	28265	27294	28494
mws1488	255.23	237.22	256.24	C16H32O2	[M-H]-	Palmitic acid	Lipids	57-10-3	1	29330	32821	31568	42263	40302	36831	37204	39260	41153	27725	34530	41072
mws0120	258.11	104.11	257.103	C8H20NO6P	[M+H]+	Choline Alfoscerate	Lipids	28319-77-9	1	26584000	21769000	25102000	20089000	20620000	19614000	20701000	20752000	19690000	24235000	24162000	21612000
MWSslk133	257.18	195.18	258.183	C14H26O4	[M-H]-	1,14-Tetradecanedioic Acid	Lipids	821-38-5	3	44312	42941	39182	36978	37549	43226	41536	43342	44457	38495	34727	34598
mws0383	267.23	267.23	268.24	C17H32O2	[M-H]-	10-Heptadecenoic Acid	Lipids	29743-97-3	1	547460	569320	622260	794320	823890	822090	1154800	1009400	1106700	554440	601210	824090
pmf0293	269.29	209.2	270.292	C18H38O	[M-H]-	1-Octadecanol	Lipids	112-92-5	3	33887	29321	33188	32305	29390	31611	30164	26569	30124	32788	34541	28585
pmp001264	274.27	256.27	273.267	C16H35NO2	[M+H]+	Hexadecylsphingosine	Lipids	-	1	2489300	2337300	2207200	4672300	5763000	4622200	5558300	5602900	5810300	477750	457020	452930
pmb1650	279.2	149.4	278.225	C18H30O2	[M+H]+	Octadeca-11E,13E,15Z-trienoic acid	Lipids	25575-00-2	3	18514000	17548000	17698000	21196000	22925000	24619000	18653000	16860000	16717000	12776000	11398000	11147000
Lmbn005923	277.22	59.01	278.225	C18H30O2	[M-H]-	Crepenynic acid	Lipids	2277-31-8	1	297510	280930	304790	283400	307230	292670	330400	336270	327270	298170	310290	311300
mws0366	277.22	277.22	278.225	C18H30O2	[M-H]-	γ-Linolenic Acid*	Lipids	506-26-3	1	34984000	33877000	33569000	32767000	34443000	33527000	42057000	42260000	42709000	33060000	32716000	32350000
mws0367	277.22	277.22	278.225	C18H30O2	[M-H]-	α-Linolenic Acid*	Lipids	463-40-1	1	34665000	34434000	34252000	33346000	34330000	32848000	41649000	42776000	42754000	33368000	32781000	32961000
pmb0889	279.23	95.1	278.225	C18H30O2	[M+H]+	Punicic acid (9Z,11E,13Z-octadecatrienoic acid)	Lipids	544-72-9	1	1467400	1504900	1412100	1375600	1488100	1508600	1490200	1566400	1449300	791310	811940	735130
Lmbn006152	279.23	59.01	280.24	C18H32O2	[M-H]-	(9Z,11E)-Octadecadienoic acid	Lipids	2540-56-9	1	9697.9	9880.8	10783	11833	12098	13552	14825	17493	14424	12064	12511	15104
mws1491	279.23	279.23	280.24	C18H32O2	[M-H]-	Linoleic acid	Lipids	60-33-3	1	13768000	15476000	15257000	18256000	16617000	17231000	19911000	22898000	22474000	19007000	19300000	21956000
Lmyn012331	281.25	281.25	282.256	C18H34O2	[M-H]-	Petroselinic acid	Lipids	593-39-5	3	11726000	11208000	11562000	12187000	11861000	11712000	13859000	14933000	14992000	12204000	12231000	13684000
mws2623	281.25	281.25	282.256	C18H34O2	[M-H]-	11-Octadecanoic acid(Vaccenic acid)	Lipids	506-17-2	1	11939000	11454000	11123000	12907000	12431000	11700000	14212000	14612000	15127000	12014000	12045000	13858000
mws1489	283.26	283.26	284.272	C18H36O2	[M-H]-	Stearic Acid	Lipids	57-11-4	2	16067000	21351000	19252000	25596000	18244000	19822000	17469000	20991000	18496000	7353200	7328500	7525600
MWSslk132	285.21	223.21	286.214	C16H30O4	[M-H]-	Hexadecanedioic acid	Lipids	505-54-4	3	45081	45510	41405	43304	43442	43332	55787	51289	54454	34999	39685	37657
Zmyn005252	285.24	239.24	286.251	C17H34O3	[M-H]-	3-Hydroxy-palmitic acid methyl ester	Lipids	51883-36-4	3	32006	30372	35546	22109	28365	22939	27937	27944	18834	21828	20189	31656
pmb0885	291	190.9	290.188	C18H26O3	[M+H]+	4-Oxo-9Z,11Z,13E,15E-Octadecatetraenoic Acid	Lipids	-	3	121410	125080	118820	187810	213470	224790	242280	206120	168820	62886	65645	75535
Zmyn004548	291.2	235.17	292.204	C18H28O3	[M-H]-	12-Oxo-phytodienoic acid	Lipids	85551-10-6	3	56311	49988	53426	53756	62677	53577	77690	74945	86348	41333	37955	38808
MWSmce689	293.25	95.09	292.24	C19H32O2	[M+H]+	Methyl linolenate	Lipids	301-00-8	3	21831	27571	20774	19058	25062	21849	39320	43314	36763	14500	11972	12526
Zmyn004732	293.21	185.12	294.219	C18H30O3	[M-H]-	2R-hydroxy-9Z,12Z,15Z-octadecatrienoic acid	Lipids	-	3	39944	41088	39908	31728	43262	35819	32491	33182	35265	27144	24341	24781
pmb2792	293.21	193.1	294.219	C18H30O3	[M-H]-	13-Hydroxy-6,9,11-octadecatrienoic acid	Lipids	74784-20-6	2	93350	104710	86000	122240	121450	117730	108780	112880	110140	120730	122940	106630
Zmpn003368	293.21	195.14	294.219	C18H30O3	[M-H]-	13S-Hydroxy-9Z,11E,15Z-octadecatrienoic acid	Lipids	87984-82-5	2	2334400	2408100	2320300	2380400	2546000	2465000	3585400	3633500	3408400	1868900	1811300	1748300
pmb2787	293.21	275.1	294.219	C18H30O3	[M-H]-	9-Oxo-10E,12Z-octadecadienoic acid	Lipids	54232-59-6	3	161460	163460	174340	91415	137230	91906	189450	207000	205390	118540	103280	105230
pmb2786	293.21	235.17	294.219	C18H30O3	[M-H]-	9-Hydroxy-10,12,15-octadecatrienoic acid	Lipids	89886-42-0	3	18853	19239	15506	16657	15656	13354	22027	22381	22330	13906	12315	12395
Lmcn009539	293.25	293.25	294.256	C19H34O2	[M-H]-	E,E,Z-1,3,12-Nonadecatriene-5,14-diol	Lipids	-	1	36347	61147	119970	80388	54977	56112	58416	82386	73940	185370	180460	208120
Hmqp005411	297.24	81.07	296.234	C18H32O3	[M+H]+	9-Oxo-12Z-Octadecenoic acid*	Lipids	112543-32-5	3	30893	23302	24664	23573	24606	26511	30183	28469	31596	23185	21884	17715
Hmqp005455	297.24	81.07	296.234	C18H32O3	[M+H]+	15(R)-Hydroxylinoleic Acid*	Lipids	177931-23-6	3	29949	25584	26139	24284	26660	20784	27083	30987	32310	20005	15387	17892
Lmbn005369	295.23	195.14	296.235	C18H32O3	[M-H]-	13(S)-HODE;13(S)-Hydroxyoctadeca-9Z,11E-dienoic acid*	Lipids	10219-69-9	1	2055100	2099100	1950700	1775100	1973200	1892000	1935400	1937700	1878900	1295400	1274100	1247600
Lmbn005662	295.23	171.1	296.235	C18H32O3	[M-H]-	9(10)-EpOME;(9R,10S)-(12Z)-9,10-Epoxyoctadecenoic acid	Lipids	16833-56-0	3	62073	68447	61783	47440	53562	45911	54728	62171	66602	45135	42935	46794
Rfmb091	295.23	195.14	296.235	C18H32O3	[M-H]-	9S-Hydroxy-10E,12Z-octadecadienoic acid*	Lipids	15514-85-9	1	2062200	2146300	1983800	1862600	1971500	1935900	1997600	1977300	1976100	1304800	1286000	1211700
Lmbn009444	297.24	183.14	298.251	C18H34O3	[M-H]-	Ricinoleic acid	Lipids	141-22-0	2	32044	40751	36084	35186	34807	38978	39089	40478	37918	28834	24985	26494
pmf0297	297.32	183.1	298.324	C20H42O	[M-H]-	1-Eicosanol	Lipids	629-96-9	3	43725	45199	41103	42419	41513	40763	48528	45651	40363	35859	34048	31538
MWS4295	299.26	253.25	300.266	C18H36O3	[M-H]-	DL-2-hydroxystearic acid	Lipids	629-22-1	2	137690	147220	169860	112090	111940	94991	151780	146750	141530	130360	144870	141610
MWS5235	299.26	253.25	300.266	C18H36O3	[M-H]-	12-Hydroxyoctadecanoic acid	Lipids	106-14-9	3	57343	55253	59009	62748	71308	68455	66307	68545	56476	61118	54833	68782
Zmyn005384	299.26	253.26	300.266	C18H36O3	[M-H]-	2R-Hydroxyoctadecanoic Acid	Lipids	26633-48-7	2	131360	151840	170990	112820	105840	93337	151020	144390	137010	129630	137830	148890
Lmqn008288	299.26	299.26	300.267	C18H36O3	[M-H]-	3-Hydroxyoctadecanoic Acid	Lipids	45261-96-9	2	267980	221330	241030	238100	223750	225960	226360	228430	182530	206410	186810	203540
mws0397	301.22	257.23	302.225	C20H30O2	[M-H]-	Cis-5,8,11,14,17-Eicosapentaenoic Acid	Lipids	10417-94-4	1	230660	248390	235350	167180	182440	162930	218950	229090	234620	156880	160060	159730
MWSmce549	303.25	57.07	302.246	C17H34O4	[M+H]+	1-Monomyristin	Lipids	589-68-4	3	375100	364830	392430	270390	313190	316530	363470	273900	287990	201810	199080	208530
mws0369	303.23	258.9	304.24	C20H32O2	[M-H]-	Arachidonic Acid	Lipids	506-32-1	1	6313300	6099600	6218000	5802200	6439200	6254800	7414200	7631100	7465500	5998300	5792900	5988400
Zmpn003698	305.25	59.01	306.256	C20H34O2	[M-H]-	11,14,17-Eicosatrienoic acid*	Lipids	17046-59-2	1	4918.2	6331.1	6792.4	8925	6687.4	8016.1	10027	9707.2	8578.1	9252.7	6658.3	7855.2
Lmbn006210	305.25	59.01	306.256	C20H34O2	[M-H]-	Dihomo-gamma-linolenic acid; (8Z,11Z,14Z)-Icosatrienoic acid*	Lipids	1783-84-2	1	21592	21231	24281	15257	21571	16640	40416	39143	44988	19386	22220	22916
pmn001610	307.26	307.3	308.272	C20H36O2	[M-H]-	Eicosadienoic acid	Lipids	5598-38-9	1	3445200	3783500	3664700	3148200	3590600	3210500	7444500	7953600	8251100	3458500	3322700	3861900
pmb2791	309.21	209.1	310.1	C18H30O4	[M-H]-	9-Hydroperoxy-10E,12,15Z-octadecatrienoic acid	Lipids	111004-08-1	3	79854	72789	78254	82970	101720	74859	76821	73865	84178	52313	52007	40564
Zmzn003953	309.2	227.2	310.214	C18H30O4	[M-H]-	13(s)-hydroperoxy-(9z,11e,15z)-octadecatrienoic acid	Lipids	67597-26-6	1	322930	330560	342860	277100	308490	303580	278600	277720	271990	344500	300290	315870
pmb2789	309	209	310.214	C18H30O4	[M-H]-	13S-Hydroperoxy-6Z,9Z,11E-octadecatrienoic acid	Lipids	121107-97-9	3	25957	26016	26791	21234	28228	24791	25202	18395	22343	18168	15565	15264
pmb2804	311.1	171.3	312.23	C18H32O4	[M-H]-	13S-Hydroperoxy-9Z,11E-octadecadienoic acid	Lipids	33964-75-9	3	29254	27322	33787	27772	30843	28770	31491	27534	27266	24614	26975	30809
MWS80006	311.22	293.21	312.23	C18H32O4	[M-H]-	9-Hydroperoxy-9Z,11E-Octadecadienoic Acid	Lipids	5502-91-0	3	30383	29160	24190	29242	28136	30216	36235	27521	22414	22830	25774	22827
Lmbn007891	313.24	183.14	314.246	C18H34O4	[M-H]-	Hydroxy ricinoleic acid	Lipids	-	3	28031	27698	27794	29386	28297	31822	29887	36378	30268	32868	27936	28137
Lmbn005487	313.24	251.24	314.246	C18H34O4	[M-H]-	12,13-DHOME; (9Z)-12,13-Dihydroxyoctadec-9-enoic acid	Lipids	263399-35-5	3	7880.3	7121.5	7216.4	7252.4	10432	9832.2	8100.9	6963.1	7068.6	7562.6	6112.7	7763.7
MWS2684	317.21	179.11	318.219	C20H30O3	[M-H]-	12-HEPE; 12-Hydroxy-5,8,10,14,17-eicosapentaenoic acid	Lipids	81187-21-5	3	16243	16824	14461	17582	18485	17338	17972	17053	15399	10487	10703	11180
mws0945	317.21	113.1	318.219	C20H30O3	[M-H]-	15-Oxo-5Z,8Z,11Z,13E-eicosatetraenoic acid	Lipids	81416-72-0	2	982110	1010800	926570	738110	896200	774860	894460	960500	1037600	547890	538750	542430
mws0954	319.23	115.04	320.235	C20H32O3	[M-H]-	5-Hydroxy-6,8,11,14-eicosatetraenoic acid	Lipids	70608-72-9	3	55252	66036	57719	48750	70497	51791	66875	67829	60938	38179	37902	35554
mws0879	319.23	257.23	320.235	C20H32O3	[M-H]-	12S-Hydroxy-5Z,8Z,10E,14Z-eicosatetraenoic acid	Lipids	54397-83-0	1	337110	355610	325120	314660	370710	337530	320180	313820	303270	218660	216690	200500
MWS2685	319.23	179.11	320.235	C20H32O3	[M-H]-	12-HETE; 12-Hydroxy-5,8,10,14-eicosatetraenoic acid	Lipids	71030-37-0	2	380680	386550	342410	343430	376790	367850	340090	327070	312410	230140	220030	225530
MWS3083	319.23	59.01	320.235	C20H32O3	[M-H]-	15(S)-HETE; 15(S)-Hydroxy-5Z,8Z,11Z,13E-eicosatetraenoic acid	Lipids	54845-95-3	2	177940	212910	186840	162560	170020	166530	191860	194040	194300	110620	107280	111590
mws0959	319.23	167.11	320.235	C20H32O3	[M-H]-	20-Hydroxyeicosatetraenoic acid(20-HETE)	Lipids	79551-86-3	3	2974.1	2890.2	3991.3	2604.3	3719.3	2958.8	3136.6	3477.3	2607.4	2270.8	1429	1255
MWS20022	321.25	221.16	322.251	C20H34O3	[M-H]-	15S-Hydroxy-8,11,13-eicosatrienoic acid	Lipids	92693-02-2	2	248650	267250	250780	187940	227420	215170	350030	345400	374940	169440	165970	159160
pmn001691	327.22	291.2	328.225	C18H32O5	[M-H]-	9,12,13-Trihydroxy-10,15-octadecadienoic acid	Lipids	-	1	164010	167170	181210	148190	160500	162660	178820	165390	160270	126520	124420	118810
mws0371	327.23	283.3	328.24	C22H32O2	[M-H]-	Cis-4,7,10,13,16,19-Docosahexaenoic Acid	Lipids	6217-54-5	2	108700	133180	116870	176320	155310	158720	146920	122620	125850	112770	110800	100200
pmn001694	329.23	229.15	330.241	C18H34O5	[M-H]-	9,10,13-Trihydroxy-11-Octadecenoic Acid	Lipids	29907-57-1	1	436320	473440	435600	310700	330670	328570	260360	274790	252370	325560	315530	243730
pmp001284	331.28	313.27	330.277	C19H38O4	[M+H]+	Monopalmitin	Lipids	542-44-9	1	180690	178780	200960	156570	163590	177130	170650	151410	175340	159780	151390	142260
mws2620	331.26	287.27	332.272	C22H36O2	[M-H]-	Docosatetraenoic acid	Lipids	28874-58-0	3	3809.5	2711.9	2055.3	2640.9	2895.5	3371.2	3498.1	4196.5	2856.7	2845.7	3676.3	2612.3
MWS2602	335.22	115.04	336.23	C20H32O4	[M-H]-	5(S),15(S)-DiHETE; 5,15-Dihydroxy-6,8,11,13-Eicosatetraenoic Acid	Lipids	82200-87-1	3	6129.9	6989.2	7828.3	5465.7	4649.2	6284.2	4430.6	5675.5	5468.8	3774.1	4753.9	4276.8
pmb1562	351.25	146.9	350.246	C21H34O4	[M+H]+	1-Stearidonoyl-Glycerol	Lipids	-	3	30541	25718	22216	23751	32764	26457	38098	31859	38732	22276	10233	15900
Lmhp011388	353.27	261.22	352.261	C21H36O4	[M+H]+	2-α-Linolenoyl-glycerol	Lipids	55268-58-1	1	480890	485010	460000	401730	431850	450430	777290	736860	730490	399560	378390	391780
Lmhp011562	353.27	261.22	352.261	C21H36O4	[M+H]+	1-α-Linolenoyl-glycerol	Lipids	-	2	625580	704270	620220	461570	499280	524720	1339900	1380500	1196200	558170	506900	555300
Lmhp012042	355.28	263.24	354.277	C21H38O4	[M+H]+	2-Linoleoylglycerol	Lipids	3443-82-1	1	48643	52969	54899	44741	47452	50114	86576	83661	79173	42130	41278	39277
Lmhp112042	355.28	263.24	354.277	C21H38O4	[M+H]+	1-Linoleoylglycerol	Lipids	2277-28-3	2	50854	53823	51637	45375	42412	46087	88097	84237	77641	45013	39018	41238
pmb0296	357.3	265.4	356.293	C21H40O4	[M+H]+	1-Oleoyl-Sn-Glycerol	Lipids	129784-87-8	3	22002	23318	23714	34483	36226	31794	32051	23966	28755	44448	38079	46271
pmb0864	426.26	285.24	425.254	C19H40NO7P	[M+H]+	LysoPE 14:0	Lipids	-	3	14588	13272	11804	20320	16314	17720	19609	17140	18240	15425	13253	19190
Lmhp008337	426.26	285.24	425.254	C19H40NO7P	[M+H]+	LysoPE 14:0(2n isomer)	Lipids	-	3	46613	48261	45747	71193	63723	75964	41371	48859	39475	37210	35051	30395
Lmhp009187	440.28	299.26	439.27	C20H42NO7P	[M+H]+	LysoPE 15:0	Lipids	-	3	17245	16494	16190	24880	29119	29372	24092	18868	19200	17441	16770	15151
Lmhp008885	440.28	299.26	439.27	C20H42NO7P	[M+H]+	LysoPE 15:0(2n isomer)	Lipids	-	3	21345	17914	21534	40646	42984	38174	27658	25097	23565	16983	20406	17721
Lmhp007836	448.25	307.23	447.239	C21H38NO7P	[M+H]+	LysoPE 16:3	Lipids	-	3	12893	18710	15705	25501	24923	27099	18935	17032	18413	13776	15563	14824
Lmhp008763	452.28	311.26	451.27	C21H42NO7P	[M+H]+	LysoPE 16:1(2n isomer)	Lipids	-	3	14857	19178	18814	21250	24953	24278	23506	27066	22649	16908	17542	26546
Lmhp009034	452.28	311.26	451.27	C21H42NO7P	[M+H]+	LysoPE 16:1	Lipids	-	3	11805	15041	14480	18962	28774	28988	22773	18719	15636	15606	27491	20304
pmb0876	454.29	313.27	453.286	C21H44NO7P	[M+H]+	LysoPE 16:0	Lipids	53862-35-4	3	375660	377310	362670	571000	612130	638960	663320	577510	599210	455750	449140	428260
pmd0160	454.29	313.27	453.286	C21H44NO7P	[M+H]+	LysoPE 16:0(2n isomer)	Lipids	-	3	59964	54543	55521	72835	87422	80885	79627	80464	71934	58332	50607	67820
Lmhp009769	466.29	325.27	465.286	C22H44NO7P	[M+H]+	LysoPE 17:1	Lipids	-	3	27164	25956	26980	31272	37660	40485	41468	38665	39113	27178	27564	29841
Lmhp009464	466.29	325.27	465.286	C22H44NO7P	[M+H]+	LysoPE 17:1(2n isomer)	Lipids	-	3	145250	145830	143640	238330	227720	218450	190590	197860	173660	115560	128620	130790
pmd0130	468.31	184.07	467.301	C22H46NO7P	[M+H]+	LysoPC 14:0	Lipids	20559-16-4	3	476520	516510	496010	384360	402700	359450	439040	346570	384690	401530	446790	429650
Lmhp008801	476.28	335.26	475.27	C23H42NO7P	[M+H]+	LysoPE 18:3	Lipids	-	3	56392	46268	45630	88510	85967	69153	103020	111100	107650	68810	63010	71980
Lmhp008589	476.28	335.26	475.27	C23H42NO7P	[M+H]+	LysoPE 18:3(2n isomer)	Lipids	-	3	579010	573880	586020	843960	944050	869990	733950	615480	623090	592380	615050	571240
pmb0874	478.29	337.27	477.286	C23H44NO7P	[M+H]+	LysoPE 18:2(2n isomer)	Lipids	-	1	1379900	1441200	1369600	2055200	2153100	2105500	2067700	1979900	2074700	1360500	1411400	1374100
pmb0881	478.29	337.27	477.286	C23H44NO7P	[M+H]+	LysoPE 18:2	Lipids	-	1	113170	122480	127960	179000	165310	186030	224370	225150	209690	130720	147670	144080
pmb0856	480.31	339.29	479.301	C23H46NO7P	[M+H]+	LysoPE 18:1(2n isomer)	Lipids	-	3	96937	124310	119670	170440	169810	166500	181630	177020	179700	120490	119240	134740
mws0289	480.31	339.29	479.301	C23H46NO7P	[M+H]+	LysoPE 18:1	Lipids	89576-29-4	3	213510	214240	209570	289460	292370	272510	321230	312730	308960	219080	237840	201080
Lmhp009129	482.32	184.07	481.317	C23H48NO7P	[M+H]+	LysoPC 15:0(2n isomer)	Lipids	-	3	63457	73250	70471	70865	73514	93604	72057	49555	66576	55615	56287	61807
pmb2319	482.32	184.07	481.317	C23H48NO7P	[M+H]+	LysoPC 15:0	Lipids	108273-89-8	3	718420	698570	702050	843950	822340	826760	736880	664520	728020	740560	742910	726320
Hmyn007168	483.27	255.23	484.278	C22H45O9P	[M-H]-	LysoPG 16:0	Lipids	-	3	3783200	3927100	3647000	2844800	3069300	3188200	2312000	2347600	2226800	3193900	2761100	3215500
pma1303	492.31	184.07	491.301	C24H46NO7P	[M+H]+	LysoPC 16:2	Lipids	-	3	50821	122530	82857	102580	82461	75575	98076	81376	102730	54581	63028	77345
pmb0863	492.31	184.07	491.301	C24H46NO7P	[M+H]+	LysoPC 16:2(2n isomer)	Lipids	-	3	704510	739670	689400	749510	671750	698070	665760	629620	608610	518700	510400	531260
Lmhp008833	494.32	184.07	493.317	C24H48NO7P	[M+H]+	LysoPC 16:1(2n isomer)	Lipids	-	1	2772900	2737200	2751700	3154600	3196800	3004100	2975800	2814600	2781100	1973000	2084000	2022200
pmp001270	494.32	184.07	493.317	C24H48NO7P	[M+H]+	LysoPC 16:1	Lipids	76790-27-7	1	178710	192490	138570	217650	152480	145180	211450	169860	247500	165650	122510	158930
pmb0855	496.34	184.07	495.332	C24H50NO7P	[M+H]+	LysoPC 16:0	Lipids	17364-16-8	1	25569000	27470000	26791000	34019000	34764000	35407000	36605000	32591000	33728000	30061000	29822000	30010000
pmd0132	496.34	184.07	495.332	C24H50NO7P	[M+H]+	LysoPC 16:0(2n isomer)	Lipids	-	1	1547100	1635500	1574100	1692300	1874500	1834700	2063700	1803500	1743300	1678200	1739900	1743600
Lmhp008688	500.28	359.26	499.27	C25H42NO7P	[M+H]+	LysoPE 20:5	Lipids	-	3	37053	27017	36461	61801	71535	71326	106260	82495	83582	56365	48207	45881
Lmhp009349	502.29	361.27	501.286	C25H44NO7P	[M+H]+	LysoPE 20:4(2n isomer)	Lipids	-	1	774430	845150	759810	1304900	1352200	1400300	1832800	1750600	1750500	1012900	946030	988000
Lmhp009497	502.29	361.27	501.286	C25H44NO7P	[M+H]+	LysoPE 20:4	Lipids	-	2	803190	913420	754510	1272500	1295900	1456800	1881500	1651700	1718300	993300	956230	988830
Lmhp010040	504.31	363.29	503.301	C25H46NO7P	[M+H]+	LysoPE 20:3	Lipids	-	3	24910	29164	27107	38555	38874	41322	66723	57229	50032	33245	35332	29859
Lmhp009802	504.31	363.29	503.301	C25H46NO7P	[M+H]+	LysoPE 20:3(2n isomer)	Lipids	-	3	197150	198180	239390	343730	336480	341390	386070	359510	370850	224680	196660	222370
Lmhp010757	506.32	365.31	505.317	C25H48NO7P	[M+H]+	LysoPE 20:2	Lipids	-	3	19696	18002	12485	23917	28129	26105	34647	39102	34832	24366	23239	19373
Lmhp008718	506.32	184.07	505.317	C25H48NO7P	[M+H]+	LysoPC 17:2	Lipids	-	3	60587	84861	91252	91237	89942	92668	92171	74481	93217	84800	69767	66893
Lmhp010514	506.32	365.31	505.317	C25H48NO7P	[M+H]+	LysoPE 20:2(2n isomer)	Lipids	-	3	21174	20944	18323	23534	28930	25625	31564	29786	31380	17783	19472	18320
Lmhp009590	508.34	184.07	507.332	C25H50NO7P	[M+H]+	LysoPC 17:1	Lipids	-	3	252220	192190	226150	211810	217420	274970	224390	181480	168880	247070	269590	159000
pmb2406	510.36	184.07	509.348	C25H52NO7P	[M+H]+	LysoPC 17:0	Lipids	50930-23-9	3	22783	13680	20301	19991	21301	22312	13435	15743	16959	16396	12115	18589
Lmhp010515	510.36	184.07	509.348	C25H52NO7P	[M+H]+	LysoPC 17:0(2n isomer)	Lipids	-	3	25104	26264	25259	20586	21424	24079	18259	22874	16101	17731	22040	21676
Lmhp009773	515.32	261.22	514.314	C27H46O9	[M+H]+	1-α-Linolenoyl-glycerol-3-O-glucoside*	Lipids	-	1	151970	202860	163080	174930	117230	128800	317380	260630	261390	198490	207220	240640
Lmhp009526	515.32	261.22	514.314	C27H46O9	[M+H]+	2-α-Linolenoyl-glycerol-1-O-glucoside*	Lipids	-	1	186920	260220	141180	142020	108940	135000	306880	214630	252670	199630	210920	270400
Hmqp006235	516.3	184.07	515.297	C26H46NO7P	[M+H]+	LysoPC 18:4	Lipids	-	3	45216	37840	28295	56456	70255	41848	88962	75444	82184	49414	40685	46575
Lmhp010334	517.34	263.24	516.33	C27H48O9	[M+H]+	2-Linoleoylglycerol-1-O-glucoside	Lipids	-	3	10064	10091	8231.6	9216.8	8323.4	9405.1	12858	12772	12817	9884.5	12440	10980
Lmhp010573	517.34	263.24	516.33	C27H48O9	[M+H]+	1-Linoleoylglycerol-3-O-glucoside	Lipids	-	3	3987.3	6497.8	5234.5	4601.5	5992.4	3953.6	6945.7	6049.2	7116.6	8747.3	10269	8300.8
pmb0854	518.32	184.07	517.317	C26H48NO7P	[M+H]+	LysoPC 18:3	Lipids	-	1	2460900	2701300	2118400	2416600	2631300	2589800	2859900	2636400	2740200	2212500	2379000	2495200
pmb0865	518.32	184.07	517.317	C26H48NO7P	[M+H]+	LysoPC 18:3(2n isomer)	Lipids	-	1	26080000	26021000	25813000	29740000	30105000	28459000	28800000	27321000	27040000	21525000	22804000	23426000
pmp001251	520.34	184.07	519.332	C26H50NO7P	[M+H]+	LysoPC 18:2(2n isomer)	Lipids	-	1	2291700	2301400	2122200	2571500	2861700	2849500	3465800	2972900	4739800	2366300	2313600	2375700
pmp001273	520.34	184.07	519.332	C26H50NO7P	[M+H]+	LysoPC 18:2	Lipids	-	1	2389300	2268000	2197700	2531400	2854500	2676200	3317300	3461600	3111900	2375900	2415300	2508400
Lmhp010190	522.36	184.07	521.348	C26H52NO7P	[M+H]+	LysoPC 18:1(2n isomer)	Lipids	-	1	1169100	1128700	1195300	1307200	1394900	1374900	1695700	1647900	1633300	1153800	1203000	1232400
pmp001281	522.36	184.07	521.348	C26H52NO7P	[M+H]+	LysoPC 18:1	Lipids	-	1	1208400	1212900	1188800	1321600	1369500	1367700	1798800	1646400	1681400	1192100	1271200	1239400
pmd0136	524.37	184.07	523.364	C26H54NO7P	[M+H]+	LysoPC 18:0(2n isomer)	Lipids	-	1	29246	32797	30514	28992	37438	40064	43901	45703	27617	31878	37877	40119
mws0126	524.37	184.07	523.364	C26H54NO7P	[M+H]+	LysoPC 18:0	Lipids	19420-57-6	1	404750	379070	363920	518400	525300	544120	566090	491400	528120	436400	445020	423290
Lmhp010908	536.37	184.07	535.364	C27H54NO7P	[M+H]+	LysoPC 19:1	Lipids	-	3	512010	555740	498320	626940	539300	624800	496350	646700	484150	375670	376080	380820
Lmhp008742	542.32	184.07	541.317	C28H48NO7P	[M+H]+	LysoPC 20:5	Lipids	162440-04-2	1	390000	415410	388480	434000	433950	430510	665070	547120	609080	436290	441040	407540
pmc0960	544.34	184.07	543.332	C28H50NO7P	[M+H]+	LysoPC 20:4	Lipids	-	3	11408000	11288000	10751000	13336000	13415000	12673000	16406000	15885000	15196000	10630000	10775000	10434000
Lmhp009890	546.36	184.07	545.348	C28H52NO7P	[M+H]+	LysoPC 20:3	Lipids	1199257-41-4	1	1417900	1507500	1336800	1666900	1595600	1562800	2241700	2048200	2001600	1179200	1158700	1153800
pmd0146	548.37	184.07	547.364	C28H54NO7P	[M+H]+	LysoPC 20:2(2n isomer)	Lipids	-	3	101460	77937	111520	98891	115730	104600	133660	122530	121160	76041	81218	78104
pmd0147	548.37	184.07	547.364	C28H54NO7P	[M+H]+	LysoPC 20:2	Lipids	-	3	262650	274680	274010	342020	377170	362610	505150	465440	482270	262290	302030	273290
Lmhp011549	550.39	184.07	549.379	C28H56NO7P	[M+H]+	LysoPC 20:1	Lipids	-	3	44293	40695	36925	46565	42749	41594	35377	32557	33977	29291	25951	27255
pmd0143	552.4	184.07	551.395	C28H58NO7P	[M+H]+	LysoPC 20:0	Lipids	108341-80-6	3	15275	19187	21684	28343	20467	36824	15463	10835	9027.5	19933	22653	14616
Hmyp007792	636.41	495.4	635.414	C32H62NO9P	[M+H]+	PE(oxo-11:0/16:0)	Lipids	-	3	108680	109910	120610	122100	147370	145830	126980	94381	96032	107780	111090	106560
Lmyn005812	675.36	397.14	676.367	C33H56O14	[M-H]-	Gingerglycolipid A	Lipids	145937-22-0	1	878200	1281100	1110400	820450	846470	602040	1377900	1399800	1178000	1750900	1524900	1188800
pmp001276	677.37	677.37	676.367	C33H56O14	[M+H]+	1-Linolenoyl-rac-glycerol-diglucoside	Lipids	-	2	205990	150310	222210	271570	241750	261540	288700	254050	243620	251300	273510	255590
Lmhp008744	677.37	261.22	676.367	C33H56O14	[M+H]+	1-α-Linolenoyl-glycerol-2,3-di-O-glucoside	Lipids	-	2	27187	41408	37484	65101	37838	70691	78427	62636	61193	55169	47818	67842
Lmhp008513	677.37	261.22	676.367	C33H56O14	[M+H]+	2-α-Linolenoyl-glycerol-1,3-di-O-glucoside	Lipids	-	2	233170	218590	190680	238020	186810	179200	321510	309660	327070	211260	274780	235250
Lmyn006011	677.38	397.13	678.383	C33H58O14	[M-H]-	Gingerglycolipid B	Lipids	88168-90-5	2	58579	74754	66013	74900	58170	62931	72654	72499	69382	122800	138180	105120
pme3200	74	57	73.064	C2H7N3	[M+H]+	1-methylguanidine	Nucleotides and derivatives	471-29-4	3	69223	53579	66545	35260	48638	40533	42972	32680	47618	58274	51912	50172
pme0257	111.02	80	112.027	C4H4N2O2	[M-H]-	Uracil	Nucleotides and derivatives	66-22-8	3	391280	465060	426680	330170	382000	382410	488220	334400	298980	507900	435220	421740
pmb0374	136.06	118.9	135.054	C5H5N5	[M+H]+	2-Aminopurine	Nucleotides and derivatives	452-06-2	2	12593	14623	10364	19765	16180	23168	27258	19446	24256	16733	14442	15709
pme0040	136.06	119	135.054	C5H5N5	[M+H]+	Adenine	Nucleotides and derivatives	73-24-5	1	1089200	1214800	983060	1244000	1430900	1409500	1274700	1365100	1301700	870870	853000	830950
mws0847	150.08	133	149.07	C6H7N5	[M+H]+	1-Methyladenine	Nucleotides and derivatives	5142-22-3	3	19705	20158	15351	16262	13397	17397	16346	19588	13420	19456	17143	15551
pme1109	152.06	135	151.049	C5H5N5O	[M+H]+	Guanine*	Nucleotides and derivatives	73-40-5	3	125270	145880	144070	157540	148710	158680	175920	183920	151440	109070	118450	109900
pme0183	152.06	135	151.049	C5H5N5O	[M+H]+	Isoguanine*	Nucleotides and derivatives	3373-53-3	3	39018	33971	29752	41898	38178	27378	34098	28131	34128	31443	40904	28593
MWS2984	153.05	136.03	152.045	C4H4N6O	[M+H]+	8-Azaguanine	Nucleotides and derivatives	134-58-7	3	12277	15424	9	21627	18531	16416	26242	15743	12106	16961	10424	14122
MWSslk102	155.01	119.04	154.005	C5H3ClN4	[M+H]+	6-Chloropurine	Nucleotides and derivatives	87-42-3	3	19737	15870	13226	15579	9697.1	17896	18357	18921	13168	15540	9408.6	10386
pmc0274	167.1	121.1	166.031	C6H6N4S	[M+H]+	6-Methylmercaptopurine	Nucleotides and derivatives	50-66-8	3	19106000	18474000	18560000	20343000	20136000	19711000	17407000	14607000	15226000	13608000	12922000	13508000
mws0863	213.02	97	214.024	C5H11O7P	[M-H]-	2-Deoxyribose-5'-phosphate	Nucleotides and derivatives	102916-66-5	3	94682	146830	154010	97392	100540	107820	97092	78835	87691	127360	88993	95537
pmb2507	213.1	97	214.024	C5H11O7P	[M-H]-	2-Deoxyribose-1-phosphate	Nucleotides and derivatives	17210-42-3	3	439260	597770	484500	286180	619940	417310	279310	302600	256860	323500	345260	205880
pme0264	243.1	127	242.09	C10H14N2O5	[M+H]+	Thymidine	Nucleotides and derivatives	50-89-5	3	16787	16264	22419	27675	30734	30812	25954	20856	21781	17221	17465	16559
ML10180524	244.09	112.05	243.086	C9H13N3O5	[M+H]+	Cytarabine	Nucleotides and derivatives	147-94-4	3	64918	107130	91130	92500	110150	129860	86511	87279	67633	72838	71977	51599
pme3732	244.09	112	243.086	C9H13N3O5	[M+H]+	Cytidine	Nucleotides and derivatives	65-46-3	3	180680	165630	150750	215220	187600	201580	155690	150610	135120	173100	140060	120100
mws0248	243.06	110	244.07	C9H12N2O6	[M-H]-	Uridine	Nucleotides and derivatives	58-96-8	2	60156	42383	42412	62764	51757	42484	27762	17388	31819	73658	45509	34800
pme3961	252.11	136	251.102	C10H13N5O3	[M+H]+	2'-Deoxyadenosine	Nucleotides and derivatives	958-09-8	3	56983	65889	59304	51595	61201	64160	49888	41166	43373	34183	43503	38375
pme0230	268.1	136.06	267.097	C10H13N5O4	[M+H]+	Adenosine	Nucleotides and derivatives	58-61-7	1	12770000	14592000	13295000	22655000	23464000	23741000	26622000	23672000	24290000	15312000	15254000	16220000
pme1119	269.09	137	268.081	C10H12N4O5	[M+H]+	Inosine	Nucleotides and derivatives	58-63-9	3	48659	29724	35471	42284	56651	40130	53851	59232	59035	59545	50322	73979
MWS4354	282.12	150.08	281.112	C11H15N5O4	[M+H]+	N6-methyladenosine	Nucleotides and derivatives	1867-73-8	3	15062	16901	10534	21963	27350	28820	14739	14443	14561	12232	10702	11915
MWSmce333	284.1	152.06	283.092	C10H13N5O5	[M+H]+	Crotonoside; 2-Hydroxyadenosine	Nucleotides and derivatives	1818-71-9	3	141120	94590	113600	102300	56110	82532	63595	82214	47900	86708	87642	83984
pme1178	284.1	152	283.092	C10H13N5O5	[M+H]+	Guanosine	Nucleotides and derivatives	118-00-3	1	715200	686320	775010	529790	503870	519250	573150	607710	556050	437580	392440	443060
Lmqp000329	296.07	104.11	295.056	C8H14N3O7P	[M+H]+	5-Aminoimidazole ribonucleotide	Nucleotides and derivatives	25635-88-5	1	3604900	4589300	4168800	3945200	4356400	4774700	4506800	4123600	4490400	2692200	2856800	3236800
pme1474	298.1	136	297.09	C11H15N5O3S	[M+H]+	5'-Deoxy-5'-(methylthio)adenosine	Nucleotides and derivatives	2457-80-9	1	10033000	9318000	8599900	9807300	9534900	8683500	8792300	9013900	9202200	6443100	6957100	6191100
pme3967	312.13	180	311.123	C12H17N5O5	[M+H]+	2-(Dimethylamino)guanosine	Nucleotides and derivatives	2140-67-2	3	44426	48440	53958	63125	58169	51524	69813	44509	64266	30886	32307	27659
Lmcp002302	312.13	180.09	311.123	C12H17N5O5	[M+H]+	N6-(2-Hydroxyethyl)adenosine	Nucleotides and derivatives	4338-48-1	3	43767	61648	62348	63659	53621	63145	60631	73799	49594	41281	30958	23730
pme3188	323.03	211	324.036	C9H13N2O9P	[M-H]-	Uridine 5'-monophosphate	Nucleotides and derivatives	58-97-9	3	30004	56911	34925	7715.5	7264.9	12049	8742.8	8821.5	9965	8899.5	12988	8157.9
mws0884	328.05	134.2	329.053	C10H12N5O6P	[M-H]-	Cyclic 3',5'-Adenylic acid	Nucleotides and derivatives	60-92-4	3	20222	29986	23041	33872	43561	39944	44697	42999	47985	32365	33494	23232
pme3184	332.08	136	331.068	C10H14N5O6P	[M+H]+	2'-Deoxyadenosine-5'-monophosphate	Nucleotides and derivatives	653-63-4	3	13909	19824	23616	13839	15931	13483	21390	16244	12551	6538.4	9211.9	7197.7
pmc0066	333.05	137.05	332.052	C10H13N4O7P	[M+H]+	2'-Deoxyinosine-5'-monophosphate	Nucleotides and derivatives	3393-18-8	3	931140	882800	775170	584060	598550	589170	762980	900240	857900	1322400	1354400	1212300
mws0675	335.06	123	334.057	C11H15N2O8P	[M+H]+	β-Nicotinamide mononucleotide	Nucleotides and derivatives	1094-61-7	3	15866	8577.2	13513	17387	14854	12244	7560.8	6529.2	9	14636	16890	10994
mws0609	344.04	150	345.047	C10H12N5O7P	[M-H]-	Guanosine 3',5'-cyclic monophosphate	Nucleotides and derivatives	7665-99-8	3	145150	135430	146670	40015	44673	60582	32396	40405	28713	64023	64938	59218
pmb0981	348.07	136	347.063	C10H14N5O7P	[M+H]+	Adenosine 5'-monophosphate	Nucleotides and derivatives	61-19-8	3	47623	48660	51214	13599	7012.3	9022	65845	50157	57434	25707	19542	27579
pmb0964	366.2	204.1	365.17	C16H23N5O5	[M+H]+	Isopentenyladenine-7-N-glucoside	Nucleotides and derivatives	-	3	186660	262040	216900	367820	315170	336360	444910	323560	286680	141990	207290	201480
pme3337	384.12	252	383.108	C14H17N5O8	[M+H]+	Succinyladenosine	Nucleotides and derivatives	4542-23-8	3	347690	330470	337510	382120	393090	319470	230880	267970	242650	233380	227290	246630
pmc0281	400.15	136.11	399.139	C15H21N5O8	[M+H]+	Ribosyladenosine	Nucleotides and derivatives	-	3	102740	62035	79306	56598	103650	90948	93283	61995	56277	80374	61041	78317
MWS5083	455.1	96.97	456.105	C17H21N4O9P	[M-H]-	Flavin Single Nucleotide(FMN)	Nucleotides and derivatives	6184-17-4	2	438240	402420	324340	323780	340740	190940	124520	356230	391520	294850	258010	278760
pmb2922	565.05	323.1	566.055	C15H24N2O17P2	[M-H]-	Uridine 5'-diphospho-D-glucose	Nucleotides and derivatives	133-89-1	1	2923100	2305200	2237300	1818800	2621200	2547400	2704500	1863300	2106200	2275700	2158800	1966900
mws1409	578.9	402.6	580.034	C15H22N2O18P2	[M-H]-	Uridine-5'-diphosphoglucuronic acid	Nucleotides and derivatives	-	3	16435	8283.5	5103.9	7148	10326	11733	19346	17239	14826	7876.5	15266	16911
Lmqn000780	606.08	384.98	607.082	C17H27N3O17P2	[M-H]-	Uridine 5'-diphospho-N-acetylglucosamine	Nucleotides and derivatives	528-04-1	2	82267	62174	75735	68393	76936	84563	91222	89099	40880	83439	69136	96677
pmb0530	664.12	136.2	663.109	C21H27N7O14P2	[M+H]+	Nicotinic acid adenine dinucleotide	Nucleotides and derivatives	53-84-9	3	82345	56922	68958	47832	79421	59272	104540	59215	57353	36857	39649	76273
pme2651	742.1	620.1	743.075	C21H28N7O17P3	[M-H]-	NADP (Nicotinamide adenine dinucleotide phosphate)	Nucleotides and derivatives	53-59-8	3	17536	16694	45280	42072	29717	31743	28879	47770	22576	56628	43350	44523
pme2746	784.15	437	785.157	C27H33N9O15P2	[M-H]-	Riboflavin 5'-Adenosine Diphosphate	Nucleotides and derivatives	146-14-5	1	160820	274080	205830	211180	207600	187500	208130	214170	290120	252100	254590	279480
pmf0096	88.99	70.9	89.995	C2H2O4	[M-H]-	Oxalic acid	Organic acids	144-62-7	3	19452	21678	28577	8382	11736	9403	18844	11795	10018	9958.5	13043	21666
MWS2040	94.98	79.96	95.988	CH4O3S	[M-H]-	Methanesulfonic acid	Organic acids	75-75-2	3	120750	111300	123460	122470	101770	77622	247890	255640	225550	176390	175360	149730
Lmqp000873	101.02	55.02	100.018	C4H4O3	[M+H]+	Succinic anhydride	Organic acids	108-30-5	3	94776	81755	107700	78929	108230	90860	148130	112310	116150	104650	114810	94852
mws4052	102.05	56.05	101.048	C4H7NO2	[M+H]+	1-Aminocyclopropane-1-carboxylic acid	Organic acids	22059-21-8	3	888430	827040	793980	751820	726440	593710	717220	793390	776270	868140	812550	813730
pme3017	104.07	58	103.063	C4H9NO2	[M+H]+	2-Aminoisobutyric acid*	Organic acids	62-57-7	3	2334200	1959500	1892300	1780400	2105200	2208700	2425300	2507100	2296700	2178600	2203500	2078500
pme3011	104.07	68.8	103.063	C4H9NO2	[M+H]+	γ-Aminobutyric acid*	Organic acids	56-12-2	3	1626400	1648100	1828600	1189200	1281000	1304200	994700	1124000	909820	1149600	1281600	1288500
Lmbn000193	103	59.01	104.011	C3H4O4	[M-H]-	Tartronate semialdehyde*	Organic acids	2480-77-5	3	165700	172420	134670	159830	117360	118760	191890	160760	259760	157070	158280	143040
ML10172161	103	59.01	104.011	C3H4O4	[M-H]-	Hydroxypyruvic acid*	Organic acids	1113-60-6	3	177490	189170	172870	157730	164980	153100	198470	198320	155270	183120	131110	160910
mws0576	103.04	59.1	104.047	C4H8O3	[M-H]-	3-Hydroxybutyric acid	Organic acids	300-85-6	3	1307200	1373400	1353400	1019200	1165200	1096700	972530	1230100	1045300	1131600	1103300	1014500
pme1975	103	59	104.06	C3H4O4	[M-H]-	Malonic acid	Organic acids	141-82-2	3	1168300	1210500	1205800	1104000	1075100	1156600	1134200	1151600	989310	1054000	971550	874660
mws2628	118.09	87.05	117.07	C5H11NO2	[M+H]+	N-Methyl-4-aminobutyric acid	Organic acids	1119-48-8	3	11196	12897	25431	25639	10188	6154.5	19400	7850.5	11459	18311	19314	19856
mws0470	117.02	73	118.027	C4H6O4	[M-H]-	Methylmalonic acid*	Organic acids	516-05-2	3	10808000	10383000	11830000	10180000	10733000	11306000	18676000	11537000	14650000	12296000	12958000	12087000
pme1730	117	59	118.027	C4H6O4	[M-H]-	D-Erythronolactone	Organic acids	15667-21-7	3	97243	50529	70167	97990	113370	112940	63503	85890	85703	76169	100420	119870
mws0192	117.02	73	118.027	C4H6O4	[M-H]-	Succinic acid*	Organic acids	110-15-6	3	10660000	11046000	11039000	9816100	11047000	11635000	18407000	15704000	16122000	10831000	13072000	11071000
mws0147	117.06	59	118.063	C5H10O3	[M-H]-	β-Hydroxyisovaleric acid	Organic acids	625-08-1	1	2729900	2807700	2253300	2250100	2427700	2310100	2697200	2455100	2614300	1877900	1671300	1624000
pme3096	118	74	119.022	C3H5NO4	[M-H]-	Aminomalonic acid	Organic acids	1068-84-4	3	444410	381840	369400	340440	401640	382590	645730	543900	588270	397050	505450	433030
pme1216	122.03	78	123.032	C6H5NO2	[M-H]-	2-Picolinic acid	Organic acids	98-98-6	3	83802	91371	52778	63902	73261	54549	57141	64940	66388	59015	38344	45226
Zmgn000216	125	78.96	126.008	C2H7O4P	[M-H]-	2-Hydroxyethylphosphonic acid	Organic acids	22987-21-9	3	57226	63241	69086	35870	25748	34209	27775	44745	43545	51621	57533	33016
MWSmce448	127.05	81.04	126.043	C5H6N2O2	[M+H]+	Imidazol-1-yl-acetic acid*	Organic acids	22884-10-2	3	189140	138940	186060	180300	140950	137140	117840	158620	153580	324140	276160	142440
MWSmce118	127.05	81.04	126.043	C5H6N2O2	[M+H]+	Imidazole-4-Acetic Acid*	Organic acids	645-65-8	3	203130	155520	206100	136640	151070	155170	121660	112090	92686	289500	323020	205350
Rfmb319	130.09	84.08	129.079	C6H11NO2	[M+H]+	Pipecolic acid	Organic acids	4043-87-2	3	964080	955400	949000	1037500	1261400	991460	948960	1078500	962930	1165100	1079100	1028800
pme0274	132.1	69	131.095	C6H13NO2	[M+H]+	6-Aminocaproic acid	Organic acids	60-32-2	3	5134400	4919500	5320800	5452200	5926600	5116300	6955700	3556600	6516600	4708400	4380300	4206600
pme0243	131.03	87.05	132.042	C5H8O4	[M-H]-	Glutaric acid*	Organic acids	110-94-1	1	2253500	2128400	2044600	1458400	1525600	1407500	1980800	1873400	1759900	1476900	1264300	1290400
mws0473	131.03	87.05	132.042	C5H8O4	[M-H]-	2-Methylsuccinic acid*	Organic acids	498-21-5	1	1916800	2108200	1983300	1306400	1392600	1382900	1940000	1778600	1749700	1316700	1197500	958000
Lmgn000160	131.05	70.03	132.053	C4H8N2O3	[M-H]-	3-Ureidopropionic Acid	Organic acids	462-88-4	3	37945	35964	41068	17407	19097	18627	16341	11052	21394	23849	27906	25029
mws0275	133.01	71.01	134.022	C4H6O5	[M-H]-	L-Malic acid	Organic acids	97-67-6	1	1446100	1541500	1288600	1094400	1378300	987560	1656500	1572600	1590900	1132100	1107400	1320200
Rfmb320	144.1	84.08	143.095	C7H13NO2	[M+H]+	1-Methylpiperidine-2-carboxylic acid	Organic acids	7730-87-2	3	18408	44302	35334	18081	41007	33020	131310	127220	121130	59639	50152	20834
MWS4414	145.05	57.03	144.042	C6H8O4	[M+H]+	trans-2-Butene-1,4-dicarboxylic Acid	Organic acids	4436-74-2	3	42552	55546	37596	35592	47318	31307	51392	54480	30507	34986	37836	29819
mws0567	146.09	87	145.085	C5H11N3O2	[M+H]+	4-Guanidinobutyric acid	Organic acids	463-00-3	3	91095	88964	123330	105010	102320	134630	179720	158880	166790	101460	100890	96017
pme2380	145.01	101	146.022	C5H6O5	[M-H]-	α-Ketoglutaric acid	Organic acids	328-50-7	3	425420	404860	342620	718960	618880	535920	321560	373760	486260	299590	279930	225990
Lmgn000224	145.01	57.03	146.022	C5H6O5	[M-H]-	2-Methyl-3-oxosuccinic acid	Organic acids	-	3	53888	51176	34850	81394	79075	70352	31755	48153	71614	38679	27801	44421
Lmbn001676	145.05	101.06	146.058	C6H10O4	[M-H]-	3-Hydroxy-3-Methyl-2-Oxopentanoic Acid	Organic acids	-	3	9	9	9	9	9	9	9	9	9	26001	10256	18782
Wmzn000227	145.06	109.04	146.058	C6H10O4	[M-H]-	2,2-Dimethylsuccinic acid	Organic acids	597-43-3	2	57358	67160	60384	188300	133980	140160	108140	99799	104730	88143	105130	94572
pmf0420	149.06	74.9	150.068	C9H10O2	[M-H]-	Benzyl acetate	Organic acids	140-11-4	3	680790	922530	655770	492960	692000	632320	632950	670590	609560	293150	302840	302180
MWS1962	153.13	83.05	152.12	C10H16O	[M+H]+	cis-Citral	Organic acids	5392-40-5	3	402750	395760	432770	474520	489620	431290	503710	429680	447460	291990	361060	299970
Lmbn001467	158.08	116.07	159.09	C7H13NO3	[M-H]-	5-Acetamidopentanoic Acid	Organic acids	1072-10-2	3	8934.8	10970	9899.8	41954	28545	24667	32171	41570	46655	30161	17385	18263
Zmdp000917	160.11	114.04	159.101	C6H13N3O2	[M+H]+	δ-Guanidinovaleric acid	Organic acids	462-93-1	3	14963	22951	22982	21982	12171	24983	16780	12349	19630	11264	13559	16094
Zmjn001813	159.07	97.06	160.074	C7H12O4	[M-H]-	Pimelic acid	Organic acids	111-16-0	3	19470	22956	26462	15873	15093	16808	33939	27978	19724	22945	17659	16438
mws2125	166.98	78.7	167.982	C3H5O6P	[M-H]-	Phosphoenolpyruvate	Organic acids	138-08-9	3	270960	238580	244540	134260	135370	184450	173690	167770	192230	225570	269880	184900
pme3186	169	79	169.998	C3H7O6P	[M-H]-	DL-Glyceraldehyde-3-phosphate	Organic acids	591-59-3	3	52550	46282	65122	36150	25012	44153	26643	36673	34755	59245	41646	27916
Lmbn003524	171.1	99.08	172.11	C9H16O3	[M-H]-	9-Oxononanoic acid	Organic acids	2553-17-5	3	29067	38282	31894	23260	25550	21805	30646	25190	27794	10795	13670	11683
Zmgn004439	171.14	153.14	172.146	C10H20O2	[M-H]-	Decanoic acid	Organic acids	334-48-5	3	3587	3352.8	3050.7	3760.4	3806.4	3530.1	3138.7	3065.6	2897.8	3051	3001.9	2125.2
pme3009	175.02	99	174.016	C6H6O6	[M+H]+	Trans-Citridic acid	Organic acids	4023-65-8	2	199740	202710	206590	210340	213650	216880	196240	193950	187040	173700	202520	193830
mws0154	173.05	93	174.053	C7H10O5	[M-H]-	Shikimic acid	Organic acids	138-59-0	2	238310	230200	331110	276770	277420	359900	309840	230730	339980	268320	352730	310960
pmb3101	175.06	115	176.068	C7H12O5	[M-H]-	2-Isopropylmalic Acid	Organic acids	49601-06-1	3	144620	154530	166430	160510	152280	215160	204700	234680	159320	130400	86588	91491
Lmfn006097	183.1	139.11	184.11	C10H16O3	[M-H]-	Oleuropeic acid	Organic acids	5027-76-9	3	86594	80931	87477	105800	115850	124760	104600	97521	111110	61537	52470	55307
MWS4396	187.04	143.06	188.047	C11H8O3	[M-H]-	1-Hydroxy-2-Naphthoic Acid	Organic acids	86-48-6	3	8367.4	6866.9	8667.3	13216	17434	15038	22284	22434	23274	4956	5847.1	5398.3
mws0237	187.1	125	188.105	C9H16O4	[M-H]-	Azelaic acid	Organic acids	123-99-9	1	1087300	1136000	993840	1075100	1223100	1161100	1226800	1240200	1143900	1057000	1018700	1045900
pme0278	191.1	128	190.095	C7H14N2O4	[M+H]+	2,6-Diaminooimelic acid	Organic acids	583-93-7	3	134380	131860	166070	158250	80666	132140	119220	87268	104900	143650	125850	121290
mws0281	191.02	111.01	192.027	C6H8O7	[M-H]-	Citric Acid*	Organic acids	77-92-9	1	6208400	7804300	6971900	8365200	7146300	7286500	11775000	10398000	12616000	8279100	7511100	6637700
Zmyn000453	191.02	111.01	192.027	C6H8O7	[M-H]-	Isocitric Acid*	Organic acids	320-77-4	1	3762100	4103600	3828100	4135300	4695200	4277600	5537400	5036300	5459500	4010500	3850300	4208500
mws0277	191.06	85	192.063	C7H12O6	[M-H]-	Quinic Acid	Organic acids	77-95-2	2	10474000	11746000	9485600	12296000	12365000	12997000	15095000	15669000	12373000	7419300	12258000	11438000
Lmmn003323	271.23	225.22	272.235	C16H32O3	[M-H]-	2-Hydroxyhexadecanoic acid	Organic acids	764-67-0	2	712940	768740	765540	468930	505020	487900	616690	518040	614150	499210	508200	493210
pmb2657	289.1	97.1	290.123	C10H18N4O6	[M-H]-	Argininosuccinic acid	Organic acids	2387-71-5	3	148630	143360	144640	137810	194440	149000	228270	196560	228450	137390	103930	129600
pmf0256	101.1	84.7	102.104	C6H14O	[M-H]-	3-Methyl-1-pentanol	Others	589-35-5	3	51907	26458	60796	66718	62939	88930	71906	62953	68482	33793	64751	60513
pma0134	121.04	93.06	120.042	C4H8O4	[M+H]+	D-(-)-Threose	Others	95-43-2	3	13408	25598	20799	18142	14388	21042	13052	11721	19079	23179	13524	18496
mws0133	123.06	80.05	122.048	C6H6N2O	[M+H]+	Nicotinamide	Others	98-92-0	3	447370	493890	449640	503820	507300	483460	519440	561690	503580	345520	344060	340390
Lmbp000668	124.04	78.03	123.032	C6H5NO2	[M+H]+	Isonicotinic acid*	Others	55-22-1	2	169980	185500	154790	151610	213610	190880	152000	167390	184070	114930	129740	143670
pme0490	124.04	78	123.032	C6H5NO2	[M+H]+	Nicotinic acid (Vitamin B3)*	Others	59-67-6	2	187240	193720	154950	185220	209350	219890	210110	170370	154500	150190	124460	165990
Zmdp000376	130.09	84.08	129.09	C5H11N3O	[M+H]+	4-Guanidinobutanal	Others	-	2	6329800	6161000	6521800	7223000	7290300	7426900	6973400	7234100	5773300	8417900	7967000	7275800
Lmbn000198	133.01	71.01	134.022	C4H6O5	[M-H]-	3-Dehydro-L-Threonic Acid	Others	-	1	1176700	1323500	1416800	1224200	1254000	1026600	1428700	1432300	1445900	1105300	1267600	1069400
mws0889	135.03	75.01	136.037	C4H8O5	[M-H]-	D-Threonic Acid	Others	3909-12-4	3	674780	652700	715160	724060	711160	745300	734030	726060	693800	870090	1019400	984130
MWSslk226	149.09	91.05	148.089	C10H12O	[M+H]+	Benzylacetone	Others	2550-26-7	3	36061	53449	48298	63183	63429	55686	39265	42021	42003	23452	28972	32687
Zmgn000173	149.05	75.01	150.053	C5H10O5	[M-H]-	D-Ribose	Others	50-69-1	3	52585	51781	45966	51256	43188	52462	90616	46004	36827	41726	41110	31071
pmf0175	157.16	157.2	158.167	C10H22O	[M-H]-	2-Decanol*	Others	1120-06-5	3	4462000	4488500	4835600	4720500	4738600	4704900	4010500	3898100	4105200	4163200	4252100	4156000
pmf0174	157.16	157.2	158.167	C10H22O	[M-H]-	1-Decanol*	Others	112-30-1	3	4774900	4582200	4899600	4925700	4698100	5057100	4159900	3899400	4242900	4098200	4057400	4268000
mws0344	165.04	75	166.048	C5H10O6	[M-H]-	D-Xylonic acid	Others	526-91-0	2	665950	771430	662370	868560	798940	693860	938540	933860	796330	954360	740650	932240
MWSmce165	165.08	59.02	166.084	C6H14O5	[M-H]-	L-Fucitol	Others	13074-06-1	3	289540	317250	283680	252420	259590	282600	230150	170480	243920	299220	322660	313930
Zmjp000624	168.06	150.05	167.058	C8H9NO3	[M+H]+	Pyridoxal	Others	66-72-8	3	46898	40181	50797	77480	48056	50269	33445	68655	68979	49671	48587	44545
pmf0367	177.02	88.9	178.027	C9H6O4	[M-H]-	5,7-Dihydroxychromone	Others	31721-94-5	3	87558	82500	101760	86832	81650	83258	34264	45911	51046	40576	37590	35240
pmb0786	180.09	163.06	179.079	C6H13NO5	[M+H]+	D-Glucosamine	Others	3416-24-8	3	7317100	7436900	8718500	10005000	8536100	8531700	9609600	8827000	7684000	9315300	10171000	10703000
pmf0139	179.06	59	180.063	C6H12O6	[M-H]-	D-Galactose*	Others	59-23-4	2	512260	743080	568480	577490	744100	706240	884530	766740	859170	527900	463220	628760
Hmln000297	179.05	59.01	180.063	C6H12O6	[M-H]-	Inositol*	Others	87-89-8	2	534180	760660	572390	597660	872650	849260	895240	909900	766460	482990	520420	557950
pmf0138	179.06	59	180.063	C6H12O6	[M-H]-	D-Mannose*	Others	3458-28-4	2	643490	631070	792340	624920	585190	624320	964160	999170	893450	320260	589480	557280
mws1164	179.06	59.01	180.063	C6H12O6	[M-H]-	D-Fructose*	Others	7660-25-5	2	613300	649180	614290	443140	548380	810070	819860	876920	950040	541290	527250	642710
mws4170	179.06	59.01	180.063	C6H12O6	[M-H]-	D-Glucose*	Others	14431-43-7	2	593270	855830	508440	596890	602840	664120	944690	836520	748120	403270	558680	637360
pme2596	184.06	148	183.053	C8H9NO4	[M+H]+	4-Pyridoxic acid	Others	82-82-6	3	63787	63093	50493	60558	64221	63100	55016	52713	53106	26824	36129	31472
Zmgn000447	184.98	78.96	185.993	C3H7O7P	[M-H]-	3-Phospho-D-glyceric acid	Others	820-11-1	3	640080	383470	531650	415130	407600	371990	464110	493460	423970	616880	479950	535580
pme3705	193.04	73	194.043	C6H10O7	[M-H]-	D-Glucoronic acid	Others	6556-12-3	3	33504	33631	51670	43561	41333	51910	54306	35221	40584	28166	26416	41391
pme0534	195.05	74.9	196.058	C6H12O7	[M-H]-	Gluconic acid	Others	526-95-4	2	623940	673500	605680	587680	518090	576420	610200	649950	642720	686720	764100	641860
pmf0319	195.07	137	196.074	C10H12O4	[M-H]-	Acetosyringone	Others	2478-38-8	3	58808	52691	45144	42852	39241	28450	36306	34733	40366	25541	21072	19338
Zmzn000079	199	78.96	200.009	C4H9O7P	[M-H]-	D-Erythrose-4-phosphate	Others	585-18-2	3	143310	141200	168850	117170	133990	98040	160330	176020	180100	128970	134170	105160
MWSmce644	209.08	93.03	208.074	C11H12O4	[M+H]+	4-Acetoxy-3-Ethoxybenzaldehyde	Others	72207-94-4	3	52972	58924	56422	65394	53010	50188	56901	54291	60664	15514	18612	13725
Zmpn000199	209.03	85.03	210.038	C6H10O8	[M-H]-	D-Galactaric acid*	Others	526-99-8	3	38202	38658	42300	39803	34935	36006	35378	32225	30713	48741	37465	44696
Zmyn000108	209.03	85.03	210.038	C6H10O8	[M-H]-	D-Saccharic acid*	Others	87-73-0	3	31978	40543	40514	42356	38204	40749	32465	44781	37449	48614	64644	55440
Hmcn000192	209.07	59.01	210.073	C7H14O7	[M-H]-	Sedoheptulose	Others	3019-74-7	3	130030	158730	135470	129250	144350	154460	131760	179720	139630	101470	146760	119700
mws1337	220.12	202.1	219.111	C9H17NO5	[M+H]+	D-Pantothenic Acid	Others	79-83-4	1	960620	834360	898350	849490	823420	722860	1592800	1557400	1482200	474180	514190	509810
mws2608	222.1	84.05	221.09	C8H15NO6	[M+H]+	N-Acetyl-D-galactosamine*	Others	1811-31-0	3	148230	111470	117010	136590	129530	144950	95097	106230	79334	137280	127030	89298
mws4174	222.1	138	221.09	C8H15NO6	[M+H]+	N-Acetyl-D-mannosamine*	Others	7772-94-3	3	14586	25547	26843	9599	14866	14024	8503.2	11303	15100	30894	25705	17805
pme2755	222	144	221.09	C8H15NO6	[M+H]+	N-Acetyl-D-glucosamine*	Others	7512-17-6	3	6747000	6776400	6664400	6990300	7501600	6763600	6909600	7116300	6988100	6824900	6325600	7144900
Lmbp010056	251.11	91.05	250.099	C17H14O2	[M+H]+	2-(2-Phenylethyl)chromone	Others	61828-53-3	3	19404	20722	17463	23121	22565	25020	15423	14234	13109	7739.9	13428	8982.3
pma3101	256.2	124.1	256.082	C11H14NO6+	[M+H]+	Nicotinate D-ribonucleoside	Others	17720-18-2	3	43871000	47088000	46279000	47689000	44704000	43147000	49279000	42485000	47247000	43334000	40567000	37729000
mws1359	255.1	239	256.11	C16H16O3	[M-H]-	Pterostilbene	Others	537-42-8	3	21344	28170	25116	27600	23194	22809	23481	21503	22530	20536	16722	17931
Zmyn000110	258.04	78.96	259.046	C6H14NO8P	[M-H]-	D-Glucosamine 1-phosphate	Others	2152-75-2	3	41394	50360	42853	9576.6	29675	32603	33163	25232	31139	35203	35146	18660
mws0866	259.02	97	260.03	C6H13O9P	[M-H]-	D-Glucose 6-phosphate*	Others	56-73-5	1	2078500	2459500	1977400	2443800	2110900	2726100	3973600	2776300	3881100	2047700	2099600	1901800
mws1090	259.02	97	260.03	C6H13O9P	[M-H]-	Glucose-1-phosphate*	Others	59-56-3	1	1677500	2129900	2225900	3175800	2805500	2502000	3257000	2030700	3785100	2391000	2165600	1811400
pme3313	259	97	260.03	C6H13O9P	[M-H]-	D-Fructose 6-phosphate*	Others	643-13-0	1	966110	843380	1055600	1735400	1162500	1317200	2354000	2261700	1742700	1137900	1368600	1717600
Zmpn000095	261.04	78.96	262.045	C6H15O9P	[M-H]-	Sorbitol-6-phosphate	Others	20479-58-7	2	28557	34938	27111	33977	46228	40470	42322	46090	43668	44774	33156	27063
MWSmce140	271.13	147.08	270.126	C17H18O3	[M+H]+	trans-Trimethoxyresveratrol	Others	22255-22-7	3	29644	34241	46237	37291	46132	53065	41982	43375	38552	14871	14318	16673
Zmsn10461	269.25	269.25	270.256	C17H34O2	[M-H]-	Pentadecanoic acid，14-methyl-，methyl ester	Others	5129-60-2	3	197380	171710	185260	179030	191010	155030	220090	174470	186040	162780	141720	182760
pmb3081	289	97	290.004	C6H11PO11	[M-H]-	Glucarate O-Phosphoric acid	Others	-	3	1733000	1812600	1676100	2788700	2517100	3641600	1900800	2954400	2261900	3560900	2693300	2431000
pme3163	289	97	290.04	C7H15O10P	[M-H]-	D-Sedoheptuiose 7-phosphate	Others	2646-35-7	3	1803900	1329600	1504700	1533700	717980	1341100	1371900	806630	1754800	1313900	1356300	2377000
Zmsn10433	307.26	307.26	308.272	C20H36O2	[M-H]-	9，12-Octadecadienoic acid，ethyl ester	Others	6114-21-2	3	1499700	1696200	1695400	1446100	1629400	1494800	3383900	3608000	3732900	1486700	1484200	1755000
MWSmce278	327.19	159.08	326.188	C21H26O3	[M+H]+	Acitretin	Others	55079-83-9	3	24871	23793	26816	29819	31546	33267	34075	32578	32357	15121	12636	13934
MA10039641	341.11	89.02	342.116	C12H22O11	[M-H]-	Lactobiose*	Others	63-42-3	1	467940	623350	734920	678750	587790	609760	950400	796360	759550	512230	616660	681910
mws1333	341.11	113	342.116	C12H22O11	[M-H]-	Melibiose*	Others	585-99-9	1	176160	159290	158610	194570	176500	190520	279580	285100	295530	271120	241280	184400
mws0264	341.11	119	342.116	C12H22O11	[M-H]-	D-Trehalose*	Others	99-20-7	1	295850	251840	244290	379780	375630	348430	537200	448260	437640	346790	444630	336090
pme0519	341.11	119.03	342.116	C12H22O11	[M-H]-	D-Sucrose*	Others	57-50-1	1	238750	325490	346720	285870	398150	344540	492100	352220	582380	386970	332130	420440
mws1080	341.11	179	342.116	C12H22O11	[M-H]-	Galactinol*	Others	3687-64-7	1	66989	73690	72020	73118	73658	59093	134000	109270	93223	72874	72877	78917
mws5038	341.11	89.02	342.116	C12H22O11	[M-H]-	Isomaltulose*	Others	13718-94-0	1	595780	450790	458340	538530	669930	552510	927180	819900	980540	728840	412900	762440
Lmsn000381	341.11	89.02	342.116	C12H22O11	[M-H]-	D-Maltose*	Others	133-99-3	1	489960	452530	638820	814050	516540	560230	890020	600830	805120	650100	582980	654140
MWSslk074	343.12	59.01	344.132	C12H24O11	[M-H]-	Lactitol	Others	585-86-4	2	7046700	7678900	7040800	7159600	6848600	7280500	6750900	7557700	7369400	7560200	6571600	7765700
mws0232	377.15	243.09	376.138	C17H20N4O6	[M+H]+	Riboflavin (Vitamin B2)	Others	83-88-5	2	229520	234890	195400	373840	248850	225840	101610	199770	227640	213330	197820	197770
mws2523	421.08	241.1	422.083	C12H23O14P	[M-H]-	Trehalose 6-phosphate	Others	4484-88-2	3	48586	48260	47993	39138	40700	34098	71582	58762	57263	45698	39570	45255
pme1014	445.3	341.3	444.303	C31H40O2	[M+H]+	Menatetrenone (Vitamin K2)	Others	11032-49-8	3	244370	298020	377750	992680	694790	2532000	235910	246000	593510	383320	396330	367450
MWSmce674	451.36	89.06	450.35	C31H46O2	[M+H]+	Phylloquinone (Vitamin K1)	Others	84-80-0	3	12115	9636	10787	10122	9784.8	9816.9	9649.3	10299	9519.9	9045.1	10137	8852.1
Lmmn000214	487.17	341.11	488.174	C18H32O15	[M-H]-	Solatriose	Others	528-40-5	3	89320	83784	59086	177670	192980	198360	362790	244410	289350	134140	109600	146800
pme0500	503.16	323	504.169	C18H32O16	[M-H]-	D-Melezitose*	Others	597-12-6	1	23954	23974	21442	22038	33616	28557	27363	31190	25695	43826	32538	51779
MWS0442	527.16	365.1	504.169	C18H32O16	[M+Na]+	Maltotriose*	Others	1109-28-0	1	1553800	1345300	1323500	1560600	2217100	1613000	854680	1639800	2499800	1044600	951210	1614100
MWSmce486	503.16	383.12	504.169	C18H32O16	[M-H]-	Manninotriose*	Others	13382-86-0	1	36480	46724	40296	34768	17571	24334	43100	35287	48398	25862	19044	35828
Hmqp000191	505.18	127.03	504.17	C18H32O16	[M+H]+	Planteose*	Others	470-57-5	1	257820	180150	208490	178880	171610	182090	43075	163080	171860	231600	276730	218210
pmb2653	649.1	145	650.227	C24H42O20	[M-H]-	D(+)-Melezitose O-rhamnoside	Others	-	3	83904	49480	63106	150570	191720	146230	83588	67522	136670	31940	84780	76974
mws1593	665.21	161	666.222	C24H42O21	[M-H]-	D-Maltotetraose*	Others	34612-38-9	1	53180	51914	45918	28698	59620	69486	50373	67949	76258	77780	48460	75864
Lmqn000213	665.21	341.11	666.222	C24H42O21	[M-H]-	Stachyose*	Others	470-55-3	1	230670	205790	295640	228590	226560	254550	157740	223500	259800	219300	221350	263290
mws4163	665.21	485.3	666.222	C24H42O21	[M-H]-	Nystose*	Others	13133-07-8	1	36014	33429	30408	23378	38267	18691	41496	39214	24617	50474	34354	40056
MWSmce598	829.28	325.11	828.275	C30H52O26	[M+H]+	Maltopentaose	Others	34620-76-3	3	120900	86892	89925	95546	71901	93541	20008	62200	62731	133340	129200	67408
pme0241	123.04	79	122.037	C7H6O2	[M+H]+	Benzoic acid	Phenolic acids	65-85-0	3	61094	90010	65651	116670	76795	128930	117080	83830	107430	56178	47708	69596
mws0628	121.03	92	122.037	C7H6O2	[M-H]-	4-Hydroxybenzaldehyde	Phenolic acids	123-08-0	3	101180	134490	180200	161940	203990	233110	221640	195470	152430	106450	89009	162370
mws0749	137.02	93	138.032	C7H6O3	[M-H]-	4-Hydroxybenzoic acid	Phenolic acids	99-96-7	3	526200	397130	328050	495240	451730	510060	560800	469180	538410	388860	364420	333490
pme2828	140	99	139.027	C6H5NO3	[M+H]+	4-Nitrophenol	Phenolic acids	100-02-7	3	3871900	3982400	3897100	3958600	3612800	4099800	3713500	3522500	3575900	3557100	3737300	3531600
pmp001285	149.02	65.04	148.016	C8H4O3	[M+H]+	Phthalic anhydride	Phenolic acids	85-44-9	1	1747400	1753500	1730300	1989600	2195900	2382200	1705200	1497700	1620400	1258100	1098000	1110300
mws0458	151.04	136	152.047	C8H8O3	[M-H]-	Vanillin*	Phenolic acids	121-33-5	3	226770	334400	274040	172590	318050	354670	316900	291590	275690	199250	249500	253710
MWS3149	151.04	107.05	152.047	C8H8O3	[M-H]-	3-Methoxybenzoic acid	Phenolic acids	586-38-9	3	61189	64623	55339	56129	57636	64892	45493	39902	44417	26985	23925	38321
MWSmce040	153.05	65.04	152.047	C8H8O3	[M+H]+	Isovanillin*	Phenolic acids	621-59-0	3	58087	49454	37054	42384	44712	54770	45494	50943	38951	33776	38733	37976
mws0183	153.02	109.03	154.027	C7H6O4	[M-H]-	3,4-Dihydroxybenzoic acid (Protocatechuic acid)*	Phenolic acids	99-50-3	3	495000	398300	409730	531510	517980	395760	454350	349130	301070	238220	327130	283010
mws0180	153.02	109.03	154.027	C7H6O4	[M-H]-	2,5-Dihydroxybenzoic acid; Gentisic Acid*	Phenolic acids	490-79-9	3	426430	406240	351070	403270	615090	444840	361970	396470	282940	322960	211950	327060
Lmbn002648	163.04	119.05	164.047	C9H8O3	[M-H]-	α-Hydroxycinnamic Acid*	Phenolic acids	5801-57-0	3	168760	166550	176010	157270	139560	186880	245290	254330	204500	126970	126920	101010
Lmmn001643	163.04	119.05	164.047	C9H8O3	[M-H]-	2-Hydroxycinnamic acid*	Phenolic acids	583-17-5	3	340140	262160	168500	109930	160430	155300	309860	213630	264320	124150	135650	76858
pme3083	164.04	120	165.043	C8H7NO3	[M-H]-	2-(Formylamino)benzoic acid	Phenolic acids	3342-77-6	3	51332	76437	88520	76612	57214	84403	80463	96735	97918	57524	63773	95530
pme0282	165.02	77.04	166.027	C8H6O4	[M-H]-	Phthalic acid*	Phenolic acids	88-99-3	1	316490	247310	231330	298600	234850	229450	479670	346030	363950	246390	254310	228470
pme0281	165.02	121.03	166.027	C8H6O4	[M-H]-	Terephthalic acid*	Phenolic acids	100-21-0	1	1799000	1728900	1557300	1226600	1523200	2051100	3815700	3163500	3283000	1724400	1409500	1739500
mws1686	167.07	121	166.063	C9H10O3	[M+H]+	Paeonol	Phenolic acids	552-41-0	3	123440	142790	123200	292050	307320	468020	150220	141170	144090	61529	54464	53574
MWSslk084	165.09	122.04	166.099	C10H14O2	[M-H]-	4-Butylresorcinol	Phenolic acids	18979-61-8	3	32716	49881	39277	71584	56598	86983	28008	24948	31024	44578	47984	39765
Lmdp003146	167.11	93.07	166.099	C10H14O2	[M+H]+	Rhododendrol	Phenolic acids	501-96-2	3	288990	302930	335340	147270	186300	188700	313710	251980	162470	153110	167710	153730
pmn001681	165.09	149.06	166.099	C10H14O2	[M-H]-	1-(4-Methoxyphenyl)-1-propanol	Phenolic acids	5349-60-0	3	109590	142090	100200	123140	115520	129630	100040	113620	113790	73336	72016	90591
NK10253223	168.06	94.06	167.058	C8H9NO3	[M+H]+	2-Amino-3-methoxybenzoic acid	Phenolic acids	3177-80-8	3	39101	47979	35024	52982	31052	37407	21157	49501	55113	34386	34962	37831
MWSmce490	167.04	123.05	168.042	C8H8O4	[M-H]-	2',4',6'-Trihydroxyacetophenone	Phenolic acids	480-66-0	3	73640	63850	109850	63526	62272	67173	122410	65392	67862	41248	40680	41567
MWSmce501	167.04	108.02	168.042	C8H8O4	[M-H]-	Protocatechuic Acid Methyl Ester	Phenolic acids	2150-43-8	3	358270	384140	283440	398130	414340	427270	474410	378180	385190	340400	378020	274180
pme1292	167.1	123.04	168.042	C8H8O4	[M-H]-	Homogentisic acid	Phenolic acids	451-13-8	3	49980	45041	59149	63324	57535	83160	30837	30003	27434	50831	49243	49630
MWSslk138	169.01	151	170.022	C7H6O5	[M-H]-	2,3,4-Trihydroxybenzoic acid	Phenolic acids	610-02-6	2	947770	1024000	978160	683770	791340	764010	748920	877000	658840	562720	488370	592500
pmb2795	177	145	178.063	C10H10O3	[M-H]-	4-Methoxycinnamic acid	Phenolic acids	830-09-1	3	7257.7	8938.6	8234.1	6246.5	7066.4	10741	11670	8737	9391.8	3234.2	3821.8	4535.4
mws2212	179.03	135.05	180.042	C9H8O4	[M-H]-	Caffeic acid	Phenolic acids	331-39-5	3	718930	386410	382000	520630	455210	365660	809320	1216700	826420	185780	238120	225690
MWSmce001	181.05	107.05	180.042	C9H8O4	[M+H]+	5-Acetylsalicylic acid	Phenolic acids	13110-96-8	3	78731	89507	131000	108700	80790	109820	82171	74362	48834	57172	66616	74029
MWS2070	179.07	92.03	180.079	C10H12O3	[M-H]-	Propyl 4-hydroxybenzoate	Phenolic acids	94-13-3	3	35990	38103	33785	49855	53240	59300	43973	37926	40079	16310	18031	13967
mws0160	181.05	108	182.058	C9H10O4	[M-H]-	3,4-Dihydroxybenzoic Acid Ethyl Ester (Protocatechuic acid ethyl ester)	Phenolic acids	3943-89-3	3	60642	88613	79279	54198	77344	73550	26777	24759	21541	26836	29954	29823
mws4171	183.03	107.01	184.037	C8H8O5	[M-H]-	2,4,6-Trihydroxybenzoic acid methyl ester	Phenolic acids	3147-39-5	3	4624.9	7081.7	5549	7904.8	7501	4993.9	8067.5	11090	9241.5	7964.1	5941.2	4892.7
MWSmce230	183.03	124.02	184.037	C8H8O5	[M-H]-	Methyl gallate	Phenolic acids	99-24-1	3	9	9	9	9	9	9	29955	18454	9	65736	80432	58979
MWSmce387	183.03	124.02	184.037	C8H8O5	[M-H]-	3-O-Methylgallic acid	Phenolic acids	3934-84-7	1	154140	138150	181010	222630	190820	200240	159250	249180	165450	65864	123180	94993
pme0422	193.06	134	194.058	C10H10O4	[M-H]-	Isoferulic Acid*	Phenolic acids	537-73-5	3	34600	54053	41182	78062	89550	70936	111440	122290	106620	63568	48080	44178
MWSslk097	195.06	163.04	194.058	C10H10O4	[M+H]+	Dimethyl phthalate	Phenolic acids	131-11-3	3	176120	162130	154140	519240	474730	742860	368700	352570	354030	10434	6173.8	12516
mws0014	193.05	134.01	194.058	C10H10O4	[M-H]-	Ferulic acid*	Phenolic acids	537-98-4	3	26644	29868	22845	71828	92342	94702	127400	102870	66497	46371	45641	32085
mws0612	195.07	121	196.074	C10H12O4	[M-H]-	3,4-Dimethoxyphenyl acetic acid	Phenolic acids	93-40-3	3	49636	38781	74959	51763	50703	48773	28399	24136	29492	24610	36385	43655
Lmbn013410	205.16	189.13	206.167	C14H22O	[M-H]-	2,4-Di-Tert-Butylphenol*	Phenolic acids	96-76-4	2	826050	879410	869060	826440	836740	884870	880920	775310	816750	893180	851720	763220
Lmln010063	205.16	189.13	206.167	C14H22O	[M-H]-	2,6-Di-tert-butylphenol*	Phenolic acids	128-39-2	1	809520	774360	698700	750930	766920	769520	794330	708870	696510	781610	785600	649350
mws2184	207.07	135.1	208.074	C11H12O4	[M-H]-	Ethyl caffeate	Phenolic acids	102-37-4	2	12014	6835.1	11949	25153	23899	23433	8589.1	5026.6	6232.1	8550.5	8633.6	11075
pme3437	213.08	154.1	212.068	C10H12O5	[M+H]+	Eudesmic acid (3,4,5-trimethoxybenzoic acid)	Phenolic acids	118-41-2	3	42310	45472	38976	118290	96834	77957	37727	36245	32888	35013	39868	40654
Hmln002597	193.05	161.02	216.04	C10H9NaO4	[M-Na]-	Sodium ferulate	Phenolic acids	24276-84-4	1	132450	114620	105710	156400	113940	119560	254390	202940	235330	77723	66480	73838
Lmyn000160	237.06	87.01	238.069	C8H14O8	[M-H]-	Mucic acid Dimethyl Ester	Phenolic acids	-	3	349110	323710	328460	314930	293980	276860	282100	306100	301440	318470	344200	351640
Lmxp011770	279.16	149.02	278.152	C16H22O4	[M+H]+	Diisobutyl phthalate*	Phenolic acids	84-69-5	1	35121000	36100000	34294000	43373000	44319000	47697000	37213000	35116000	34733000	25675000	25404000	23766000
Lmlp012720	279.16	149.02	278.152	C16H22O4	[M+H]+	Dibutyl phthalate*	Phenolic acids	84-74-2	1	35853000	37595000	36198000	42177000	45095000	50634000	36560000	36129000	35881000	26274000	24631000	23933000
pmb3142	299.1	137.1	300.085	C13H16O8	[M-H]-	Salicylic acid-2-O-glucoside	Phenolic acids	10366-91-3	3	78736	101850	68597	129780	138490	138420	75520	85566	75866	60947	66821	75253
Lmyn002403	313.09	101.02	314.1	C14H18O8	[M-H]-	Mandelic acid-β-glucoside	Phenolic acids	-	2	358550	346880	311700	251420	223230	273500	178140	162370	167110	217610	162040	197460
Lmmn002179	313.09	107.05	314.1	C14H18O8	[M-H]-	Methyl salicylate-2-O-glucoside	Phenolic acids	10019-60-0	2	340420	320600	322100	331090	244640	271670	216250	256130	282390	237570	208260	246540
pmn001571	313.11	298.08	314.115	C18H18O5	[M-H]-	Agrimonolide	Phenolic acids	21499-24-1	2	3509200	3773000	3362800	2660400	2958300	2654200	486740	561240	521780	1481100	1495500	1403400
pmb2871	315.07	153	316.079	C13H16O9	[M-H]-	1-O-Gentisoyl-D-glucoside	Phenolic acids	23445-11-6	1	2063800	2237300	1967900	2768500	2400500	2506900	3511200	2967800	2370000	2045600	2027700	1764300
pmn001367	315.07	153.02	316.079	C13H16O9	[M-H]-	Protocatechuic acid-4-O-glucoside	Phenolic acids	-	1	2030600	2049800	1860500	2434300	2621700	2323000	3389200	2877500	2815900	1738200	1748600	1702500
Hmtn001120	315.11	153.06	316.116	C14H20O8	[M-H]-	5-(2-Hydroxyethyl)-2-O-glucosylphenol	Phenolic acids	-	3	1715600	2045400	1675300	1568300	1825000	1962900	2835200	2271300	2116300	1565700	1383600	1452200
pmn001516	325.06	125	326.064	C14H14O9	[M-H]-	5-Galloylshikimic acid	Phenolic acids	95719-51-0	3	129940	135170	168140	90054	96808	96296	68262	58368	45467	81373	68971	63887
pmn001419	325.09	163.04	326.1	C15H18O8	[M-H]-	1-O-[(E)-p-Cumaroyl]-D-glucose*	Phenolic acids	-	2	14741000	14960000	15500000	11749000	12599000	12242000	15662000	11859000	10410000	10885000	12055000	10611000
Zmhn002301	325.09	163.04	326.1	C15H18O8	[M-H]-	p-Coumaric acid-4-O-glucoside*	Phenolic acids	117405-48-8	2	10358000	9375300	8015100	7798200	7838600	7629900	8279200	6500100	6627500	6792500	6978400	6281900
Lmsn000363	325.13	145.07	326.137	C16H22O7	[M-H]-	Raspberryketone glucoside	Phenolic acids	38963-94-9	3	937140	1837500	1045000	1964200	3419400	3132000	3065900	2851300	3261600	914980	1274200	1800400
Lmtn002233	327.11	165.06	328.116	C15H20O8	[M-H]-	Androsin	Phenolic acids	531-28-2	2	170300	132880	108880	127240	106760	95712	94054	84971	75035	90721	92084	87545
pmn001517	329.12	167	330.131	C15H22O8	[M-H]-	3,4,5-Trimethoxyphenyl-1-O-Glucoside	Phenolic acids	-	3	493950	504060	538120	425150	473050	533030	187280	260430	269100	331570	395360	243720
Lmfn000604	331.07	169.01	332.074	C13H16O10	[M-H]-	6-O-Galloyl-D-glucose	Phenolic acids	13186-19-1	2	7764700	9744200	8048400	8441600	7699000	8148700	9336400	7663200	7569500	5864000	5785000	4143700
pmn001518	331.07	169.01	332.074	C13H16O10	[M-H]-	1-O-Galloyl-D-glucose	Phenolic acids	58511-73-2	1	37960000	36002000	39109000	39460000	38528000	38148000	34302000	34450000	30984000	30690000	31635000	35345000
Hmln000873	331.07	169.01	332.075	C13H16O10	[M-H]-	2-O-Galloyl-D-glucose	Phenolic acids	-	2	43390000	36152000	41920000	38158000	41500000	43585000	33473000	31509000	33146000	36748000	36070000	35495000
Lmmn001294	331.1	153.02	332.111	C14H20O9	[M-H]-	Koaburaside	Phenolic acids	41653-73-0	3	58884	91645	96484	66962	71262	93149	78041	61611	61402	54254	60568	65852
pma0149	341.08	207.07	340.079	C15H16O9	[M+H]+	Sinapoyl malate	Phenolic acids	92344-58-6	3	110920	146180	129520	157100	184690	174220	96839	74219	84875	110800	115720	110970
Jmwn002620	341.09	161.02	342.095	C15H18O9	[M-H]-	Vanillic Acid-4-O-Glucuronide	Phenolic acids	-	2	725330	706970	613750	429220	527980	381080	665030	760450	594420	380780	410190	354030
pmn001420	341.09	179.04	342.095	C15H18O9	[M-H]-	1-O-[(E)-Caffeoyl]-D-glucose*	Phenolic acids	-	1	2167100	2054600	1826000	2089600	1950200	1784900	1384000	1532900	1426800	1321800	1516900	1360100
Zmhn001793	341.09	179.03	342.096	C15H18O9	[M-H]-	6-O-Caffeoyl-D-glucose*	Phenolic acids	-	1	1711200	2085900	2062100	2194500	2012300	1924800	1260800	1067200	1153100	1318900	1826600	1085600
mws0906	341.12	179	342.131	C16H22O8	[M-H]-	Coniferin	Phenolic acids	531-29-3	3	5802500	7496400	6039600	6585400	6231700	6336300	3541700	5397300	4932400	3948600	4570200	4347200
Lmmn000774	343.1	181.05	344.111	C15H20O9	[M-H]-	Dihydrocaffeoylglucose	Phenolic acids	-	3	7218500	6365800	7104800	4756000	4247600	4862600	7452700	8178700	7924100	4519700	5220100	3874200
Zmln000899	343.11	181.05	344.111	C15H20O9	[M-H]-	Syringaldehyde-4-O-glucoside	Phenolic acids	-	2	1841700	1556300	1921200	1646200	1792600	1325900	955880	922430	864870	1416800	1149600	1190600
Zmhn002422	355.1	193.05	356.11	C16H20O9	[M-H]-	1-O-Feruloyl-D-Glucose	Phenolic acids	-	3	136130	106160	85084	139620	111490	131860	114310	88937	121690	100070	97095	98175
Hmmn002544	355.1	193.05	356.111	C16H20O9	[M-H]-	Ferulic acid-4-O-glucoside	Phenolic acids	117405-51-3	2	26507	46330	43712	32526	41155	37344	31332	30908	28090	32402	21996	27314
HJN003	385.11	223.06	386.122	C17H22O10	[M-H]-	1-O-Sinapoyl-D-glucose	Phenolic acids	-	3	39707	57800	54218	62194	81815	60191	8168.5	8051	7886.8	37203	52184	33922
Lmmp010562	391.28	149.02	390.277	C24H38O4	[M+H]+	Diisooctyl Phthalate	Phenolic acids	27554-26-3	3	1991000	3060400	2590100	2338800	1748200	1632100	1672600	2624900	1842700	815050	672300	732270
Lmwp011196	391.28	149.02	390.277	C24H38O4	[M+H]+	Bis(2-ethylhexyl)phthalate	Phenolic acids	117-81-7	3	2981700	3217300	4229600	2987900	2904500	2554200	2958400	4446400	3475500	1543800	1312500	1303900
pmb2654	460.1	117.9	461.153	C19H27NO12	[M-H]-	Anthranilate-1-O-Sophoroside	Phenolic acids	-	3	1061000	2098700	632870	837940	1090700	1618500	3753000	1780000	3381200	562510	655060	930860
pmn001707	485.33	485.33	486.335	C30H46O5	[M-H]-	Quillaic acid	Phenolic acids	631-01-6	3	8555700	10525000	8605800	7631700	7529200	8310600	15646000	14436000	14459000	9390400	7809500	7746800
Zmln000668	493.12	169.01	494.127	C19H26O15	[M-H]-	Monogalloyl-diglucose	Phenolic acids	-	2	667320	736260	618480	490690	566720	364080	258060	453440	444870	373500	414110	401240
Lmsn002288	503.14	341.09	504.148	C21H28O14	[M-H]-	1-O-Caffeoyl-(6-O-glucosyl)-β-D-glucose	Phenolic acids	-	3	719130	684670	720060	630860	661490	660610	322280	330410	380070	511300	464730	382640
mws1429	223.13	161	224.141	C13H20O3	[M-H]-	Vomifoliol	Terpenoids	189351-15-3	3	1222200	1199500	1180200	1224700	1180900	1211400	1366000	1527200	1452500	811570	923990	787420
MWSmce371	247.13	203.14	248.141	C15H20O3	[M-H]-	Atractylenolide Ⅲ	Terpenoids	73030-71-4	3	77852	72883	74930	49393	53707	48246	117390	117370	110960	44789	45832	45632
mws4053	455.35	455.35	456.36	C30H48O3	[M-H]-	Ursolic acid	Terpenoids	77-52-1	3	6447.5	8059.1	5549.1	25038	16267	18702	8931.5	7519.3	9971.2	14492	15070	13488
HJN110	455.36	455.36	456.36	C30H48O3	[M-H]-	Betulinic acid	Terpenoids	472-15-1	3	4495.8	8079.1	11451	7554.7	9284.9	11399	8871.5	15384	15238	16009	14177	23911
mws1610	471.35	471.35	472.355	C30H48O4	[M-H]-	Maslinic acid*	Terpenoids	4373-41-5	3	92152	70121	41636	125470	101660	82586	21012	32347	31712	77317	80079	69812
pmn001706	471.35	471.35	472.355	C30H48O4	[M-H]-	2-Hydroxyoleanolic acid*	Terpenoids	26707-60-8	3	69830	54342	29874	96895	83477	53322	10940	21169	27138	62373	72756	55739
pmp000444	487.34	469.33	486.335	C30H46O5	[M+H]+	27,28-Dicarboxyl ursolic acid	Terpenoids	-	3	50171	53010	40737	42875	38261	52617	105030	84882	87658	43140	36951	37749
