# Supplementary material for: Metabolic profiling and gene expression analyses provide insights into cold adaptation of an Antarctic moss Pohlia nutans
Source: Front Plant Sci. 2022 Sep 13;13:1006991. doi: 10.3389/fpls.2022.1006991 (PMC9514047; doi:10.3389/fpls.2022.1006991)
Supplement: Supplementary file 5 [file Table_3.XLSX]

## Sheet: Sheet1
	Supplementary Table 3 Significantly changed metabolites in Pohila nutans at 24 h of cold stress
Index	Formula	Compounds	Class I	Class II	CAS	Level	CK1	CK2	CK3	Cold24h-1	Cold24h-2	Cold24h-3	VIP	p_value	FDR	Fold_Change	Log2FC	Type
mws2220	C22H18O11	Gallocatechin 3-O-gallate*	Flavonoids	Flavanols	5127-64-0	1	9	9	9	9903	16128	4057.8	1.46992	0.10266	0.253229	1114.4	10.1221	up
mws4167	C21H18O12	Luteolin-7-O-glucuronide	Flavonoids	Flavones	29741-10-4	3	43722	19123	15478	215390	41852	253040	1.17969	0.154949	0.316898	6.5151	2.70379	up
MWS0552	C15H28O2	Cis-10-Pentadecenoic Acid(C15: 1)	Lipids	Free fatty acids	84743-29-3	2	1215200	1309200	1681600	5445100	3712900	12781000	1.32539	0.166965	0.332135	5.21612	2.38298	up
pme1014	C31H40O2	Menatetrenone (Vitamin K2)	Others	Vitamin	11032-49-8	3	244370	298020	377750	992680	694790	2532000	1.2763	0.192585	0.373723	4.58568	2.19714	up
MWSslk097	C10H10O4	Dimethyl phthalate	Phenolic acids	Phenolic acids	131-11-3	3	176120	162130	154140	519240	474730	742860	1.44317	0.0370505	0.141814	3.52735	1.81858	up
mws0014	C10H10O4	Ferulic acid*	Phenolic acids	Phenolic acids	537-98-4	3	26644	29868	22845	71828	92342	94702	1.45149	0.0100532	0.0839048	3.26212	1.70581	up
Lmbn001467	C7H13NO3	5-Acetamidopentanoic Acid	Organic acids	Organic acids	1072-10-2	3	8934.8	10970	9899.8	41954	28545	24667	1.41863	0.0515781	0.168387	3.193	1.67491	up
Zmdp002216	C11H20N2O5	L-γ-Glutamyl-L-leucine	Amino acids and derivatives	Amino acids and derivatives	2566-39-4	2	50800	47780	40392	149870	124870	142440	1.46235	0.00233655	0.0477526	3.0019	1.58588	up
mws4053	C30H48O3	Ursolic acid	Terpenoids	Triterpene	77-52-1	3	6447.5	8059.1	5549.1	25038	16267	18702	1.41546	0.0289853	0.125456	2.99202	1.58112	up
mws1686	C9H10O3	Paeonol	Phenolic acids	Phenolic acids	552-41-0	3	123440	142790	123200	292050	307320	468020	1.41004	0.0550451	0.174891	2.7409	1.45465	up
Zmwp005562	C17H17NO3	cis-N-p-Coumaroyltyramine	Alkaloids	Phenolamine	-	3	28432	24349	30624	68558	79752	62599	1.44835	0.00754491	0.0789287	2.52873	1.33841	up
Wmzn000227	C6H10O4	2,2-Dimethylsuccinic acid	Organic acids	Organic acids	597-43-3	2	57358	67160	60384	188300	133980	140160	1.43354	0.0298382	0.125456	2.501	1.32251	up
pmb2653	C24H42O20	D(+)-Melezitose O-rhamnoside	Others	Saccharides and Alcohols	-	3	83904	49480	63106	150570	191720	146230	1.38583	0.00735416	0.0789287	2.48623	1.31396	up
Lmmn000214	C18H32O15	Solatriose	Others	Saccharides and Alcohols	528-40-5	3	89320	83784	59086	177670	192980	198360	1.42191	0.00107431	0.0335366	2.45062	1.29315	up
mws2184	C11H12O4	Ethyl caffeate	Phenolic acids	Phenolic acids	102-37-4	2	12014	6835.1	11949	25153	23899	23433	1.36382	0.00995356	0.0839048	2.35355	1.23484	up
pmb0492	C34H37N3O6	N',N'',N'''-p-Coumaroyl-cinnamoyl-caffeoyl spermidine	Alkaloids	Phenolamine	-	3	45327	35401	38919	90975	91700	97424	1.45859	0.000226399	0.0292479	2.34104	1.22715	up
pme3437	C10H12O5	Eudesmic acid (3,4,5-trimethoxybenzoic acid)	Phenolic acids	Phenolic acids	118-41-2	3	42310	45472	38976	118290	96834	77957	1.41356	0.0384725	0.143908	2.31213	1.20922	up
mws0217	C2H5NO2	L-Glycine	Amino acids and derivatives	Amino acids and derivatives	56-40-6	3	23809	15040	21814	44498	46017	48581	1.4035	0.00393184	0.0552326	2.29293	1.19719	up
pme0253	C8H15NO3	N-Acetyl-L-leucine	Amino acids and derivatives	Amino acids and derivatives	1188-21-2	3	111220	84715	105360	248030	251500	189090	1.41752	0.0139833	0.0924418	2.28553	1.19253	up
Lmsn000363	C16H22O7	Raspberryketone glucoside	Phenolic acids	Phenolic acids	38963-94-9	3	937140	1837500	1045000	1964200	3419400	3132000	1.23342	0.0507312	0.168363	2.22942	1.15667	up
mws1050	C5H9NO4	O-Acetylserine	Amino acids and derivatives	Amino acids and derivatives	5147-00-2	3	384400	206780	275360	747280	569930	593530	1.33356	0.0102802	0.0839048	2.20502	1.14079	up
pmp001264	C16H35NO2	Hexadecylsphingosine	Lipids	Sphingolipids	-	1	2489300	2337300	2207200	4672300	5763000	4622200	1.44852	0.01536	0.093679	2.14073	1.09811	up
Lmhp008688	C25H42NO7P	LysoPE 20:5	Lipids	LPE	-	3	37053	27017	36461	61801	71535	71326	1.41208	0.00161192	0.0447307	2.03581	1.0256	up
pme3005	C3H7NO	N,N-Dimethylformamide	Alkaloids	Alkaloids	68-12-2	3	382080	351670	374920	751490	570940	912960	1.3724	0.0615576	0.183249	2.01628	1.0117	up
Lmhp008885	C20H42NO7P	LysoPE 15:0(2n isomer)	Lipids	LPE	-	3	21345	17914	21534	40646	42984	38174	1.45231	0.000421592	0.0292479	2.00359	1.00258	up
Lmgn000160	C4H8N2O3	3-Ureidopropionic Acid	Organic acids	Organic acids	462-88-4	3	37945	35964	41068	17407	19097	18627	1.46805	0.00266726	0.0477526	0.479496	-1.06041	down
Lmmp003091	C27H30O16	Quercetin-3-O-(4''-O-glucosyl)rhamnoside	Flavonoids	Flavonols	59262-54-3	3	112590	76232	69710	60960	37854	18880	1.12654	0.0605439	0.182619	0.45524	-1.1353	down
pmb0711	C27H30O16	Quercetin-7-O-rutinoside*	Flavonoids	Flavonols	147714-62-3	3	120730	81370	85972	74043	40122	12095	1.02571	0.0763369	0.210381	0.438293	-1.19003	down
pmf0096	C2H2O4	Oxalic acid	Organic acids	Organic acids	144-62-7	3	19452	21678	28577	8382	11736	9403	1.39673	0.0283067	0.125456	0.423501	-1.23956	down
mws5042	C11H14N2O3	L-Glycyl-L-phenylalanine	Amino acids and derivatives	Amino acids and derivatives	721-66-4	3	35860	52517	45147	16559	29951	8817.1	1.18634	0.0317716	0.128974	0.414361	-1.27104	down
mws0609	C10H12N5O7P	Guanosine 3',5'-cyclic monophosphate	Nucleotides and derivatives	Nucleotides and derivatives	7665-99-8	3	145150	135430	146670	40015	44673	60582	1.44202	0.000728784	0.0311135	0.340012	-1.55634	down
pme3188	C9H13N2O9P	Uridine 5'-monophosphate	Nucleotides and derivatives	Nucleotides and derivatives	58-97-9	3	30004	56911	34925	7715.5	7264.9	12049	1.40418	0.0578289	0.179302	0.221843	-2.17239	down
pmb0981	C10H14N5O7P	Adenosine 5'-monophosphate	Nucleotides and derivatives	Nucleotides and derivatives	61-19-8	3	47623	48660	51214	13599	7012.3	9022	1.44017	0.000324064	0.0292479	0.200908	-2.31539	down
Lmyp004770	C30H26O14	Quercetin-3-O-(2''-p-Coumaroyl)glucoside*	Flavonoids	Flavonols	-	3	23503	39294	28229	2613.2	1610.6	3519.4	1.44617	0.0259001	0.121818	0.0850658	-3.55528	down
pmp000592	C27H30O15	Apigenin-7,4'-di-O-Glucoside	Flavonoids	Flavones	-	3	5162.4	6458.1	3951.5	9	9	9	1.47863	0.0189552	0.104028	0.00173388	-9.17178	down
Lmyp004516	C30H26O14	Quercetin-3-O-(2''-p-Coumaroyl)galactoside*	Flavonoids	Flavonols	-	3	10487	12802	5886.6	9	9	9	1.47671	0.0410745	0.149514	0.000925431	-10.0776	down
Lmhp005784	C24H28N2O5	p-Coumaroylferuloylcadaverine	Alkaloids	Phenolamine	-	3	22503	25166	19991	9	9	9	1.47991	0.00436353	0.0576609	0.000399054	-11.2911	down
Lmlp007435	C30H28O12	Isosalipurposide-6''-O-p-coumaric acid	Flavonoids	Chalcones	-	3	18532	34527	18800	9	9	9	1.47825	0.0454661	0.157711	0.000375736	-11.378	down
Lmhp005872	C25H30N2O6	Diferuloylcadaverine	Alkaloids	Phenolamine	-	3	29464	42153	43165	9	9	9	1.47963	0.0130209	0.0924418	0.000235229	-12.0536	down
