# Supplementary material for: Metabolic profiling and gene expression analyses provide insights into cold adaptation of an Antarctic moss Pohlia nutans
Source: Front Plant Sci. 2022 Sep 13;13:1006991. doi: 10.3389/fpls.2022.1006991 (PMC9514047; doi:10.3389/fpls.2022.1006991)
Supplement: Supplementary file 6 [file Table_4.XLSX]

## Sheet: Sheet1
Supplementary Table 4 Significantly changed metabolites in Pohila nutans at 60 h of cold stress
Index	Formula	Compounds	Class I	Class II	CAS	Level	CK1	CK2	CK3	Cold60h-1	Cold60h-2	Cold60h-3	VIP	p_value	FDR	Fold_Change	Log2FC	Type
mws2220	C22H18O11	Gallocatechin 3-O-gallate*	Flavonoids	Flavanols	5127-64-0	1	9	9	9	9336.5	54102	77080	1.32001	0.142754	0.241684	5204.39	12.3455	up
mws1397	C22H18O10	Epicatechin gallate*	Flavonoids	Flavanols	1257-08-5	1	9	9	9	11066	19108	40342	1.32993	0.114822	0.206295	2611.7	11.3508	up
mws0520	C11H13NO4	N-Acetyl-L-tyrosine	Amino acids and derivatives	Amino acids and derivatives	537-55-3	3	34201	34464	23242	141880	129580	133250	1.31615	3.63596e-05	0.00289318	4.40347	2.13864	up
Lmbn001467	C7H13NO3	5-Acetamidopentanoic Acid	Organic acids	Organic acids	1072-10-2	3	8934.8	10970	9899.8	32171	41570	46655	1.31567	0.0176487	0.0668728	4.03951	2.01418	up
Rfmb320	C7H13NO2	1-Methylpiperidine-2-carboxylic acid	Organic acids	Organic acids	7730-87-2	3	18408	44302	35334	131310	127220	121130	1.25129	0.00268683	0.023024	3.87234	1.95321	up
Lmmn000214	C18H32O15	Solatriose	Others	Saccharides and Alcohols	528-40-5	3	89320	83784	59086	362790	244410	289350	1.29508	0.0178726	0.0670515	3.86128	1.94908	up
mws0014	C10H10O4	Ferulic acid*	Phenolic acids	Phenolic acids	537-98-4	3	26644	29868	22845	127400	102870	66497	1.27102	0.0530308	0.12732	3.73964	1.9029	up
pmb0492	C34H37N3O6	N',N'',N'''-p-Coumaroyl-cinnamoyl-caffeoyl spermidine	Alkaloids	Phenolamine	-	3	45327	35401	38919	161210	139410	144930	1.32432	0.000969744	0.0135037	3.72387	1.8968	up
mws1068	C15H10O6	Kaempferol (3,5,7,4'-Tetrahydroxyflavone)	Flavonoids	Flavonols	520-18-3	3	118260	151670	155160	530040	550460	476200	1.32034	0.00058819	0.0117008	3.66205	1.87265	up
pme0253	C8H15NO3	N-Acetyl-L-leucine	Amino acids and derivatives	Amino acids and derivatives	1188-21-2	3	111220	84715	105360	371150	343650	332290	1.32113	0.000131802	0.00554115	3.4753	1.79714	up
pmb2591	C13H14N2O3	N-Acetyl-L-Tryptophan	Amino acids and derivatives	Amino acids and derivatives	1218-34-4	3	24545	15959	11065	57377	50370	70848	1.24635	0.00650878	0.0406483	3.46322	1.79212	up
MWSmce082	C11H10O4	Scoparone	Lignans and Coumarins	Coumarins	120-08-1	3	92012	80791	80750	287870	279050	287370	1.33206	3.69325e-06	0.00102857	3.36928	1.75244	up
MWS4396	C11H8O3	1-Hydroxy-2-Naphthoic Acid	Organic acids	Organic acids	86-48-6	3	8367.4	6866.9	8667.3	22284	22434	23274	1.32182	0.000136504	0.00554115	2.84466	1.50826	up
MWS2076	C6H7NO	2-Aminophenol	Alkaloids	Phenolamine	95-55-6	3	31143	20440	18975	86480	58732	46690	1.20375	0.0636161	0.141895	2.71978	1.44349	up
Lmhp008688	C25H42NO7P	LysoPE 20:5	Lipids	LPE	-	3	37053	27017	36461	106260	82495	83582	1.2895	0.00913282	0.0469228	2.70899	1.43775	up
pme0422	C10H10O4	Isoferulic Acid*	Phenolic acids	Phenolic acids	537-73-5	3	34600	54053	41182	111440	122290	106620	1.28757	0.000823086	0.0134432	2.6214	1.39034	up
mws1094	C15H12O6	Aromadendrin (Dihydrokaempferol)	Flavonoids	Flavanonols	480-20-6	1	231440	245650	230560	596350	585260	596480	1.33437	1.17057e-06	0.000652008	2.51267	1.32922	up
mws0044	C15H12O7	Dihydroquercetin(Taxifolin)	Flavonoids	Flavanonols	480-18-2	1	605200	517920	479700	1547400	1162500	1181100	1.29167	0.0191174	0.0673947	2.4276	1.27953	up
pmp001264	C16H35NO2	Hexadecylsphingosine	Lipids	Sphingolipids	-	1	2489300	2337300	2207200	5558300	5602900	5810300	1.33136	8.11685e-06	0.00150703	2.41285	1.27074	up
Lmsn000363	C16H22O7	Raspberryketone glucoside	Phenolic acids	Phenolic acids	38963-94-9	3	937140	1837500	1045000	3065900	2851300	3261600	1.21525	0.0138302	0.0588049	2.40305	1.26487	up
Lmhp009349	C25H44NO7P	LysoPE 20:4(2n isomer)	Lipids	LPE	-	1	774430	845150	759810	1832800	1750600	1750500	1.33055	1.33865e-05	0.00186407	2.24171	1.1646	up
pme3313	C6H13O9P	D-Fructose 6-phosphate*	Others	Saccharides and Alcohols	643-13-0	1	966110	843380	1055600	2354000	2261700	1742700	1.28035	0.0179366	0.0670515	2.21927	1.15008	up
Hmqp006235	C26H46NO7P	LysoPC 18:4	Lipids	LPC	-	3	45216	37840	28295	88962	75444	82184	1.25942	0.00237298	0.0220292	2.21453	1.147	up
Zmsn10433	C20H36O2	9，12-Octadecadienoic acid，ethyl ester	Others	Others	6114-21-2	3	1499700	1696200	1695400	3383900	3608000	3732900	1.32515	0.000250973	0.00698959	2.19263	1.13266	up
mws1050	C5H9NO4	O-Acetylserine	Amino acids and derivatives	Amino acids and derivatives	5147-00-2	3	384400	206780	275360	628390	647120	618150	1.22072	0.0198027	0.0693718	2.18531	1.12784	up
MWSslk097	C10H10O4	Dimethyl phthalate	Phenolic acids	Phenolic acids	131-11-3	3	176120	162130	154140	368700	352570	354030	1.32835	2.7906e-05	0.0025906	2.18384	1.12687	up
pmn001610	C20H36O2	Eicosadienoic acid	Lipids	Free fatty acids	5598-38-9	1	3445200	3783500	3664700	7444500	7953600	8251100	1.3288	0.000868857	0.0134432	2.17097	1.11834	up
Lmhp008801	C23H42NO7P	LysoPE 18:3	Lipids	LPE	-	3	56392	46268	45630	103020	111100	107650	1.31394	0.000358354	0.00907286	2.16987	1.11761	up
Lmhp010757	C25H48NO7P	LysoPE 20:2	Lipids	LPE	-	3	19696	18002	12485	34647	39102	34832	1.25591	0.00294148	0.0244538	2.1637	1.1135	up
Lmhp010040	C25H46NO7P	LysoPE 20:3	Lipids	LPE	-	3	24910	29164	27107	66723	57229	50032	1.29441	0.0184899	0.0673947	2.14316	1.09974	up
Lmhp009497	C25H44NO7P	LysoPE 20:4	Lipids	LPE	-	2	803190	913420	754510	1881500	1651700	1718300	1.31492	0.000682698	0.0118832	2.12515	1.08756	up
Zmwp005562	C17H17NO3	cis-N-p-Coumaroyltyramine	Alkaloids	Phenolamine	-	3	28432	24349	30624	68292	54184	52733	1.28107	0.01603	0.0639763	2.1007	1.07087	up
MWS2040	CH4O3S	Methanesulfonic acid	Organic acids	Organic acids	75-75-2	3	120750	111300	123460	247890	255640	225550	1.32209	0.00186937	0.0189316	2.0508	1.03619	up
pme0281	C8H6O4	Terephthalic acid*	Phenolic acids	Phenolic acids	100-21-0	1	1799000	1728900	1557300	3815700	3163500	3283000	1.30843	0.0073742	0.0419125	2.01805	1.01296	up
Lmhp011562	C21H36O4	1-α-Linolenoyl-glycerol	Lipids	Glycerol ester	-	2	625580	704270	620220	1339900	1380500	1196200	1.31637	0.00212873	0.0207728	2.00844	1.00608	up
mws0064	C15H12O6	Eriodictyol (5,7,3',4'-Tetrahydroxyflavanone)	Flavonoids	Flavanones	552-58-9	3	179450	138010	128650	300840	277480	316250	1.2778	0.00216306	0.0207728	2.00527	1.00379	up
Lmyn002403	C14H18O8	Mandelic acid-β-glucoside	Phenolic acids	Phenolic acids	-	2	358550	346880	311700	178140	162370	167110	1.32123	0.00354945	0.02851	0.499071	-1.00268	down
MWS20143	C15H10O6	Luteolin (5,7,3',4'-Tetrahydroxyflavone)	Flavonoids	Flavones	491-70-3	3	110200	114940	117650	60278	68560	39734	1.2197	0.0163334	0.0640682	0.491765	-1.02396	down
Lmsn002288	C21H28O14	1-O-Caffeoyl-(6-O-glucosyl)-β-D-glucose	Phenolic acids	Phenolic acids	-	3	719130	684670	720060	322280	330410	380070	1.32034	0.00020413	0.00668699	0.486266	-1.04018	down
pmf0367	C9H6O4	5,7-Dihydroxychromone	Others	Others	31721-94-5	3	87558	82500	101760	34264	45911	51046	1.25405	0.0037852	0.0292828	0.482753	-1.05064	down
pme0193	C5H10N2O3	L-Glutamine	Amino acids and derivatives	Amino acids and derivatives	56-85-9	1	1055000	964830	971920	452970	436680	530730	1.31412	0.000216097	0.00668699	0.474766	-1.07471	down
pmn001517	C15H22O8	3,4,5-Trimethoxyphenyl-1-O-Glucoside	Phenolic acids	Phenolic acids	-	3	493950	504060	538120	187280	260430	269100	1.2757	0.00261752	0.023024	0.466634	-1.09964	down
Hmcn001884	C21H20O12	6-Hydroxyluteolin 5-glucoside	Flavonoids	Flavones	-	3	65042	74808	79388	37648	34522	27820	1.29046	0.00242664	0.022158	0.45608	-1.13264	down
Lmjp002461	C27H30O16	Quercetin-3-O-neohesperidoside*	Flavonoids	Flavonols	117611-67-3	3	95246	63698	74948	20150	49129	35140	1.11038	0.0261198	0.0821755	0.446441	-1.16346	down
mws0001	C4H8N2O3	L-Asparagine	Amino acids and derivatives	Amino acids and derivatives	70-47-3	3	3038900	2811100	3049700	1313400	1224600	1313200	1.33119	0.000672462	0.0118832	0.432734	-1.20845	down
pme0026	C6H14N2O2	L-Lysine	Amino acids and derivatives	Amino acids and derivatives	56-87-1	2	964380	1046500	918290	470950	420340	353570	1.30687	0.000395347	0.00939568	0.424987	-1.23451	down
Lmgn000160	C4H8N2O3	3-Ureidopropionic Acid	Organic acids	Organic acids	462-88-4	3	37945	35964	41068	16341	11052	21394	1.22253	0.00754021	0.0420179	0.42432	-1.23678	down
mws0856	C21H20O12	Quercetin-4'-O-glucoside (Spiraeoside)*	Flavonoids	Flavonols	20229-56-5	3	89996	69144	91311	28357	41280	35694	1.27004	0.00927959	0.0469228	0.420565	-1.2496	down
mws1610	C30H48O4	Maslinic acid*	Terpenoids	Triterpene	4373-41-5	3	92152	70121	41636	21012	32347	31712	1.11693	0.105762	0.198348	0.417201	-1.26119	down
Lmmp003091	C27H30O16	Quercetin-3-O-(4''-O-glucosyl)rhamnoside	Flavonoids	Flavonols	59262-54-3	3	112590	76232	69710	21916	38078	45558	1.15358	0.0424759	0.110042	0.408274	-1.29239	down
pmn001516	C14H14O9	5-Galloylshikimic acid	Phenolic acids	Phenolic acids	95719-51-0	3	129940	135170	168140	68262	58368	45467	1.2794	0.00697401	0.0417034	0.397223	-1.33198	down
pmn001706	C30H48O4	2-Hydroxyoleanolic acid*	Terpenoids	Triterpene	26707-60-8	3	69830	54342	29874	10940	21169	27138	1.05393	0.0977478	0.186457	0.384606	-1.37855	down
pmb2857	C11H19NO9	L-Glutamic acid-O-glycoside	Amino acids and derivatives	Amino acids and derivatives	-	3	23988	30431	22010	11978	5556.6	11265	1.18465	0.00921027	0.0469228	0.376815	-1.40807	down
pmp000589	C24H22O15	Quercetin-7-O-(6''-malonyl)glucoside	Flavonoids	Flavonols	-	3	201560	262350	195880	95739	66484	80437	1.28544	0.0131449	0.0563207	0.367784	-1.44307	down
pmb0711	C27H30O16	Quercetin-7-O-rutinoside*	Flavonoids	Flavonols	147714-62-3	3	120730	81370	85972	21974	48587	23859	1.2034	0.0165847	0.0641506	0.327765	-1.60927	down
mws0160	C9H10O4	3,4-Dihydroxybenzoic Acid Ethyl Ester (Protocatechuic acid ethyl ester)	Phenolic acids	Phenolic acids	3943-89-3	3	60642	88613	79279	26777	24759	21541	1.30254	0.0212816	0.0726051	0.319764	-1.64492	down
Lmyp004770	C30H26O14	Quercetin-3-O-(2''-p-Coumaroyl)glucoside*	Flavonoids	Flavonols	-	3	23503	39294	28229	7471.1	6292	8751.3	1.29213	0.0369065	0.100108	0.24734	-2.01543	down
Hmpp002612	C27H30O16	Luteolin-7-O-gentiobioside*	Flavonoids	Flavones	-	3	156340	163140	179030	49860	36714	33603	1.31678	0.000190197	0.00668699	0.241072	-2.05246	down
mws0609	C10H12N5O7P	Guanosine 3',5'-cyclic monophosphate	Nucleotides and derivatives	Nucleotides and derivatives	7665-99-8	3	145150	135430	146670	32396	40405	28713	1.32273	2.52408e-05	0.0025906	0.237599	-2.0734	down
pme3188	C9H13N2O9P	Uridine 5'-monophosphate	Nucleotides and derivatives	Nucleotides and derivatives	58-97-9	3	30004	56911	34925	8742.8	8821.5	9965	1.287	0.062466	0.141437	0.225946	-2.14595	down
Zmxp003107	C27H30O16	Luteolin-7,3'-di-O-glucoside*	Flavonoids	Flavones	52187-80-1	3	141430	130450	188940	42172	28137	24291	1.29807	0.0147054	0.0602273	0.205286	-2.28429	down
HJN003	C17H22O10	1-O-Sinapoyl-D-glucose	Phenolic acids	Phenolic acids	-	3	39707	57800	54218	8168.5	8051	7886.8	1.32492	0.0164744	0.0641506	0.158882	-2.65398	down
pmn001571	C18H18O5	Agrimonolide	Phenolic acids	Phenolic acids	21499-24-1	2	3509200	3773000	3362800	486740	561240	521780	1.33309	0.00116952	0.014805	0.147465	-2.76156	down
mws0038	C17H14O6	Kumatakenin	Flavonoids	Flavonols	3301-49-3	1	2063500	2183300	1883100	269990	313400	298200	1.33232	0.00207683	0.020657	0.143818	-2.79768	down
mws1313	C20H20O7	Sinensetin (5,6,7,3',4'-pentamethoxyflavone)	Flavonoids	Flavones	2306-27-6	3	192670	169630	187050	26989	26790	24667	1.33427	0.00175902	0.0183785	0.142798	-2.80795	down
pmp000592	C27H30O15	Apigenin-7,4'-di-O-Glucoside	Flavonoids	Flavones	-	3	5162.4	6458.1	3951.5	9	9	9	1.33385	0.0189552	0.0673947	0.00173388	-9.17178	down
Lmyp004516	C30H26O14	Quercetin-3-O-(2''-p-Coumaroyl)galactoside*	Flavonoids	Flavonols	-	3	10487	12802	5886.6	9	9	9	1.332	0.0410745	0.107411	0.000925431	-10.0776	down
Lmhp005784	C24H28N2O5	p-Coumaroylferuloylcadaverine	Alkaloids	Phenolamine	-	3	22503	25166	19991	9	9	9	1.33521	0.00436353	0.0328444	0.000399054	-11.2911	down
Lmlp007435	C30H28O12	Isosalipurposide-6''-O-p-coumaric acid	Flavonoids	Chalcones	-	3	18532	34527	18800	9	9	9	1.3334	0.0454661	0.116703	0.000375736	-11.378	down
mws1375	C12H21N3O6	Nicotianamine	Alkaloids	Alkaloids	34441-14-0	3	26654	27381	45434	9	9	9	1.33465	0.0326653	0.0922507	0.000271441	-11.8471	down
Lmhp005872	C25H30N2O6	Diferuloylcadaverine	Alkaloids	Phenolamine	-	3	29464	42153	43165	9	9	9	1.33501	0.0130209	0.0563207	0.000235229	-12.0536	down
