# Supplementary material for: Metabolic profiling and gene expression analyses provide insights into cold adaptation of an Antarctic moss Pohlia nutans
Source: Front Plant Sci. 2022 Sep 13;13:1006991. doi: 10.3389/fpls.2022.1006991 (PMC9514047; doi:10.3389/fpls.2022.1006991)
Supplement: Supplementary file 7 [file Table_5.XLSX]

## Sheet: Sheet1
Supplementary Table 5 K-means clustering information of significantly changed metabolites in Pohila nutans
Index	Sub Class	Formula	Compounds	Class I	Class II	CAS	Level	CK1	CK2	CK3	Cold24h-1	Cold24h-2	Cold24h-3	Cold60h-1	Cold60h-2	Cold60h-3	mix01	mix02	mix03
Zmdp002216	2	C11H20N2O5	L-γ-Glutamyl-L-leucine	Amino acids and derivatives	Amino acids and derivatives	2566-39-4	2	50800	47780	40392	149870	124870	142440	53931	46334	53492	57669	72772	55232
mws0217	3	C2H5NO2	L-Glycine	Amino acids and derivatives	Amino acids and derivatives	56-40-6	3	23809	15040	21814	44498	46017	48581	40212	40217	28370	34696	61095	34554
mws0001	4	C4H8N2O3	L-Asparagine	Amino acids and derivatives	Amino acids and derivatives	70-47-3	3	3038900	2811100	3049700	1652200	1734100	1763300	1313400	1224600	1313200	2555800	2524300	2446300
pme0193	4	C5H10N2O3	L-Glutamine	Amino acids and derivatives	Amino acids and derivatives	56-85-9	1	1055000	964830	971920	579480	649320	594070	452970	436680	530730	635560	637090	645840
pme0026	4	C6H14N2O2	L-Lysine	Amino acids and derivatives	Amino acids and derivatives	56-87-1	2	964380	1046500	918290	560630	598050	619540	470950	420340	353570	610160	587610	579920
mws5042	4	C11H14N2O3	L-Glycyl-L-phenylalanine	Amino acids and derivatives	Amino acids and derivatives	721-66-4	3	35860	52517	45147	16559	29951	8817.1	23931	17145	26019	33002	18571	29838
pmb2857	4	C11H19NO9	L-Glutamic acid-O-glycoside	Amino acids and derivatives	Amino acids and derivatives	-	3	23988	30431	22010	15832	16154	18399	11978	5556.6	11265	22261	24846	26097
pmb2591	5	C13H14N2O3	N-Acetyl-L-Tryptophan	Amino acids and derivatives	Amino acids and derivatives	1218-34-4	3	24545	15959	11065	25204	22510	22378	57377	50370	70848	27016	34573	38704
mws1050	7	C5H9NO4	O-Acetylserine	Amino acids and derivatives	Amino acids and derivatives	5147-00-2	3	384400	206780	275360	747280	569930	593530	628390	647120	618150	246740	365180	495510
pme0253	8	C8H15NO3	N-Acetyl-L-leucine	Amino acids and derivatives	Amino acids and derivatives	1188-21-2	3	111220	84715	105360	248030	251500	189090	371150	343650	332290	121410	150940	134360
mws0520	8	C11H13NO4	N-Acetyl-L-tyrosine	Amino acids and derivatives	Amino acids and derivatives	537-55-3	3	34201	34464	23242	67833	51202	59872	141880	129580	133250	61361	57736	72036
pme1292	1	C8H8O4	Homogentisic acid	Phenolic acids	Phenolic acids	451-13-8	3	49980	45041	59149	63324	57535	83160	30837	30003	27434	50831	49243	49630
mws0160	1	C9H10O4	3,4-Dihydroxybenzoic Acid Ethyl Ester (Protocatechuic acid ethyl ester)	Phenolic acids	Phenolic acids	3943-89-3	3	60642	88613	79279	54198	77344	73550	26777	24759	21541	26836	29954	29823
pmn001571	1	C18H18O5	Agrimonolide	Phenolic acids	Phenolic acids	21499-24-1	2	3509200	3773000	3362800	2660400	2958300	2654200	486740	561240	521780	1481100	1495500	1403400
pmn001517	1	C15H22O8	3,4,5-Trimethoxyphenyl-1-O-Glucoside	Phenolic acids	Phenolic acids	-	3	493950	504060	538120	425150	473050	533030	187280	260430	269100	331570	395360	243720
pma0149	1	C15H16O9	Sinapoyl malate	Phenolic acids	Phenolic acids	92344-58-6	3	110920	146180	129520	157100	184690	174220	96839	74219	84875	110800	115720	110970
HJN003	1	C17H22O10	1-O-Sinapoyl-D-glucose	Phenolic acids	Phenolic acids	-	3	39707	57800	54218	62194	81815	60191	8168.5	8051	7886.8	37203	52184	33922
Lmsn002288	1	C21H28O14	1-O-Caffeoyl-(6-O-glucosyl)-β-D-glucose	Phenolic acids	Phenolic acids	-	3	719130	684670	720060	630860	661490	660610	322280	330410	380070	511300	464730	382640
mws1686	2	C9H10O3	Paeonol	Phenolic acids	Phenolic acids	552-41-0	3	123440	142790	123200	292050	307320	468020	150220	141170	144090	61529	54464	53574
MWSslk084	2	C10H14O2	4-Butylresorcinol	Phenolic acids	Phenolic acids	18979-61-8	3	32716	49881	39277	71584	56598	86983	28008	24948	31024	44578	47984	39765
mws2184	2	C11H12O4	Ethyl caffeate	Phenolic acids	Phenolic acids	102-37-4	2	12014	6835.1	11949	25153	23899	23433	8589.1	5026.6	6232.1	8550.5	8633.6	11075
pme3437	2	C10H12O5	Eudesmic acid (3,4,5-trimethoxybenzoic acid)	Phenolic acids	Phenolic acids	118-41-2	3	42310	45472	38976	118290	96834	77957	37727	36245	32888	35013	39868	40654
MWSslk097	3	C10H10O4	Dimethyl phthalate	Phenolic acids	Phenolic acids	131-11-3	3	176120	162130	154140	519240	474730	742860	368700	352570	354030	10434	6173.8	12516
Lmyn002403	4	C14H18O8	Mandelic acid-β-glucoside	Phenolic acids	Phenolic acids	-	2	358550	346880	311700	251420	223230	273500	178140	162370	167110	217610	162040	197460
pmn001516	4	C14H14O9	5-Galloylshikimic acid	Phenolic acids	Phenolic acids	95719-51-0	3	129940	135170	168140	90054	96808	96296	68262	58368	45467	81373	68971	63887
pme0281	5	C8H6O4	Terephthalic acid*	Phenolic acids	Phenolic acids	100-21-0	1	1799000	1728900	1557300	1226600	1523200	2051100	3815700	3163500	3283000	1724400	1409500	1739500
mws2212	5	C9H8O4	Caffeic acid	Phenolic acids	Phenolic acids	331-39-5	3	718930	386410	382000	520630	455210	365660	809320	1216700	826420	185780	238120	225690
pmb2654	5	C19H27NO12	Anthranilate-1-O-Sophoroside	Phenolic acids	Phenolic acids	-	3	1061000	2098700	632870	837940	1090700	1618500	3753000	1780000	3381200	562510	655060	930860
mws0014	7	C10H10O4	Ferulic acid*	Phenolic acids	Phenolic acids	537-98-4	3	26644	29868	22845	71828	92342	94702	127400	102870	66497	46371	45641	32085
Lmsn000363	7	C16H22O7	Raspberryketone glucoside	Phenolic acids	Phenolic acids	38963-94-9	3	937140	1837500	1045000	1964200	3419400	3132000	3065900	2851300	3261600	914980	1274200	1800400
pme0422	8	C10H10O4	Isoferulic Acid*	Phenolic acids	Phenolic acids	537-73-5	3	34600	54053	41182	78062	89550	70936	111440	122290	106620	63568	48080	44178
mws0248	1	C9H12N2O6	Uridine	Nucleotides and derivatives	Nucleotides and derivatives	58-96-8	2	60156	42383	42412	62764	51757	42484	27762	17388	31819	73658	45509	34800
pme3188	4	C9H13N2O9P	Uridine 5'-monophosphate	Nucleotides and derivatives	Nucleotides and derivatives	58-97-9	3	30004	56911	34925	7715.5	7264.9	12049	8742.8	8821.5	9965	8899.5	12988	8157.9
mws0609	4	C10H12N5O7P	Guanosine 3',5'-cyclic monophosphate	Nucleotides and derivatives	Nucleotides and derivatives	7665-99-8	3	145150	135430	146670	40015	44673	60582	32396	40405	28713	64023	64938	59218
pmb0981	6	C10H14N5O7P	Adenosine 5'-monophosphate	Nucleotides and derivatives	Nucleotides and derivatives	61-19-8	3	47623	48660	51214	13599	7012.3	9022	65845	50157	57434	25707	19542	27579
MWS20143	1	C15H10O6	Luteolin (5,7,3',4'-Tetrahydroxyflavone)	Flavonoids	Flavones	491-70-3	3	110200	114940	117650	70495	114510	107420	60278	68560	39734	44556	40124	31931
mws0058	1	C16H12O6	Diosmetin (5,7,3'-Trihydroxy-4'-methoxyflavone)*	Flavonoids	Flavanones	520-34-3	2	1218300	1177300	1280200	1586000	1650700	1652300	754570	732900	700650	217670	204160	220170
Zmhn003257	1	C16H12O6	5,7,2'-Trhiyroxy-8-methoxyflavone*	Flavonoids	Flavones	-	2	1312700	1377100	1275300	1770100	1804300	1694500	870180	747930	804790	230190	242370	227250
mws0038	1	C17H14O6	Kumatakenin	Flavonoids	Flavonols	3301-49-3	1	2063500	2183300	1883100	1511300	1669600	1585600	269990	313400	298200	829120	823500	870080
mws1313	1	C20H20O7	Sinensetin (5,6,7,3',4'-pentamethoxyflavone)	Flavonoids	Flavones	2306-27-6	3	192670	169630	187050	187340	174680	161960	26989	26790	24667	59564	65213	62954
Hmcn001884	1	C21H20O12	6-Hydroxyluteolin 5-glucoside	Flavonoids	Flavones	-	3	65042	74808	79388	77510	77638	81386	37648	34522	27820	45504	28859	50585
pmp001309	1	C21H20O12	6-Hydroxykaempferol-7-O-glucoside	Flavonoids	Flavonols	-	3	168620	161880	172680	161110	180970	248990	59161	104610	105650	101220	124830	102930
mws0856	1	C21H20O12	Quercetin-4'-O-glucoside (Spiraeoside)*	Flavonoids	Flavonols	20229-56-5	3	89996	69144	91311	81447	70724	70816	28357	41280	35694	57900	46058	48145
Hmln002199	1	C23H22O13	Quercetin-3-O-(6''-acetyl)galactoside	Flavonoids	Flavonols	-	3	21012	33404	20086	33438	33290	30722	3467.5	16589	9019.8	16668	17275	14522
pmp000589	1	C24H22O15	Quercetin-7-O-(6''-malonyl)glucoside	Flavonoids	Flavonols	-	3	201560	262350	195880	256290	207090	233380	95739	66484	80437	122570	130950	123190
Zmxp003107	1	C27H30O16	Luteolin-7,3'-di-O-glucoside*	Flavonoids	Flavones	52187-80-1	3	141430	130450	188940	104110	89890	192980	42172	28137	24291	91687	72508	77093
Hmpp002612	1	C27H30O16	Luteolin-7-O-gentiobioside*	Flavonoids	Flavones	-	3	156340	163140	179030	115870	194040	195990	49860	36714	33603	79598	83025	66141
mws4167	2	C21H18O12	Luteolin-7-O-glucuronide	Flavonoids	Flavones	29741-10-4	3	43722	19123	15478	215390	41852	253040	13426	10312	17508	41082	57024	45612
mws0052	4	C21H18O11	Baicalin	Flavonoids	Flavones	21967-41-9	3	1462000	47247	2566900	91339	205490	955670	58528	26686	35308	148500	210050	185760
Lmlp007435	4	C30H28O12	Isosalipurposide-6''-O-p-coumaric acid	Flavonoids	Chalcones	-	3	18532	34527	18800	9	9	9	9	9	9	387300	403160	372300
pmp000592	4	C27H30O15	Apigenin-7,4'-di-O-Glucoside	Flavonoids	Flavones	-	3	5162.4	6458.1	3951.5	9	9	9	9	9	9	60291	64148	62334
Lmyp004770	4	C30H26O14	Quercetin-3-O-(2''-p-Coumaroyl)glucoside*	Flavonoids	Flavonols	-	3	23503	39294	28229	2613.2	1610.6	3519.4	7471.1	6292	8751.3	54405	70813	47403
Lmyp004516	4	C30H26O14	Quercetin-3-O-(2''-p-Coumaroyl)galactoside*	Flavonoids	Flavonols	-	3	10487	12802	5886.6	9	9	9	9	9	9	112700	131940	135590
pmb0711	4	C27H30O16	Quercetin-7-O-rutinoside*	Flavonoids	Flavonols	147714-62-3	3	120730	81370	85972	74043	40122	12095	21974	48587	23859	38457	29050	33720
Lmjp002461	4	C27H30O16	Quercetin-3-O-neohesperidoside*	Flavonoids	Flavonols	117611-67-3	3	95246	63698	74948	67133	41930	20524	20150	49129	35140	60394	48267	47541
Lmmp003091	4	C27H30O16	Quercetin-3-O-(4''-O-glucosyl)rhamnoside	Flavonoids	Flavonols	59262-54-3	3	112590	76232	69710	60960	37854	18880	21916	38078	45558	42455	42947	50786
mws1068	5	C15H10O6	Kaempferol (3,5,7,4'-Tetrahydroxyflavone)	Flavonoids	Flavonols	520-18-3	3	118260	151670	155160	219200	187710	252890	530040	550460	476200	13566	12409	7477.6
mws1094	5	C15H12O6	Aromadendrin (Dihydrokaempferol)	Flavonoids	Flavanonols	480-20-6	1	231440	245650	230560	394700	237870	195650	596350	585260	596480	155060	165600	118260
mws0044	5	C15H12O7	Dihydroquercetin(Taxifolin)	Flavonoids	Flavanonols	480-18-2	1	605200	517920	479700	666290	730630	642460	1547400	1162500	1181100	460640	422650	474280
mws1397	5	C22H18O10	Epicatechin gallate*	Flavonoids	Flavanols	1257-08-5	1	9	9	9	9	9	9	11066	19108	40342	49608	50041	36894
mws2220	5	C22H18O11	Gallocatechin 3-O-gallate*	Flavonoids	Flavanols	5127-64-0	1	9	9	9	9903	16128	4057.8	9336.5	54102	77080	29535	20720	30118
mws0064	8	C15H12O6	Eriodictyol (5,7,3',4'-Tetrahydroxyflavanone)	Flavonoids	Flavanones	552-58-9	3	179450	138010	128650	233180	242660	170860	300840	277480	316250	71113	51395	62294
MWSmce082	5	C11H10O4	Scoparone	Lignans and Coumarins	Coumarins	120-08-1	3	92012	80791	80750	134450	120740	112960	287870	279050	287370	67258	68656	68804
pmf0367	1	C9H6O4	5,7-Dihydroxychromone	Others	Others	31721-94-5	3	87558	82500	101760	86832	81650	83258	34264	45911	51046	40576	37590	35240
pme1014	2	C31H40O2	Menatetrenone (Vitamin K2)	Others	Vitamin	11032-49-8	3	244370	298020	377750	992680	694790	2532000	235910	246000	593510	383320	396330	367450
pmb2653	3	C24H42O20	D(+)-Melezitose O-rhamnoside	Others	Saccharides and Alcohols	-	3	83904	49480	63106	150570	191720	146230	83588	67522	136670	31940	84780	76974
Zmsn10433	5	C20H36O2	9，12-Octadecadienoic acid，ethyl ester	Others	Others	6114-21-2	3	1499700	1696200	1695400	1446100	1629400	1494800	3383900	3608000	3732900	1486700	1484200	1755000
pme3313	8	C6H13O9P	D-Fructose 6-phosphate*	Others	Saccharides and Alcohols	643-13-0	1	966110	843380	1055600	1735400	1162500	1317200	2354000	2261700	1742700	1137900	1368600	1717600
Lmmn000214	8	C18H32O15	Solatriose	Others	Saccharides and Alcohols	528-40-5	3	89320	83784	59086	177670	192980	198360	362790	244410	289350	134140	109600	146800
Hmcp003783	1	C13H10N2O	1-Acetyl-β-carboline	Alkaloids	Plumerane	-	3	35864	28928	34341	30745	34954	48820	19193	19648	18237	14723	10545	13564
mws1375	1	C12H21N3O6	Nicotianamine	Alkaloids	Alkaloids	34441-14-0	3	26654	27381	45434	30903	46795	45567	9	9	9	29133	23694	37928
pme3005	2	C3H7NO	N,N-Dimethylformamide	Alkaloids	Alkaloids	68-12-2	3	382080	351670	374920	751490	570940	912960	400440	357410	468000	216940	304560	179010
Zmwp005562	3	C17H17NO3	cis-N-p-Coumaroyltyramine	Alkaloids	Phenolamine	-	3	28432	24349	30624	68558	79752	62599	68292	54184	52733	21272	21463	27617
Lmhp005784	4	C24H28N2O5	p-Coumaroylferuloylcadaverine	Alkaloids	Phenolamine	-	3	22503	25166	19991	9	9	9	9	9	9	306130	353330	328860
Lmhp005872	4	C25H30N2O6	Diferuloylcadaverine	Alkaloids	Phenolamine	-	3	29464	42153	43165	9	9	9	9	9	9	616500	623440	619600
MWS2076	8	C6H7NO	2-Aminophenol	Alkaloids	Phenolamine	95-55-6	3	31143	20440	18975	37248	39411	60974	86480	58732	46690	19562	25981	24911
pmb0492	8	C34H37N3O6	N',N'',N'''-p-Coumaroyl-cinnamoyl-caffeoyl spermidine	Alkaloids	Phenolamine	-	3	45327	35401	38919	90975	91700	97424	161210	139410	144930	62587	51097	40224
mws1610	1	C30H48O4	Maslinic acid*	Terpenoids	Triterpene	4373-41-5	3	92152	70121	41636	125470	101660	82586	21012	32347	31712	77317	80079	69812
pmn001706	1	C30H48O4	2-Hydroxyoleanolic acid*	Terpenoids	Triterpene	26707-60-8	3	69830	54342	29874	96895	83477	53322	10940	21169	27138	62373	72756	55739
mws4053	2	C30H48O3	Ursolic acid	Terpenoids	Triterpene	77-52-1	3	6447.5	8059.1	5549.1	25038	16267	18702	8931.5	7519.3	9971.2	14492	15070	13488
pmp000444	5	C30H46O5	27,28-Dicarboxyl ursolic acid	Terpenoids	Triterpene	-	3	50171	53010	40737	42875	38261	52617	105030	84882	87658	43140	36951	37749
MWSmce371	6	C15H20O3	Atractylenolide Ⅲ	Terpenoids	Sesquiterpenoids	73030-71-4	3	77852	72883	74930	49393	53707	48246	117390	117370	110960	44789	45832	45632
Wmzn000227	3	C6H10O4	2,2-Dimethylsuccinic acid	Organic acids	Organic acids	597-43-3	2	57358	67160	60384	188300	133980	140160	108140	99799	104730	88143	105130	94572
pmf0096	4	C2H2O4	Oxalic acid	Organic acids	Organic acids	144-62-7	3	19452	21678	28577	8382	11736	9403	18844	11795	10018	9958.5	13043	21666
Lmgn000160	4	C4H8N2O3	3-Ureidopropionic Acid	Organic acids	Organic acids	462-88-4	3	37945	35964	41068	17407	19097	18627	16341	11052	21394	23849	27906	25029
MWS2040	5	CH4O3S	Methanesulfonic acid	Organic acids	Organic acids	75-75-2	3	120750	111300	123460	122470	101770	77622	247890	255640	225550	176390	175360	149730
Rfmb320	5	C7H13NO2	1-Methylpiperidine-2-carboxylic acid	Organic acids	Organic acids	7730-87-2	3	18408	44302	35334	18081	41007	33020	131310	127220	121130	59639	50152	20834
Lmbn001467	7	C7H13NO3	5-Acetamidopentanoic Acid	Organic acids	Organic acids	1072-10-2	3	8934.8	10970	9899.8	41954	28545	24667	32171	41570	46655	30161	17385	18263
MWS4396	8	C11H8O3	1-Hydroxy-2-Naphthoic Acid	Organic acids	Organic acids	86-48-6	3	8367.4	6866.9	8667.3	13216	17434	15038	22284	22434	23274	4956	5847.1	5398.3
MWS0552	2	C15H28O2	Cis-10-Pentadecenoic Acid(C15: 1)	Lipids	Free fatty acids	84743-29-3	2	1215200	1309200	1681600	5445100	3712900	12781000	1139900	1500600	3147300	1972600	1983800	2122500
pmd0143	2	C28H58NO7P	LysoPC 20:0	Lipids	LPC	108341-80-6	3	15275	19187	21684	28343	20467	36824	15463	10835	9027.5	19933	22653	14616
Lmhp008885	3	C20H42NO7P	LysoPE 15:0(2n isomer)	Lipids	LPE	-	3	21345	17914	21534	40646	42984	38174	27658	25097	23565	16983	20406	17721
Lmbn006210	5	C20H34O2	Dihomo-gamma-linolenic acid; (8Z,11Z,14Z)-Icosatrienoic acid*	Lipids	Free fatty acids	1783-84-2	1	21592	21231	24281	15257	21571	16640	40416	39143	44988	19386	22220	22916
pmn001610	5	C20H36O2	Eicosadienoic acid	Lipids	Free fatty acids	5598-38-9	1	3445200	3783500	3664700	3148200	3590600	3210500	7444500	7953600	8251100	3458500	3322700	3861900
Lmhp011562	5	C21H36O4	1-α-Linolenoyl-glycerol	Lipids	Glycerol ester	-	2	625580	704270	620220	461570	499280	524720	1339900	1380500	1196200	558170	506900	555300
Lmhp009526	6	C27H46O9	2-α-Linolenoyl-glycerol-1-O-glucoside*	Lipids	Glycerol ester	-	1	186920	260220	141180	142020	108940	135000	306880	214630	252670	199630	210920	270400
pmp001264	7	C16H35NO2	Hexadecylsphingosine	Lipids	Sphingolipids	-	1	2489300	2337300	2207200	4672300	5763000	4622200	5558300	5602900	5810300	477750	457020	452930
Lmhp008801	8	C23H42NO7P	LysoPE 18:3	Lipids	LPE	-	3	56392	46268	45630	88510	85967	69153	103020	111100	107650	68810	63010	71980
Lmhp008688	8	C25H42NO7P	LysoPE 20:5	Lipids	LPE	-	3	37053	27017	36461	61801	71535	71326	106260	82495	83582	56365	48207	45881
Lmhp009349	8	C25H44NO7P	LysoPE 20:4(2n isomer)	Lipids	LPE	-	1	774430	845150	759810	1304900	1352200	1400300	1832800	1750600	1750500	1012900	946030	988000
Lmhp009497	8	C25H44NO7P	LysoPE 20:4	Lipids	LPE	-	2	803190	913420	754510	1272500	1295900	1456800	1881500	1651700	1718300	993300	956230	988830
Lmhp010040	8	C25H46NO7P	LysoPE 20:3	Lipids	LPE	-	3	24910	29164	27107	38555	38874	41322	66723	57229	50032	33245	35332	29859
Lmhp010757	8	C25H48NO7P	LysoPE 20:2	Lipids	LPE	-	3	19696	18002	12485	23917	28129	26105	34647	39102	34832	24366	23239	19373
Hmqp006235	8	C26H46NO7P	LysoPC 18:4	Lipids	LPC	-	3	45216	37840	28295	56456	70255	41848	88962	75444	82184	49414	40685	46575
