# Supplementary material for: Metabolic profiling and gene expression analyses provide insights into cold adaptation of an Antarctic moss Pohlia nutans
Source: Front Plant Sci. 2022 Sep 13;13:1006991. doi: 10.3389/fpls.2022.1006991 (PMC9514047; doi:10.3389/fpls.2022.1006991)
Supplement: Supplementary file 10 [file Table_8.XLSX]

## Sheet: Cold_6hvsCold_0h.DEG
Supplementary Table 8 A list of differentially expressed genes in Pohila nutans at 6 h after cold stress
Gene_id	readcount_Cold_6h	readcount_Cold_0h	log2FoldChange	pval	padj	Gene Name	Blast swiss prot
Poh0040510	976.837	1190.59	-0.28548	0.00092202	0.0027877	--	(+)-caryolan-1-ol synthase OS=Streptomyces griseus subsp. griseus (strain JCM 4626 / NBRC 13350) OX=455632 GN=gcoA PE=1 SV=1
Poh0278570	83.3099	19.3283	2.1078	8.1e-18	7e-17	--	(+)-neomenthol dehydrogenase OS=Arabidopsis thaliana OX=3702 GN=SDR1 PE=1 SV=1
Poh0304200	132.263	39.7958	1.7327	3.38e-19	3.08e-18	--	(+)-neomenthol dehydrogenase OS=Arabidopsis thaliana OX=3702 GN=SDR1 PE=1 SV=1
Poh0323170	110.555	157.011	-0.5061	0.0005584	0.0017567	--	(+)-neomenthol dehydrogenase OS=Arabidopsis thaliana OX=3702 GN=SDR1 PE=1 SV=1
Poh0335180	22.9003	40.8722	-0.83576	0.0049945	0.012884	--	(+)-neomenthol dehydrogenase OS=Arabidopsis thaliana OX=3702 GN=SDR1 PE=1 SV=1
Poh0343850	9.47583	21.7967	-1.2018	0.0062273	0.015699	--	(+)-neomenthol dehydrogenase OS=Arabidopsis thaliana OX=3702 GN=SDR1 PE=1 SV=1
Poh0096850	270.46	121.17	1.1584	2.09e-20	1.98e-19	--	(6-4)DNA photolyase OS=Arabidopsis thaliana OX=3702 GN=UVR3 PE=1 SV=2
Poh0272050	161.881	107.967	0.58435	6.29e-05	0.00023131	--	(6-4)DNA photolyase OS=Arabidopsis thaliana OX=3702 GN=UVR3 PE=1 SV=2
Poh0127880	58.8274	19.8976	1.5639	2e-05	7.92e-05	--	(R,S)-reticuline 7-O-methyltransferase OS=Papaver somniferum OX=3469 GN=7OMT PE=1 SV=1
Poh0249310	565.006	461.624	0.29155	0.00052142	0.0016487	--	(S)-2-haloacid dehalogenase OS=Pseudomonas putida OX=303 GN=hadL PE=1 SV=1
Poh0267130	98.7057	58.0858	0.76495	5.07e-05	0.00018946	--	(S)-2-haloacid dehalogenase OS=Pseudomonas putida OX=303 GN=hadL PE=1 SV=1
Poh0346030	1439.57	1722.8	-0.25911	0.0047109	0.01223	--	(S)-2-hydroxy-acid oxidase GLO1 OS=Arabidopsis thaliana OX=3702 GN=GLO1 PE=1 SV=1
Poh0197880	376.276	193.53	0.95923	1.76e-19	1.61e-18	--	(S)-coclaurine N-methyltransferase OS=Thalictrum flavum subsp. glaucum OX=150095 PE=1 SV=1
Poh0295200	91.9962	126.224	-0.45634	0.0049138	0.012699	--	(S)-coclaurine N-methyltransferase OS=Thalictrum flavum subsp. glaucum OX=150095 PE=1 SV=1
Novel00192	109.761	80.2323	0.45211	0.013607	0.031449	--	(S)-scoulerine 9-O-methyltransferase OS=Coptis japonica OX=3442 GN=SMT PE=1 SV=1
Poh0233320	18.5608	3.34469	2.4723	0.0097816	0.023504	--	(S)-scoulerine 9-O-methyltransferase OS=Coptis japonica OX=3442 GN=SMT PE=1 SV=1
Poh0233330	272.029	195.854	0.47398	0.0062755	0.015809	--	(S)-scoulerine 9-O-methyltransferase OS=Coptis japonica OX=3442 GN=SMT PE=1 SV=1
Poh0244500	874.551	766.518	0.19022	0.0083971	0.020523	--	(S)-ureidoglycine aminohydrolase OS=Arabidopsis thaliana OX=3702 GN=UGLYAH PE=1 SV=1
Poh0291230	476.563	377.271	0.33707	0.00017941	0.00061335	--	(S)-ureidoglycine aminohydrolase OS=Arabidopsis thaliana OX=3702 GN=UGLYAH PE=1 SV=1
Novel00001	65.5399	104.279	-0.67	0.00024422	0.00081626	-//-	-//-
Novel00002	278.754	524.024	-0.91064	4.21e-22	4.2e-21	-//-	-//-
Novel00004	73.0409	133.06	-0.8653	2.97e-07	1.44e-06	-//-	-//-
Novel00007	135.037	51.2762	1.397	2.78e-15	2.19e-14	-//-	-//-
Novel00008	39.4807	59.5724	-0.5935	0.012561	0.029277	-//-	-//-
Novel00009	32.7693	0.266773	6.9406	2.25e-20	2.12e-19	-//-	-//-
Novel00013	42.2506	62.0019	-0.55334	0.017812	0.03987	-//-	-//-
Novel00014	17.7664	1.08647	4.0314	1.1e-08	6.05e-08	-//-	-//-
Novel00022	23.2964	42.3712	-0.86298	0.0034148	0.0091536	-//-	-//-
Novel00023	58.8311	108.245	-0.87965	2.19e-06	9.72e-06	-//-	-//-
Novel00027	27.2465	54.7908	-1.0079	0.00013512	0.0004713	-//-	-//-
Novel00029	54.094	103.306	-0.93338	1.25e-06	5.7e-06	-//-	-//-
Novel00035	14711.4	1274.3	3.5292	0	0	-//-	-//-
Novel00038	1233.05	844.017	0.54689	1.14e-14	8.74e-14	-//-	-//-
Novel00039	10.2658	34.3232	-1.7413	3.85e-06	1.67e-05	-//-	-//-
Novel00043	129.5	98.9285	0.38849	0.013523	0.031275	-//-	-//-
Novel00045	20.1367	38.1628	-0.92234	0.0069221	0.017275	-//-	-//-
Novel00056	93.576	39.0583	1.2605	9.97e-10	5.9e-09	-//-	-//-
Novel00057	1.97359	10.6351	-2.4299	0.0019075	0.0054036	-//-	-//-
Novel00059	136.212	210.583	-0.62854	1.83e-06	8.22e-06	-//-	-//-
Novel00060	198.603	108.241	0.87564	2.43e-10	1.5e-09	-//-	-//-
Novel00065	12.6331	37.809	-1.5815	6.68e-06	2.81e-05	-//-	-//-
Novel00068	127.928	69.5739	0.87871	2.07e-07	1.02e-06	-//-	-//-
Novel00074	74.2347	40.1378	0.88713	5.22e-05	0.0001944	-//-	-//-
Novel00077	31.5881	14.511	1.1222	0.0012126	0.0035769	-//-	-//-
Novel00081	4.73818	18.1224	-1.9354	0.00034934	0.001137	-//-	-//-
Novel00086	45.4069	15.6439	1.5373	4.93e-07	2.35e-06	-//-	-//-
Novel00089	1652.02	2460.8	-0.57489	3.23e-07	1.57e-06	-//-	-//-
Novel00090	134.64	88.7688	0.60098	0.00014567	0.00050574	-//-	-//-
Novel00091	193.863	428.763	-1.1451	1.36e-20	1.3e-19	-//-	-//-
Novel00098	212.815	299.231	-0.49166	9.09e-06	3.76e-05	-//-	-//-
Novel00100	80.9449	154.47	-0.93231	4.14e-09	2.35e-08	-//-	-//-
Novel00102	131.473	185.886	-0.49965	0.0002594	0.00086321	-//-	-//-
Novel00105	215.19	125.648	0.77622	3.57e-09	2.03e-08	-//-	-//-
Novel00108	23.2953	63.3917	-1.4443	4.17e-08	2.2e-07	-//-	-//-
Novel00112	180.834	471.661	-1.3831	4.06e-39	5.7e-38	-//-	-//-
Novel00114	89.6272	158.507	-0.82254	1.06e-07	5.39e-07	-//-	-//-
Novel00116	215.586	160.416	0.42645	0.00069521	0.002149	-//-	-//-
Novel00118	627.377	112.936	2.4738	7.19e-125	2.38e-123	-//-	-//-
Novel00122	95.5547	175.759	-0.8792	3.15e-09	1.8e-08	-//-	-//-
Novel00124	220.711	124.656	0.8242	2.82e-10	1.73e-09	-//-	-//-
Novel00125	205.707	395.765	-0.94405	4.97e-19	4.5e-18	-//-	-//-
Novel00136	200.972	392.547	-0.96587	9.63e-20	8.89e-19	-//-	-//-
Novel00140	8.68654	42.6799	-2.2967	4.37e-10	2.65e-09	-//-	-//-
Novel00147	6.31733	23.6765	-1.9061	4.61e-05	0.00017324	-//-	-//-
Novel00155	28.0362	63.3607	-1.1763	3.09e-06	1.35e-05	-//-	-//-
Novel00157	1933.5	39.7368	5.6046	0	0	-//-	-//-
Novel00160	611.993	307.463	0.9931	2.97e-29	3.5e-28	-//-	-//-
Novel00170	5.92254	14.8281	-1.3241	0.016222	0.036715	-//-	-//-
Novel00171	9.87062	28.6598	-1.5378	0.00011802	0.00041545	-//-	-//-
Novel00172	232.554	59.6244	1.9636	7.9e-40	1.13e-38	-//-	-//-
Novel00173	286.653	14.7684	4.2787	5.8e-120	1.85e-118	-//-	-//-
Novel00174	88.0501	5.48585	4.0045	7.22e-38	9.9e-37	-//-	-//-
Novel00179	3.94882	13.0337	-1.7228	0.0056425	0.014385	-//-	-//-
Novel00180	5.13376	15.1027	-1.5567	0.0058084	0.014763	-//-	-//-
Novel00181	536.196	353.259	0.60203	1.3e-09	7.63e-09	-//-	-//-
Novel00182	164.645	5.8596	4.8124	3.78e-79	8.68e-78	-//-	-//-
Novel00183	345.481	96.7432	1.8364	1.63e-50	2.74e-49	-//-	-//-
Novel00184	156.749	109.589	0.51635	0.00041152	0.0013242	-//-	-//-
Novel00185	662.14	210.568	1.6528	4.68e-71	9.97e-70	-//-	-//-
Novel00195	73.8387	101.087	-0.45314	0.012462	0.029081	-//-	-//-
Novel00197	183.207	233.944	-0.35269	0.003482	0.0093251	-//-	-//-
Novel00198	196.618	299.333	-0.60636	7.12e-08	3.67e-07	-//-	-//-
Novel00201	192.677	156.046	0.30421	0.01925	0.042641	-//-	-//-
Novel00203	38.6922	85.0527	-1.1363	1.64e-07	8.17e-07	-//-	-//-
Novel00204	45.0069	66.1578	-0.55577	0.013927	0.032097	-//-	-//-
Novel00206	341.925	421.18	-0.30076	0.0015674	0.0045178	-//-	-//-
Novel00208	655.816	786.453	-0.26207	0.0005247	0.0016582	-//-	-//-
Novel00210	170.176	363.072	-1.0932	8.09e-18	6.99e-17	-//-	-//-
Novel00211	28.8217	66.496	-1.2061	1.13e-06	5.2e-06	-//-	-//-
Novel00215	10323.2	2682.51	1.9442	2.22e-305	1.75e-303	-//-	-//-
Novel00216	34.7483	12.2163	1.5081	0.00026983	0.00089453	-//-	-//-
Novel00217	116.869	82.7115	0.49874	0.0029344	0.0079759	-//-	-//-
Novel00218	219.125	324.698	-0.56735	2.08e-06	9.28e-06	-//-	-//-
Novel00226	108.579	181.335	-0.73991	0.00014311	0.00049739	-//-	-//-
Novel00236	21.3189	60.8643	-1.5135	2.9e-08	1.55e-07	-//-	-//-
Novel00238	16.9773	36.542	-1.1059	0.0044003	0.011515	-//-	-//-
Novel00240	242.023	473.8	-0.96913	3.91e-20	3.66e-19	-//-	-//-
Novel00242	514.871	399.904	0.36456	0.00016814	0.00057756	-//-	-//-
Novel00244	32.3791	15.2648	1.0849	0.0015535	0.0044813	-//-	-//-
Novel00248	56.0613	19.2306	1.5436	2.21e-08	1.19e-07	-//-	-//-
Novel00251	154.774	19.9945	2.9525	5.88e-47	9.45e-46	-//-	-//-
Novel00253	30.8001	1.13996	4.7559	2.82e-16	2.32e-15	-//-	-//-
Novel00254	16.9795	45.0529	-1.4078	5.79e-06	2.45e-05	-//-	-//-
Novel00256	45.8007	77.7336	-0.76317	0.00037087	0.0012023	-//-	-//-
Novel00260	1218.07	232.287	2.3906	1.01e-189	4.77e-188	-//-	-//-
Novel00268	24.4814	91.3434	-1.8996	1.28e-15	1.03e-14	-//-	-//-
Novel00273	765.172	164.077	2.2214	3.58e-124	1.18e-122	-//-	-//-
Novel00278	14.2146	2.68711	2.4032	0.00016958	0.00058241	-//-	-//-
Novel00280	15.3976	2.52732	2.607	0.00085928	0.0026115	-//-	-//-
Novel00281	42.6452	73.3606	-0.78262	0.00041359	0.0013302	-//-	-//-
Novel00285	20.1375	8.64904	1.2193	0.0060372	0.015276	-//-	-//-
Novel00291	11.4519	39.2119	-1.7757	9.62e-05	0.00034421	-//-	-//-
Novel00300	42.6418	19.8587	1.1025	0.00019764	0.00067174	-//-	-//-
Novel00308	8.29026	31.2453	-1.9141	2.47e-06	1.09e-05	-//-	-//-
Novel00314	15.3953	2.24349	2.7787	0.0075038	0.018559	-//-	-//-
Novel00317	84.8921	125.603	-0.56517	0.00061675	0.0019246	-//-	-//-
Novel00319	95.5484	68.589	0.47825	0.0091449	0.02213	-//-	-//-
Novel00320	329.293	383.479	-0.21978	0.022947	0.049864	-//-	-//-
Novel00321	7.50204	23.9309	-1.6735	0.00018783	0.00064002	-//-	-//-
Novel00325	85.6778	196.416	-1.1969	1.27e-07	6.41e-07	-//-	-//-
Novel00328	40.2723	21.1151	0.93151	0.0019184	0.0054306	-//-	-//-
Novel00329	65.937	104.143	-0.65941	0.00028985	0.00095631	-//-	-//-
Novel00332	7373.52	520.483	3.8244	0	0	-//-	-//-
Novel00334	310.348	402.987	-0.37685	9.91e-05	0.00035357	-//-	-//-
Novel00335	349.021	282.828	0.30339	0.003628	0.0096755	-//-	-//-
Novel00336	8.29054	31.9371	-1.9457	1.33e-06	6.06e-06	-//-	-//-
Novel00338	6.31776	15.9425	-1.3354	0.011784	0.02772	-//-	-//-
Novel00342	33.1653	54.5891	-0.71894	0.0045514	0.01186	-//-	-//-
Novel00345	220.711	21.1438	3.3839	1.67e-75	3.69e-74	-//-	-//-
Novel00349	377.458	244.068	0.62904	5.95e-10	3.57e-09	-//-	-//-
Novel00357	26.847	5.48353	2.2916	3.24e-07	1.57e-06	-//-	-//-
Novel00364	118.443	54.9101	1.109	8.36e-10	4.97e-09	-//-	-//-
Novel00366	851.256	1041.45	-0.29093	3.06e-05	0.00011794	-//-	-//-
Novel00369	78.9635	110.084	-0.47935	0.0058082	0.014763	-//-	-//-
Novel00370	35.5352	53.1545	-0.58094	0.020684	0.045451	-//-	-//-
Novel00372	65.5461	8.61493	2.9276	3.57e-21	3.45e-20	-//-	-//-
Novel00373	140.164	63.0256	1.1531	6.53e-12	4.41e-11	-//-	-//-
Novel00376	2.36901	18.673	-2.9786	1.98e-06	8.86e-06	-//-	-//-
Novel00382	211.244	324.612	-0.6198	1.46e-08	7.96e-08	-//-	-//-
Novel00388	133.445	176.897	-0.40666	0.010491	0.024987	-//-	-//-
Novel00389	221.508	138.589	0.67655	1.38e-07	6.89e-07	-//-	-//-
Novel00390	6057.95	759.445	2.9958	0	0	-//-	-//-
Novel00391	414.965	346.016	0.26215	0.0057234	0.014577	-//-	-//-
Novel00395	113.322	168.917	-0.57589	6.29e-05	0.00023134	-//-	-//-
Novel00396	15.7928	2.79176	2.5	0.0019135	0.0054177	-//-	-//-
Novel00399	195.041	66.8295	1.5452	1.59e-23	1.65e-22	-//-	-//-
Novel00400	87.2571	41.4469	1.074	2.6e-07	1.27e-06	-//-	-//-
Novel00402	352.985	104.164	1.7608	3.07e-48	5e-47	-//-	-//-
Novel00403	37.1135	3.94878	3.2325	4.38e-14	3.29e-13	-//-	-//-
Novel00404	1.97445	12.8398	-2.7011	0.00023545	0.00078838	-//-	-//-
Novel00409	136.215	52.4867	1.3759	4.22e-15	3.3e-14	-//-	-//-
Novel00414	703.989	551.7	0.35167	7.08e-06	2.97e-05	-//-	-//-
Novel00417	15.3995	33.6346	-1.1271	0.0010591	0.0031608	-//-	-//-
Novel00423	621.86	274.883	1.1778	1.84e-39	2.61e-38	-//-	-//-
Novel00424	103.043	240.258	-1.2213	7.94e-17	6.64e-16	-//-	-//-
Novel00429	48.9628	31.9812	0.61446	0.018577	0.041374	-//-	-//-
Novel00430	790.455	651.448	0.27903	0.00022435	0.00075475	-//-	-//-
Novel00431	57.6488	131.27	-1.1872	2.83e-11	1.84e-10	-//-	-//-
Novel00433	238.086	537.095	-1.1737	7.41e-34	9.5e-33	-//-	-//-
Novel00437	174.507	263.878	-0.59659	1.33e-05	5.39e-05	-//-	-//-
Novel00440	84.4977	123.681	-0.54964	0.00092589	0.0027977	-//-	-//-
Novel00441	726.506	271.134	1.422	6.01e-60	1.14e-58	-//-	-//-
Novel00448	93.1868	62.1788	0.5837	0.0020042	0.0056503	-//-	-//-
Novel00449	92.7861	50.6023	0.8747	9.16e-06	3.79e-05	-//-	-//-
Novel00452	12.2407	80.9131	-2.7247	1.44e-11	9.48e-11	-//-	-//-
Novel00456	38.2989	87.0371	-1.1843	4.96e-08	2.6e-07	-//-	-//-
Novel00461	826.402	726.105	0.18667	0.010995	0.026052	-//-	-//-
Novel00464	108.575	169.584	-0.6433	1.12e-05	4.56e-05	-//-	-//-
Novel00474	81.3312	126.161	-0.63339	0.00014221	0.00049472	-//-	-//-
Novel00479	598.958	467.435	0.35769	1.55e-05	6.23e-05	-//-	-//-
Novel00480	45.4094	144.056	-1.6656	1.34e-19	1.23e-18	-//-	-//-
Novel00490	907.329	371.378	1.2887	7.9e-59	1.48e-57	-//-	-//-
Novel00495	1802.81	3517.34	-0.96424	6.32e-36	8.38e-35	-//-	-//-
Novel00499	50.9355	196.744	-1.9496	8.65e-32	1.07e-30	-//-	-//-
Novel00501	182.414	351.115	-0.94473	5.9e-11	3.76e-10	-//-	-//-
Novel00502	23.2967	38.5443	-0.72639	0.01547	0.035225	-//-	-//-
Novel00504	14.2173	33.7199	-1.246	0.00039019	0.0012604	-//-	-//-
Novel00508	68.6989	47.1196	0.54396	0.01229	0.028728	-//-	-//-
Novel00514	512.106	303.847	0.7531	2.05e-16	1.69e-15	-//-	-//-
Novel00515	39.4814	159.893	-2.0179	9.44e-28	1.08e-26	-//-	-//-
Novel00518	22.5055	8.62966	1.3829	0.0012728	0.0037381	-//-	-//-
Novel00519	46.982	151.627	-1.6903	2.65e-17	2.25e-16	-//-	-//-
Novel00522	1.18501	7.20819	-2.6047	0.009034	0.021905	-//-	-//-
Novel00523	46.1959	83.7948	-0.8591	4.13e-05	0.00015625	-//-	-//-
Novel00528	11.4495	43.8043	-1.9358	1.73e-08	9.41e-08	-//-	-//-
Novel00534	16566.4	875.222	4.2425	0	0	-//-	-//-
Novel00535	241.636	144.084	0.74593	2.03e-09	1.18e-08	-//-	-//-
Novel00541	381.799	87.9421	2.1182	2.12e-47	3.43e-46	-//-	-//-
Novel00544	290.596	414.1	-0.51096	9.77e-07	4.52e-06	-//-	-//-
Novel00548	2.76308	13.5843	-2.2976	0.00056113	0.001765	-//-	-//-
Novel00549	295.735	567.14	-0.9394	7.4e-13	5.21e-12	-//-	-//-
Novel00553	976.822	309.674	1.6573	2.12e-93	5.56e-92	-//-	-//-
Novel00554	234.532	406.433	-0.79323	1.1e-14	8.49e-14	-//-	-//-
Novel00562	9.86977	0	Inf	5.97e-07	2.82e-06	-//-	-//-
Novel00566	258.622	0.5506	8.8756	1.92e-154	7.81e-153	-//-	-//-
Novel00567	6361.44	1334.29	2.2533	7.73e-103	2.17e-101	-//-	-//-
Novel00571	5192.39	470.659	3.4636	0	0	-//-	-//-
Novel00572	112.524	8.62268	3.706	1.42e-44	2.23e-43	-//-	-//-
Novel00576	473.791	392.198	0.27267	0.0022048	0.0061567	-//-	-//-
Novel00582	24.8755	59.9772	-1.2697	1.54e-06	6.98e-06	-//-	-//-
Novel00583	1456.15	390.727	1.8979	6.03e-148	2.34e-146	-//-	-//-
Novel00586	35.5405	130.891	-1.8808	3.09e-21	3e-20	-//-	-//-
Novel00589	2811.61	2288.99	0.29668	9.88e-08	5.03e-07	-//-	-//-
Novel00590	7165.39	6422.19	0.15798	0.0015577	0.0044918	-//-	-//-
Novel00591	43.0346	104.562	-1.2808	1.09e-08	6.01e-08	-//-	-//-
Novel00593	46.9851	98.2189	-1.0638	1.23e-07	6.19e-07	-//-	-//-
Novel00594	31.1898	58.8876	-0.91689	0.00028137	0.00092993	-//-	-//-
Novel00598	42.6431	93.1069	-1.1266	6.22e-08	3.22e-07	-//-	-//-
Novel00602	2.36909	12.214	-2.3661	0.00091931	0.0027805	-//-	-//-
Novel00606	391.282	326.757	0.25999	0.0067017	0.01678	-//-	-//-
Novel00607	7.50153	21.2003	-1.4988	0.0012873	0.0037747	-//-	-//-
Novel00616	724.895	383.94	0.91689	2.28e-21	2.22e-20	-//-	-//-
Novel00618	8.29198	21.0111	-1.3414	0.0034544	0.0092548	-//-	-//-
Novel00624	1244.6	673.557	0.88581	0.012161	0.02847	-//-	-//-
Novel00632	15.0034	46.5426	-1.6333	2.64e-07	1.29e-06	-//-	-//-
Novel00633	40.666	197.875	-2.2827	1.68e-18	1.49e-17	-//-	-//-
Novel00637	125.95	228.011	-0.85625	8.22e-11	5.2e-10	-//-	-//-
Novel00643	9757.74	408.195	4.5792	0	0	-//-	-//-
Novel00644	268.11	10.6692	4.6513	3.76e-57	6.94e-56	-//-	-//-
Novel00646	124.77	160.102	-0.35972	0.01242	0.028998	-//-	-//-
Novel00647	198.605	136.792	0.53792	4.26e-05	0.00016072	-//-	-//-
Novel00648	58.828	106.438	-0.85543	4.74e-06	2.03e-05	-//-	-//-
Novel00653	191.485	124.226	0.62427	9.54e-06	3.94e-05	-//-	-//-
Novel00656	659.764	881.336	-0.41774	1.59e-08	8.67e-08	-//-	-//-
Novel00657	110.56	144.336	-0.3846	0.010779	0.025602	-//-	-//-
Novel00659	25.6634	80.669	-1.6523	4.45e-08	2.34e-07	-//-	-//-
Novel00664	220.716	614.309	-1.4768	1.32e-53	2.32e-52	-//-	-//-
Novel00665	12.2373	52.8288	-2.11	4.58e-11	2.95e-10	-//-	-//-
Novel00666	11.8464	27.4555	-1.2126	0.0027344	0.0074833	-//-	-//-
Novel00669	206.891	402.227	-0.95914	7.46e-20	6.93e-19	-//-	-//-
Novel00670	126.741	21.4353	2.5638	4.03e-33	5.11e-32	-//-	-//-
Novel00671	128.318	78.9255	0.70116	1.99e-05	7.89e-05	-//-	-//-
Novel00674	24.8751	42.3705	-0.76836	0.0081888	0.020062	-//-	-//-
Novel00680	24.0851	51.864	-1.1066	6.34e-05	0.00023295	-//-	-//-
Novel00681	85.2866	61.9035	0.4623	0.016836	0.037939	-//-	-//-
Novel00683	885.204	41.9904	4.3979	0	0	-//-	-//-
Novel00691	101.076	50.762	0.99363	2.14e-07	1.05e-06	-//-	-//-
Novel00696	1021.43	305.603	1.7409	2.56e-104	7.3e-103	-//-	-//-
Novel00698	27280	1341.26	4.3462	0	0	-//-	-//-
Novel00699	224.675	1.40673	7.3193	3.02e-63	5.96e-62	-//-	-//-
Novel00700	68.6998	271.138	-1.9806	6.87e-43	1.04e-41	-//-	-//-
Novel00702	1.97394	8.37219	-2.0845	0.013956	0.032161	-//-	-//-
Novel00703	10.6626	28.3791	-1.4123	0.00033118	0.0010827	-//-	-//-
Novel00706	28.4321	4.73902	2.5849	6.92e-07	3.25e-06	-//-	-//-
Novel00722	180.045	52.4363	1.7797	8.61e-28	9.84e-27	-//-	-//-
Novel00723	2.36909	32.0898	-3.7597	1.58e-12	1.1e-11	-//-	-//-
Novel00724	206.891	159.133	0.37864	0.0027039	0.0074104	-//-	-//-
Novel00727	52.117	125.056	-1.2628	7.8e-12	5.24e-11	-//-	-//-
Novel00732	5393.86	3956.37	0.44714	5.56e-18	4.84e-17	-//-	-//-
Novel00733	38.298	16.2643	1.2356	0.00010164	0.00036182	-//-	-//-
Novel00735	676.749	380.539	0.83058	3.67e-23	3.76e-22	-//-	-//-
Novel00738	64.354	157.324	-1.2896	9.21e-15	7.11e-14	-//-	-//-
Novel00740	82.1295	45.1715	0.86249	3.36e-05	0.00012855	-//-	-//-
Novel00747	292.579	637.116	-1.1227	9.27e-31	1.13e-29	-//-	-//-
Novel00749	8.29261	27.9549	-1.7532	0.00050554	0.0016011	-//-	-//-
Novel00753	330.472	482.215	-0.54515	4.04e-09	2.3e-08	-//-	-//-
Novel00762	66.7191	113.104	-0.76147	9.23e-05	0.00033107	-//-	-//-
Novel00766	205.315	262.46	-0.35426	0.0020889	0.0058569	-//-	-//-
Novel00770	1054.99	2055.56	-0.9623	2.32e-53	4.07e-52	-//-	-//-
Novel00773	239.663	127.319	0.91256	8.87e-13	6.23e-12	-//-	-//-
Novel00775	3341.44	445.722	2.9063	0	0	-//-	-//-
Novel00776	125.161	166.71	-0.41356	0.0035954	0.0095967	-//-	-//-
Novel00782	56.4647	99.1308	-0.81198	2.53e-05	9.89e-05	-//-	-//-
Novel00785	806.633	1229.74	-0.60836	6.64e-19	5.98e-18	-//-	-//-
Novel00790	1128.82	883.032	0.35428	1.85e-07	9.17e-07	-//-	-//-
Novel00794	22.9006	71.1761	-1.636	1.79e-10	1.11e-09	-//-	-//-
Novel00795	59.6193	90.8208	-0.60724	0.0017494	0.0049997	-//-	-//-
Novel00796	634.507	339.567	0.90194	7.11e-17	5.96e-16	-//-	-//-
Novel00797	230.585	115.043	1.0031	1.95e-14	1.48e-13	-//-	-//-
Novel00799	48.9646	77.2139	-0.65712	0.0079291	0.019489	-//-	-//-
Novel00801	441.043	612.867	-0.47465	7.45e-05	0.00027085	-//-	-//-
Novel00802	54.8825	80.5944	-0.55433	0.0067088	0.016794	-//-	-//-
Novel00803	57.249	109.1	-0.93033	6.84e-07	3.21e-06	-//-	-//-
Novel00808	1.97387	8.04728	-2.0275	0.017873	0.039982	-//-	-//-
Novel00809	20.1376	3.34469	2.59	1.45e-06	6.57e-06	-//-	-//-
Novel00813	114.11	82.419	0.46937	0.0050714	0.013062	-//-	-//-
Novel00815	2118.29	925.889	1.194	2.15e-81	5.05e-80	-//-	-//-
Novel00817	25.6646	51.6918	-1.0102	0.00022415	0.00075422	-//-	-//-
Novel00819	31.9808	75.2528	-1.2345	1.45e-07	7.25e-07	-//-	-//-
Novel00821	43.0349	75.8002	-0.81669	0.00021012	0.00071048	-//-	-//-
Novel00823	82.5224	16.0659	2.3608	3.32e-20	3.12e-19	-//-	-//-
Novel00831	30.7991	47.4981	-0.62498	0.018952	0.042082	-//-	-//-
Novel00837	200.193	70.8961	1.4976	1.68e-11	1.1e-10	-//-	-//-
Novel00838	23.2953	42.1277	-0.85473	0.0038446	0.010185	-//-	-//-
Novel00846	406.681	33.4337	3.6045	1.74e-138	6.38e-137	-//-	-//-
Novel00856	59.2302	110.223	-0.89602	1.35e-06	6.14e-06	-//-	-//-
Novel00860	10.2653	20.9359	-1.0282	0.018579	0.041376	-//-	-//-
Novel00867	103.452	205.757	-0.99199	1.71e-12	1.19e-11	-//-	-//-
Novel00869	613.587	863.018	-0.49212	1.76e-07	8.72e-07	-//-	-//-
Novel00870	22.5045	64.6774	-1.523	8.81e-09	4.89e-08	-//-	-//-
Novel00874	7.89769	1.12058	2.8172	0.0021763	0.0060836	-//-	-//-
Novel00881	213.991	318.989	-0.57596	0.00014791	0.00051289	-//-	-//-
Novel00886	248.347	327.862	-0.40073	0.00015967	0.00055041	-//-	-//-
Novel00888	431.174	290.894	0.56778	3.52e-09	2.01e-08	-//-	-//-
Novel00890	107	73.5421	0.54096	0.0020705	0.0058122	-//-	-//-
Novel00891	22.8995	50.7651	-1.1485	4.54e-05	0.00017077	-//-	-//-
Novel00897	211.624	365.961	-0.79019	1.21e-06	5.54e-06	-//-	-//-
Novel00902	41.8504	71.8173	-0.77909	0.00052311	0.0016537	-//-	-//-
Novel00904	167.41	206.576	-0.30329	0.017741	0.039732	-//-	-//-
Novel00905	45.4076	104.909	-1.2081	1.2e-09	7.06e-09	-//-	-//-
Novel00906	3.15795	11.0717	-1.8098	0.0086578	0.021091	-//-	-//-
Novel00910	11.8453	50.9908	-2.1059	1.11e-10	6.98e-10	-//-	-//-
Novel00911	58.8309	93.6483	-0.67068	0.00047863	0.0015218	-//-	-//-
Novel00917	13.4259	33.5236	-1.3202	0.00022194	0.00074708	-//-	-//-
Novel00919	170.575	300.636	-0.81761	1.84e-12	1.28e-11	-//-	-//-
Novel00922	271.653	68.4611	1.9884	6.14e-40	8.8e-39	-//-	-//-
Novel00927	104.239	234.746	-1.1712	8.34e-18	7.21e-17	-//-	-//-
Novel00928	52.519	7.80221	2.7509	2.62e-07	1.28e-06	-//-	-//-
Novel00930	22.5057	10.829	1.0554	0.010429	0.024867	-//-	-//-
Novel00932	28.43	49.4507	-0.79858	0.0029191	0.0079388	-//-	-//-
Novel00937	92.7872	139.261	-0.58579	0.00020602	0.00069772	-//-	-//-
Novel00940	200.583	287.336	-0.51854	4.63e-06	1.99e-05	-//-	-//-
Novel00944	18.5598	3.07792	2.5922	3.73e-06	1.62e-05	-//-	-//-
Novel00956	142.133	21.6292	2.7162	6.71e-37	9.04e-36	-//-	-//-
Novel00959	79.7539	161.997	-1.0223	9.16e-11	5.77e-10	-//-	-//-
Novel00961	26.8485	46.103	-0.78002	0.0048712	0.012603	-//-	-//-
Novel00962	28.428	0.266773	6.7356	1.24e-17	1.06e-16	-//-	-//-
Novel00963	8.68541	0	Inf	3.53e-06	1.54e-05	-//-	-//-
Novel00967	13.8194	28.9607	-1.0674	0.003843	0.010182	-//-	-//-
Novel00970	10.6616	22.0836	-1.0505	0.013826	0.031884	-//-	-//-
Novel00972	452.1	355.57	0.34651	0.022222	0.048446	-//-	-//-
Novel00975	727.693	901.505	-0.30901	1.89e-05	7.51e-05	-//-	-//-
Novel00979	37.5109	61.6398	-0.71655	0.0027223	0.0074537	-//-	-//-
Novel00982	42.2453	0.286154	7.2059	2.35e-26	2.61e-25	-//-	-//-
Novel00983	51.7267	98.5593	-0.93008	2.29e-06	1.02e-05	-//-	-//-
Novel00988	40.6686	59.7834	-0.55583	0.018177	0.040594	-//-	-//-
Novel00990	410.629	12.2241	5.07	3.64e-188	1.71e-186	-//-	-//-
Novel00992	124.371	162.705	-0.3876	0.0066384	0.016631	-//-	-//-
Novel00997	15.7944	40.1688	-1.3467	3.8e-05	0.00014437	-//-	-//-
Novel00999	114.504	71.2404	0.68463	8.1e-05	0.00029288	-//-	-//-
Novel01001	101.075	15.4446	2.7102	5.32e-29	6.23e-28	-//-	-//-
Novel01003	40.2707	85.9026	-1.093	3.91e-07	1.88e-06	-//-	-//-
Novel01004	50.1408	7.80763	2.683	4.27e-15	3.34e-14	-//-	-//-
Novel01006	16.188	31.0374	-0.93908	0.0075462	0.018651	-//-	-//-
Novel01015	54.4902	23.8991	1.189	8.52e-06	3.54e-05	-//-	-//-
Novel01018	80.942	121.221	-0.58268	0.00054553	0.00172	-//-	-//-
Novel01019	81.736	57.1753	0.51558	0.0094714	0.02283	-//-	-//-
Novel01024	15.0052	5.5905	1.4244	0.0075259	0.018604	-//-	-//-
Novel01025	110.952	190.467	-0.77961	3.4e-08	1.8e-07	-//-	-//-
Novel01036	31.9818	64.3037	-1.0076	3.69e-05	0.00014063	-//-	-//-
Novel01038	63.5668	177.388	-1.4806	7.76e-20	7.2e-19	-//-	-//-
Novel01039	75.0236	180.279	-1.2648	4.21e-16	3.42e-15	-//-	-//-
Novel01040	71.8583	23.9262	1.5866	7.02e-09	3.92e-08	-//-	-//-
Novel01046	88.0421	20.5993	2.0956	3.13e-15	2.46e-14	-//-	-//-
Novel01047	165.438	240.065	-0.53713	1.26e-05	5.11e-05	-//-	-//-
Novel01048	20.1345	43.0559	-1.0965	0.00031565	0.0010354	-//-	-//-
Novel01050	4.34152	27.0142	-2.6374	7.22e-08	3.72e-07	-//-	-//-
Novel01051	38.3028	1.10585	5.1142	8.06e-13	5.67e-12	-//-	-//-
Novel01052	61.197	17.2175	1.8296	3.18e-11	2.06e-10	-//-	-//-
Novel01053	124.378	185.907	-0.57985	2.8e-05	0.00010868	-//-	-//-
Novel01055	238.084	138.296	0.78371	4.59e-10	2.78e-09	-//-	-//-
Novel01062	65.1462	33.6152	0.95457	5.6e-05	0.00020737	-//-	-//-
Novel01064	21.7152	81.0287	-1.8997	4e-14	3e-13	-//-	-//-
Novel01065	6.31811	21.8448	-1.7897	0.00019357	0.00065868	-//-	-//-
Novel01068	71.8593	148.621	-1.0484	1.82e-10	1.13e-09	-//-	-//-
Novel01070	2778.07	28.6606	6.5989	0	0	-//-	-//-
Novel01071	8.68569	21.3694	-1.2988	0.0036655	0.0097649	-//-	-//-
Novel01074	395.642	579.167	-0.54978	2.79e-09	1.6e-08	-//-	-//-
Novel01078	183.6	239.858	-0.38562	0.0014489	0.0042038	-//-	-//-
Novel01082	46.9858	74.6339	-0.66761	0.0020888	0.0058569	-//-	-//-
Novel01087	49.3528	110.426	-1.1619	1.73e-09	1.01e-08	-//-	-//-
Novel01088	4.34331	14.9817	-1.7863	0.0021874	0.0061112	-//-	-//-
Novel01102	7.50191	26.7691	-1.8352	2.39e-05	9.39e-05	-//-	-//-
Novel01103	125.166	187.441	-0.58259	2.19e-05	8.64e-05	-//-	-//-
Novel01106	281.522	229.282	0.29612	0.0072917	0.01809	-//-	-//-
Novel01110	54.0938	121.355	-1.1657	3.67e-08	1.94e-07	-//-	-//-
Novel01114	327.715	242.129	0.43667	2.98e-05	0.00011536	-//-	-//-
Novel01126	28.4318	66.2129	-1.2196	9.5e-07	4.4e-06	-//-	-//-
Novel01136	11.0559	22.0394	-0.99527	0.018515	0.041269	-//-	-//-
Novel01138	801.902	393.709	1.0263	4.44e-37	5.99e-36	-//-	-//-
Novel01139	209.253	40.0564	2.3851	6.89e-43	1.05e-41	-//-	-//-
Novel01144	25.6637	59.2033	-1.206	4.22e-06	1.82e-05	-//-	-//-
Novel01148	31.5861	17.53	0.84947	0.011366	0.026836	-//-	-//-
Novel01150	10.2657	23.1499	-1.1732	0.0055179	0.014103	-//-	-//-
Novel01153	38.2983	61.0357	-0.67237	0.0047795	0.012395	-//-	-//-
Novel01156	531.432	183.554	1.5337	1.99e-48	3.26e-47	-//-	-//-
Novel01158	7.10588	25.578	-1.8478	3.24e-05	0.00012456	-//-	-//-
Novel01163	34.3485	14.4722	1.247	0.00023406	0.0007839	-//-	-//-
Novel01164	133.856	2.54902	5.7146	4.62e-63	9.1e-62	-//-	-//-
Novel01166	449.704	550.073	-0.29065	0.00069063	0.002137	-//-	-//-
Novel01169	90.4249	226.275	-1.3233	1.07e-20	1.02e-19	-//-	-//-
Novel01173	42.6446	69.4475	-0.70356	0.0017584	0.0050224	-//-	-//-
Novel01177	6.71212	29.5066	-2.1362	7.88e-07	3.68e-06	-//-	-//-
Novel01181	65.1491	99.0821	-0.60488	0.0011158	0.0033171	-//-	-//-
Novel01182	0.789789	11.7533	-3.8955	2.67e-05	0.00010387	-//-	-//-
Novel01185	62.3867	33.1158	0.91372	0.00014227	0.00049489	-//-	-//-
Novel01188	88.0489	118.647	-0.4303	0.010166	0.024338	-//-	-//-
Novel01190	378.638	146.673	1.3682	4.05e-27	4.57e-26	-//-	-//-
Novel01193	62.7774	27.8579	1.1722	2.24e-06	9.96e-06	-//-	-//-
Novel01194	63.1725	20.9018	1.5957	1.13e-09	6.69e-09	-//-	-//-
Novel01195	196.229	244.968	-0.32005	0.0067497	0.016886	-//-	-//-
Novel01196	18.9523	0	Inf	7.4e-13	5.21e-12	-//-	-//-
Novel01197	18.162	58.3852	-1.6847	3.42e-09	1.96e-08	-//-	-//-
Novel01199	3.94832	18.0596	-2.1935	9.83e-05	0.00035132	-//-	-//-
Novel01200	4426.53	41.6515	6.7317	0	0	-//-	-//-
Novel01204	43.038	69.7189	-0.69594	0.001907	0.0054028	-//-	-//-
Novel01206	2.76366	14.5381	-2.3952	0.00025819	0.00085968	-//-	-//-
Novel01213	4.34389	12.0976	-1.4777	0.019707	0.043569	-//-	-//-
Novel01214	31.9816	58.7597	-0.87758	0.00045471	0.0014524	-//-	-//-
Novel01218	26.0593	14.5373	0.84204	0.02209	0.0482	-//-	-//-
Novel01220	102.262	200.617	-0.97218	7.35e-12	4.95e-11	-//-	-//-
Novel01221	39.0878	74.0151	-0.9211	4.57e-05	0.00017176	-//-	-//-
Novel01223	114.108	14.7878	2.9479	4.14e-33	5.24e-32	-//-	-//-
Novel01224	81.3308	189.777	-1.2224	5.67e-16	4.59e-15	-//-	-//-
Novel01230	97.5207	167.725	-0.78232	1.66e-07	8.24e-07	-//-	-//-
Novel01231	107.784	7.77818	3.7926	2.23e-32	2.79e-31	-//-	-//-
Novel01232	161.886	313.063	-0.95148	3.08e-16	2.53e-15	-//-	-//-
Novel01238	47.3823	83.5538	-0.81836	7.98e-05	0.0002891	-//-	-//-
Novel01239	20.9261	42.7807	-1.0317	0.00057637	0.0018088	-//-	-//-
Novel01241	108.971	34.9521	1.6405	4.48e-16	3.64e-15	-//-	-//-
Novel01242	37.1144	13.6603	1.442	1.61e-05	6.46e-05	-//-	-//-
Novel01245	146.474	87.8575	0.73741	7.13e-05	0.00025986	-//-	-//-
Novel01253	37.1141	7.24696	2.3565	5.66e-10	3.4e-09	-//-	-//-
Novel01254	825.597	413.23	0.99849	5.46e-36	7.24e-35	-//-	-//-
Novel01257	548.826	679.218	-0.30753	0.017642	0.039546	-//-	-//-
Novel01258	33.1725	160.585	-2.2753	1.67e-32	2.1e-31	-//-	-//-
Novel01259	2.76373	14.2101	-2.3622	0.00033581	0.0010965	-//-	-//-
Novel01262	3.15845	10.3202	-1.7082	0.016227	0.036723	-//-	-//-
Novel01268	152.003	41.9183	1.8584	5.98e-23	6.1e-22	-//-	-//-
Novel01269	24.4807	39.5314	-0.69135	0.019876	0.043908	-//-	-//-
Novel01270	26.4567	77.5972	-1.5524	1.59e-10	9.88e-10	-//-	-//-
Novel01271	276.376	332.881	-0.26838	0.018493	0.041225	-//-	-//-
Novel01277	149.247	82.9681	0.84708	3.44e-05	0.00013149	-//-	-//-
Novel01278	15.006	27.7144	-0.88509	0.016917	0.038112	-//-	-//-
Novel01279	22.1125	10.8801	1.0232	0.012986	0.030164	-//-	-//-
Novel01293	29.2167	9.9705	1.5511	5.69e-05	0.00021042	-//-	-//-
Novel01294	921.549	1127.04	-0.29041	2.1e-05	8.3e-05	-//-	-//-
Novel01295	1490.86	873.064	0.77199	3.81e-13	2.72e-12	-//-	-//-
Novel01296	108.573	3.88289	4.8054	1.87e-48	3.07e-47	-//-	-//-
Novel01299	63.9634	108.845	-0.76695	2.76e-05	0.00010735	-//-	-//-
Novel01304	127.929	75.7033	0.75692	5.9e-06	2.5e-05	-//-	-//-
Novel01306	17.7692	37.2397	-1.0675	0.00109	0.0032466	-//-	-//-
Novel01308	234.535	380.871	-0.6995	1.49e-11	9.84e-11	-//-	-//-
Novel01310	334.419	53.5205	2.6435	1.89e-81	4.43e-80	-//-	-//-
Novel01312	169.78	121.418	0.48369	0.0005501	0.0017328	-//-	-//-
Novel01318	17.3717	5.27024	1.7208	0.00085519	0.0026005	-//-	-//-
Novel01323	3.94774	17.0631	-2.1118	0.00024565	0.00082047	-//-	-//-
Novel01324	170.57	210.497	-0.30344	0.016788	0.037846	-//-	-//-
Novel01327	1019.31	211.252	2.2706	0.0076762	0.018937	-//-	-//-
Novel01328	41.0632	72.3656	-0.81746	0.00027971	0.0009247	-//-	-//-
Novel01332	14.6061	28.697	-0.97433	0.0077854	0.019182	-//-	-//-
Novel01333	69.4933	94.3958	-0.44185	0.021094	0.046237	-//-	-//-
Novel01334	585.137	39.6252	3.8843	5.43e-203	2.78e-201	-//-	-//-
Novel01340	1342.44	487.774	1.4606	1.03e-91	2.65e-90	-//-	-//-
Novel01348	81.7322	115.994	-0.50507	0.0028434	0.0077495	-//-	-//-
Novel01353	173.341	381.644	-1.1386	5.12e-25	5.48e-24	-//-	-//-
Novel01357	10.662	34.1494	-1.6794	7.63e-06	3.19e-05	-//-	-//-
Novel01359	4640.86	316.191	3.8755	0	0	-//-	-//-
Novel01365	65.144	920.675	-3.821	6.52e-205	3.36e-203	-//-	-//-
Novel01367	213.21	160.405	0.41056	0.0011332	0.0033637	-//-	-//-
Novel01368	346.27	626.962	-0.85648	1.29e-22	1.3e-21	-//-	-//-
Novel01376	19.7398	7.22292	1.4504	0.0017983	0.0051253	-//-	-//-
Novel01377	33.1622	11.1399	1.5738	1.63e-05	6.52e-05	-//-	-//-
Novel01379	64.7587	114.816	-0.82618	3.82e-06	1.66e-05	-//-	-//-
Novel01380	24.4794	40.1953	-0.71546	0.014608	0.033482	-//-	-//-
Novel01382	7.89582	21.4206	-1.4398	0.001654	0.004749	-//-	-//-
Novel01387	39.882	6.96313	2.5179	7.89e-10	4.7e-09	-//-	-//-
Novel01389	16.5817	0	Inf	2.56e-11	1.66e-10	-//-	-//-
Novel01392	114.902	352.74	-1.6182	4.22e-40	6.07e-39	-//-	-//-
Novel01395	21.3203	36.9141	-0.79194	0.011869	0.027881	-//-	-//-
Novel01396	13.4226	4.70801	1.5115	0.013219	0.030642	-//-	-//-
Novel01406	102.258	25.3213	2.0138	5.22e-20	4.87e-19	-//-	-//-
Novel01407	69.8804	99.4303	-0.5088	0.0054099	0.013847	-//-	-//-
Novel01408	58.4351	142.166	-1.2827	1.73e-13	1.26e-12	-//-	-//-
Novel01411	35.1411	64.147	-0.86822	0.00029519	0.00097242	-//-	-//-
Novel01418	395.225	160.388	1.3011	1.46e-19	1.34e-18	-//-	-//-
Novel01419	233.344	452.576	-0.9557	7.54e-14	5.59e-13	-//-	-//-
Novel01420	19.7442	93.8119	-2.2483	8.5e-20	7.87e-19	-//-	-//-
Novel01421	32.3797	57.8609	-0.8375	0.0014518	0.0042107	-//-	-//-
Novel01422	33.5603	0	Inf	2.7e-22	2.7e-21	-//-	-//-
Novel01424	15.3987	6.15583	1.3228	0.010644	0.025309	-//-	-//-
Novel01426	9.4747	19.8324	-1.0657	0.018529	0.041292	-//-	-//-
Novel01427	72.6481	129.987	-0.83937	7.21e-07	3.38e-06	-//-	-//-
Novel01430	37.1134	13.9681	1.4098	2.21e-05	8.69e-05	-//-	-//-
Novel01432	11.0533	35.1724	-1.67	1.34e-05	5.41e-05	-//-	-//-
Novel01436	158.72	112.542	0.49602	0.00064165	0.0019955	-//-	-//-
Novel01446	33.5621	88.9837	-1.4067	2.27e-10	1.4e-09	-//-	-//-
Novel01449	140.166	109.182	0.3604	0.01731	0.038887	-//-	-//-
Novel01452	354.569	456.729	-0.36527	7.07e-05	0.00025805	-//-	-//-
Novel01456	96.7363	130.855	-0.43584	0.0063532	0.015985	-//-	-//-
Novel01457	102.66	73.1023	0.48989	0.010973	0.026008	-//-	-//-
Novel01460	13.0303	2.52732	2.3662	0.0002958	0.00097424	-//-	-//-
Novel01461	23.6904	48.5697	-1.0358	0.0002543	0.00084747	-//-	-//-
Novel01463	150.431	110.424	0.44605	0.0025059	0.0069225	-//-	-//-
Novel01465	7.89625	34.0355	-2.1078	1.46e-07	7.3e-07	-//-	-//-
Novel01469	43.0361	72.8891	-0.76016	0.0006198	0.0019334	-//-	-//-
Novel01470	59.6166	1.40208	5.4101	8.85e-27	9.92e-26	-//-	-//-
Novel01474	356.549	551.263	-0.62864	8.1e-12	5.44e-11	-//-	-//-
Novel01476	703.993	1346.37	-0.93545	1.35e-41	2e-40	-//-	-//-
Novel01478	16.5814	44.3914	-1.4207	6.38e-06	2.69e-05	-//-	-//-
Novel01480	5.13302	23.6066	-2.2013	0.00012961	0.00045323	-//-	-//-
Novel01486	7.89683	20.7056	-1.3907	0.002792	0.0076246	-//-	-//-
Novel01495	20.1376	55.8361	-1.4713	1.72e-07	8.54e-07	-//-	-//-
Novel01500	276.378	58.002	2.2525	5.68e-56	1.03e-54	-//-	-//-
Novel01501	73.0375	101.315	-0.47213	0.020252	0.044644	-//-	-//-
Novel01505	230.57	129.993	0.82677	4.01e-05	0.00015201	-//-	-//-
Novel01507	17.7646	63.688	-1.842	4.77e-11	3.07e-10	-//-	-//-
Novel01509	348.238	513.528	-0.56037	6.6e-10	3.95e-09	-//-	-//-
Novel01510	60.4113	36.8567	0.71289	0.0025394	0.0070046	-//-	-//-
Novel01511	56.0678	97.6676	-0.80071	3.23e-05	0.00012427	-//-	-//-
Novel01516	24.0835	53.5352	-1.1524	2.65e-05	0.00010336	-//-	-//-
Novel01517	225.454	299.139	-0.40798	0.00019016	0.00064767	-//-	-//-
Novel01519	15.0064	41.4181	-1.4647	8.48e-06	3.53e-05	-//-	-//-
Novel01520	103.843	74.1834	0.48523	0.0059395	0.015066	-//-	-//-
Novel01523	81.7319	56.5418	0.53158	0.0077873	0.019184	-//-	-//-
Novel01524	63.569	44.113	0.52712	0.018903	0.041996	-//-	-//-
Novel01525	354.567	457.839	-0.36878	0.0029549	0.0080262	-//-	-//-
Novel01531	65.1457	31.8462	1.0325	1.42e-05	5.72e-05	-//-	-//-
Novel01532	13.819	5.54942	1.3162	0.017259	0.038797	-//-	-//-
Novel01542	63.1757	87.0053	-0.46173	0.017549	0.039354	-//-	-//-
Novel01543	238.481	332.34	-0.47879	6.77e-06	2.85e-05	-//-	-//-
Novel01544	121.612	26.4388	2.2016	2.84e-26	3.15e-25	-//-	-//-
Novel01546	28.0334	71.6337	-1.3535	2.93e-08	1.57e-07	-//-	-//-
Novel01550	8.68619	23.16	-1.4148	0.0012656	0.0037188	-//-	-//-
Novel01551	31.9807	53.5803	-0.7445	0.0035342	0.0094516	-//-	-//-
Novel01555	535.793	289.848	0.88638	3.58e-22	3.58e-21	-//-	-//-
Novel01560	39.4845	16.718	1.2399	8.37e-05	0.00030174	-//-	-//-
Novel01561	34.7476	20.9382	0.73077	0.019576	0.043301	-//-	-//-
Novel01571	1051.44	667.224	0.65612	1.12e-17	9.6e-17	-//-	-//-
Novel01572	982.767	384.995	1.352	3.82e-36	5.08e-35	-//-	-//-
Novel01574	10.6599	36.7761	-1.7866	1.06e-06	4.88e-06	-//-	-//-
Novel01580	9.08157	84.6897	-3.2212	1.03e-26	1.15e-25	-//-	-//-
Novel01581	999.315	1419.86	-0.50674	7.77e-14	5.75e-13	-//-	-//-
Novel01584	19.7392	42.6667	-1.112	0.0002731	0.00090454	-//-	-//-
Novel01588	42.2452	124.16	-1.5553	1.01e-15	8.05e-15	-//-	-//-
Novel01593	118.852	159.33	-0.42286	0.0034898	0.0093431	-//-	-//-
Novel01596	7.10697	20.0751	-1.4981	0.0017608	0.005028	-//-	-//-
Novel01598	21.7173	73.6994	-1.7628	8.53e-12	5.71e-11	-//-	-//-
Novel01601	50.9365	102.063	-1.0027	2.88e-07	1.4e-06	-//-	-//-
Novel01602	231.761	34.2317	2.7592	2.3e-62	4.49e-61	-//-	-//-
Novel01603	50.9337	134.323	-1.399	1.71e-14	1.31e-13	-//-	-//-
Novel01608	323.37	42.7203	2.9202	3.98e-81	9.32e-80	-//-	-//-
Novel01609	88.84	155.535	-0.80796	2.01e-07	9.93e-07	-//-	-//-
Novel01615	96.7379	29.7354	1.7019	3.84e-15	3e-14	-//-	-//-
Novel01618	130.688	178.228	-0.4476	0.001121	0.003331	-//-	-//-
Novel01624	9.07962	19.8518	-1.1286	0.013549	0.031323	-//-	-//-
Novel01629	31.9847	78.3004	-1.2916	4.06e-08	2.14e-07	-//-	-//-
Novel01631	119.239	192.492	-0.69094	6e-07	2.83e-06	-//-	-//-
Novel01633	121.604	33.9245	1.8418	7.96e-21	7.62e-20	-//-	-//-
Novel01641	161.092	217.39	-0.4324	0.00062286	0.0019419	-//-	-//-
Novel01642	8.29248	23.2112	-1.4849	0.00082687	0.0025215	-//-	-//-
Novel01645	15.4002	31.0081	-1.0097	0.0039479	0.010435	-//-	-//-
Novel01652	779.797	1013.84	-0.37866	9.3e-08	4.75e-07	-//-	-//-
Novel01657	114.891	163.337	-0.50758	0.0066025	0.016547	-//-	-//-
Novel01658	39.8786	64.2679	-0.68849	0.0032665	0.0087966	-//-	-//-
Novel01659	13.8199	4.48	1.6252	0.0044821	0.011699	-//-	-//-
Novel01663	31.9839	55.6399	-0.79877	0.0016309	0.0046867	-//-	-//-
Novel01664	99.5048	176.329	-0.82543	1.96e-08	1.06e-07	-//-	-//-
Novel01665	9.08129	26.3132	-1.5348	0.0020034	0.0056491	-//-	-//-
Novel01668	14.6097	0.836754	4.126	1.75e-07	8.68e-07	-//-	-//-
Novel01674	26.839	1.97672	3.7632	0.019065	0.042292	-//-	-//-
Novel01675	88.0493	1.69056	5.7027	1.1e-48	1.8e-47	-//-	-//-
Novel01676	77.7866	178.012	-1.1944	1.73e-14	1.32e-13	-//-	-//-
Novel01678	5.1331	19.965	-1.9596	0.00013768	0.0004798	-//-	-//-
Novel01683	3.94809	19.5268	-2.3062	2.9e-05	0.00011222	-//-	-//-
Novel01687	164.643	16.9166	3.2828	6.55e-56	1.19e-54	-//-	-//-
Novel01688	23.2933	9.11204	1.3541	0.0013661	0.003985	-//-	-//-
Novel01690	37.9032	90.8269	-1.2608	5.87e-09	3.29e-08	-//-	-//-
Novel01695	21.716	8.09146	1.4243	0.0011743	0.0034769	-//-	-//-
Novel01697	205.309	156.944	0.38755	0.0032582	0.0087764	-//-	-//-
Novel01701	15.0034	31.3547	-1.0634	0.0025532	0.0070393	-//-	-//-
Novel01702	107.782	408.063	-1.9207	9.11e-58	1.69e-56	-//-	-//-
Novel01704	21.319	3.88289	2.4569	1.68e-06	7.58e-06	-//-	-//-
Novel01705	52.1157	211.597	-2.0215	1.39e-35	1.82e-34	-//-	-//-
Novel01710	76.5999	110.009	-0.5222	0.0026029	0.0071621	-//-	-//-
Novel01714	157.534	17.7277	3.1516	2.55e-51	4.35e-50	-//-	-//-
Novel01717	493.933	291.383	0.7614	3.12e-16	2.56e-15	-//-	-//-
Novel01719	76.1979	12.7499	2.5793	5.81e-21	5.59e-20	-//-	-//-
Novel01721	389.709	18.5777	4.3908	9.1e-161	3.78e-159	-//-	-//-
Novel01734	9609.02	869.161	3.4667	0	0	-//-	-//-
Novel01738	140.16	189.067	-0.43183	0.0024607	0.006805	-//-	-//-
Novel01742	738.334	1114.36	-0.59387	3.96e-17	3.35e-16	-//-	-//-
Novel01744	5.52668	33.9285	-2.618	1.6e-09	9.37e-09	-//-	-//-
Novel01748	52.1173	84.2081	-0.6922	0.00070184	0.0021683	-//-	-//-
Poh0000310	62.7798	117.562	-0.90505	4.71e-07	2.25e-06	--	-//-
Poh0000360	46.9874	67.6484	-0.52578	0.017321	0.03891	--	-//-
Poh0000460	674.783	933.049	-0.46753	2.04e-10	1.26e-09	--	-//-
Poh0000470	11.0563	21.7727	-0.97764	0.0213	0.046627	--	-//-
Poh0000540	82.9133	153.258	-0.88628	2.38e-08	1.28e-07	--	-//-
Poh0000670	88.0493	59.7461	0.55947	0.0036249	0.0096687	--	-//-
Poh0000700	156.354	41.4135	1.9166	3.53e-27	4e-26	--	-//-
Poh0000850	2042.49	2679.01	-0.39137	2.39e-07	1.17e-06	--	-//-
Poh0000980	60.8024	200.791	-1.7235	1.97e-27	2.23e-26	--	-//-
Poh0001240	2374.5	276.829	3.1006	1.81e-104	5.15e-103	--	-//-
Poh0001250	51.328	28.4039	0.85366	0.0011301	0.0033551	--	-//-
Poh0001380	86.8697	144.171	-0.73085	4.07e-06	1.76e-05	--	-//-
Poh0001410	92.3928	130.971	-0.50339	0.0017213	0.0049276	--	-//-
Poh0001440	179.257	223.435	-0.31782	0.0099901	0.023961	--	-//-
Poh0001650	596.59	332.027	0.84544	4.66e-22	4.63e-21	--	-//-
Poh0001680	46.9816	17.9107	1.3913	6.91e-06	2.9e-05	--	-//-
Poh0001700	1227.14	398.835	1.6214	1.06e-103	3.03e-102	--	-//-
Poh0001730	413.776	6.74752	5.9383	9.04e-209	4.76e-207	--	-//-
Poh0001870	489.594	88.0352	2.4754	1.65e-102	4.62e-101	--	-//-
Poh0001940	54.4852	91.4365	-0.7469	0.00015998	0.00055132	--	-//-
Poh0002190	74.6231	120.988	-0.69717	4.57e-05	0.00017203	--	-//-
Poh0002260	289.024	356.031	-0.30082	0.0029213	0.0079442	--	-//-
Poh0002340	316.654	607.768	-0.94062	7.75e-26	8.51e-25	--	-//-
Poh0002400	810.201	88.2561	3.1985	1.68e-211	8.93e-210	--	-//-
Poh0002480	12.6355	31.7199	-1.3279	0.00029258	0.00096485	--	-//-
Poh0002510	267.301	55.9005	2.2575	2.02e-54	3.6e-53	--	-//-
Poh0002520	834.289	154.157	2.4362	9.48e-151	3.74e-149	--	-//-
Poh0002740	27.6429	59.7128	-1.1111	2.48e-05	9.72e-05	--	-//-
Poh0002810	34.7449	59.6709	-0.78023	0.0014625	0.0042374	--	-//-
Poh0002870	111.745	146.429	-0.38999	0.0090736	0.021985	--	-//-
Poh0003090	732.029	421.084	0.79779	1.12e-22	1.13e-21	--	-//-
Poh0003160	6884.96	716.381	3.2646	3.78e-239	2.27e-237	--	-//-
Poh0003190	297.311	415.83	-0.48402	6.47e-07	3.05e-06	--	-//-
Poh0003240	1250.04	1393.11	-0.15633	0.015007	0.034308	--	-//-
Poh0003410	2429.81	161.249	3.9135	0	0	--	-//-
Poh0003600	35.5322	60.6317	-0.77095	0.0025946	0.0071421	--	-//-
Poh0003690	20.5301	38.0308	-0.88943	0.0046638	0.012116	--	-//-
Poh0003770	1458.13	139.17	3.3892	0	0	--	-//-
Poh0003900	428.001	294.858	0.5376	2.02e-08	1.09e-07	--	-//-
Poh0004020	46.5904	71.3365	-0.61461	0.0060248	0.015248	--	-//-
Poh0004090	191.496	52.7256	1.8607	3.05e-31	3.73e-30	--	-//-
Poh0004110	1511.8	943.705	0.67986	1.47e-25	1.6e-24	--	-//-
Poh0004120	16.979	39.8323	-1.2302	0.00013186	0.00046062	--	-//-
Poh0004150	4281.53	604.869	2.8234	0	0	--	-//-
Poh0004230	553.956	425.419	0.38089	8.65e-06	3.59e-05	--	-//-
Poh0004780	20.9277	39.9501	-0.93279	0.0024584	0.0067998	--	-//-
Poh0004860	201.759	7.27874	4.7928	2.24e-95	5.97e-94	--	-//-
Poh0004890	208.468	394.539	-0.92034	1.38e-11	9.13e-11	--	-//-
Poh0004990	53.6997	95.8559	-0.83595	2.18e-05	8.6e-05	--	-//-
Poh0005010	79.3627	128.778	-0.69835	2.62e-05	0.00010229	--	-//-
Poh0005060	344.69	114.555	1.5893	1.43e-40	2.08e-39	--	-//-
Poh0005080	895.477	136.493	2.7138	4.93e-184	2.28e-182	--	-//-
Poh0005310	4332.03	291.936	3.8913	5.58e-268	3.79e-266	--	-//-
Poh0005440	201.36	134.34	0.58388	9.58e-06	3.95e-05	--	-//-
Poh0005560	103.445	180.684	-0.8046	2.98e-08	1.59e-07	--	-//-
Poh0005630	307.575	410.205	-0.41541	1.65e-05	6.61e-05	--	-//-
Poh0005710	480.114	151.3	1.666	1.09e-56	2e-55	--	-//-
Poh0005920	595.412	288.103	1.0473	2.87e-31	3.51e-30	--	-//-
Poh0005940	284.687	179.724	0.66359	1.79e-06	8.03e-06	--	-//-
Poh0005990	66.7326	154.164	-1.208	3.11e-13	2.23e-12	--	-//-
Poh0006000	12.635	57.408	-2.1838	2.37e-12	1.64e-11	--	-//-
Poh0006180	91.9878	134.185	-0.54471	0.002311	0.0064277	--	-//-
Poh0006200	145.303	278.771	-0.94002	1.65e-14	1.26e-13	--	-//-
Poh0006390	28.8234	74.7139	-1.3741	1.03e-08	5.68e-08	--	-//-
Poh0006690	173.731	75.6585	1.1993	3.21e-13	2.3e-12	--	-//-
Poh0006700	521.968	271.121	0.94502	3.31e-24	3.49e-23	--	-//-
Poh0006710	26.8531	8.87938	1.5966	0.0012373	0.003643	--	-//-
Poh0006740	54.4866	89.0163	-0.70817	0.00035781	0.0011629	--	-//-
Poh0006760	28.8268	45.3794	-0.65463	0.017353	0.038973	--	-//-
Poh0006790	10.6596	37.0328	-1.7966	8.67e-07	4.02e-06	--	-//-
Poh0006800	99.894	157.786	-0.6595	1.25e-05	5.09e-05	--	-//-
Poh0006810	90.4163	25.9215	1.8024	1.7e-15	1.35e-14	--	-//-
Poh0006860	212.04	288.144	-0.44246	8.29e-05	0.00029926	--	-//-
Poh0006900	37.9078	59.0094	-0.63845	0.0079086	0.019447	--	-//-
Poh0006970	7014.6	366.475	4.2586	0	0	--	-//-
Poh0007100	498.284	355.502	0.48711	6.64e-08	3.43e-07	--	-//-
Poh0007140	465.119	274.085	0.76297	1.14e-15	9.12e-15	--	-//-
Poh0007210	425.629	284.81	0.57959	1.91e-09	1.11e-08	--	-//-
Poh0007270	392.465	329.766	0.25112	0.0087343	0.021258	--	-//-
Poh0007320	68.3079	168.642	-1.3038	6.55e-16	5.29e-15	--	-//-
Poh0007480	15.4005	31.6469	-1.0391	0.003322	0.0089244	--	-//-
Poh0007610	398	205.296	0.95506	3.5e-20	3.29e-19	--	-//-
Poh0007670	106.603	163.835	-0.62001	2.59e-05	0.00010097	--	-//-
Poh0007710	124.376	242.207	-0.96153	1.79e-13	1.3e-12	--	-//-
Poh0007900	3.94708	20.7196	-2.3921	0.00017124	0.00058769	--	-//-
Poh0008230	32.7706	7.7805	2.0745	1.03e-07	5.22e-07	--	-//-
Poh0008260	318.629	231.253	0.4624	1.41e-05	5.71e-05	--	-//-
Poh0008400	101.479	356.401	-1.8123	1.13e-47	1.83e-46	--	-//-
Poh0008590	126.743	93.7327	0.43529	0.0063017	0.015868	--	-//-
Poh0008650	254.666	81.7243	1.6398	4.67e-31	5.69e-30	--	-//-
Poh0008760	240.849	355.394	-0.56129	8.6e-08	4.4e-07	--	-//-
Poh0008770	57.6489	93.5388	-0.69827	0.0003383	0.0011034	--	-//-
Poh0008830	45.8014	69.8663	-0.6092	0.0056504	0.014404	--	-//-
Poh0008870	164.246	208.904	-0.34698	0.0059576	0.015102	--	-//-
Poh0008890	266.117	399.073	-0.5846	5.36e-09	3.02e-08	--	-//-
Poh0008910	2094.97	118.368	4.1456	0	0	--	-//-
Poh0008930	28.4288	46.5945	-0.71281	0.0095708	0.023041	--	-//-
Poh0009010	62.778	93.1767	-0.56971	0.0028832	0.0078505	--	-//-
Poh0009140	172.152	218.553	-0.3443	0.0055055	0.014075	--	-//-
Poh0009170	219.92	293.873	-0.41821	0.00015058	0.00052105	--	-//-
Poh0009200	1997.85	78.5253	4.6691	0	0	--	-//-
Poh0009210	317.443	67.0333	2.2435	9.49e-63	1.86e-61	--	-//-
Poh0009340	259.396	207.634	0.32111	0.0055066	0.014076	--	-//-
Poh0009450	201.77	108	0.90168	5.06e-11	3.25e-10	--	-//-
Poh0009600	521.98	611.125	-0.22747	0.005059	0.013035	--	-//-
Poh0009700	290.6	119.459	1.2825	1.54e-25	1.68e-24	--	-//-
Poh0009760	279.14	218.889	0.35079	0.0015839	0.004561	--	-//-
Poh0010160	79.3643	56.9675	0.47835	0.016725	0.037726	--	-//-
Poh0010230	174.524	68.8024	1.3429	2.41e-14	1.83e-13	--	-//-
Poh0010250	200.189	10.8142	4.2104	7.39e-69	1.56e-67	--	-//-
Poh0010260	100.282	13.1918	2.9264	2.92e-21	2.85e-20	--	-//-
Poh0010320	143.724	197.792	-0.46068	0.0005151	0.0016302	--	-//-
Poh0010500	44.6184	21.9572	1.0229	0.00039125	0.0012637	--	-//-
Poh0010680	86.0732	117.842	-0.45322	0.0067853	0.016963	--	-//-
Poh0010740	20.1381	67.9803	-1.7552	5.61e-11	3.59e-10	--	-//-
Poh0010820	46.1967	103.035	-1.1573	5.37e-09	3.02e-08	--	-//-
Poh0010910	25.6641	77.3001	-1.5907	3.1e-10	1.9e-09	--	-//-
Poh0010970	34.3526	10.5405	1.7045	2.49e-06	1.1e-05	--	-//-
Poh0010980	162.276	71.5094	1.1822	5.59e-14	4.17e-13	--	-//-
Poh0011060	8.29241	0	Inf	6.39e-06	2.7e-05	--	-//-
Poh0011360	733.999	170.451	2.1064	5.01e-111	1.51e-109	--	-//-
Poh0011370	1099.23	523.343	1.0707	3.16e-48	5.15e-47	--	-//-
Poh0011410	22.5081	10.3295	1.1237	0.0065462	0.016422	--	-//-
Poh0011420	125.95	78.5424	0.68131	3.95e-05	0.00014968	--	-//-
Poh0011440	5.52825	25.4687	-2.2038	2.73e-06	1.2e-05	--	-//-
Poh0011530	15.3983	29.3857	-0.93234	0.0089166	0.021657	--	-//-
Poh0011620	446.965	294.979	0.59955	3.06e-10	1.87e-09	--	-//-
Poh0011650	293.359	198.525	0.56335	4.65e-07	2.22e-06	--	-//-
Poh0011700	331.273	104.912	1.6588	5.62e-42	8.39e-41	--	-//-
Poh0011880	475.779	25.8882	4.1999	7.5e-184	3.46e-182	--	-//-
Poh0011890	226.245	108.598	1.0589	1.87e-15	1.48e-14	--	-//-
Poh0011920	2202.4	2616.46	-0.24854	3.8e-05	0.00014443	--	-//-
Poh0012080	65.1486	91.4977	-0.49	0.010168	0.024341	--	-//-
Poh0012370	358.112	567.042	-0.66305	7.09e-14	5.26e-13	--	-//-
Poh0012420	7.10704	22.255	-1.6468	0.00037915	0.0012271	--	-//-
Poh0012470	202.556	249.801	-0.30246	0.013096	0.030391	--	-//-
Poh0012810	63.1722	40.486	0.64187	0.0050111	0.012922	--	-//-
Poh0012940	889.197	675.68	0.39616	2.42e-06	1.07e-05	--	-//-
Poh0012960	232.551	308.53	-0.40787	0.00017076	0.00058616	--	-//-
Poh0013350	535.795	746.713	-0.47887	1.07e-09	6.3e-09	--	-//-
Poh0013380	292.57	233.017	0.32835	0.0025391	0.0070044	--	-//-
Poh0013450	98.7117	43.401	1.1855	5.49e-09	3.09e-08	--	-//-
Poh0013470	138.58	0.266773	9.0209	5.93e-86	1.47e-84	--	-//-
Poh0013600	243.225	297.31	-0.28968	0.0077595	0.019126	--	-//-
Poh0013680	141.743	13.0918	3.4365	3.02e-51	5.14e-50	--	-//-
Poh0013720	58.0418	15.8743	1.8704	4.57e-11	2.94e-10	--	-//-
Poh0013780	9.87019	20.3024	-1.0405	0.018711	0.04164	--	-//-
Poh0013800	666.077	419.949	0.66548	8.57e-16	6.88e-15	--	-//-
Poh0013840	91.9961	12.8421	2.8407	5.36e-28	6.16e-27	--	-//-
Poh0013970	95.155	9.08259	3.3891	9.5e-35	1.23e-33	--	-//-
Poh0013980	372.718	36.4146	3.3555	2.93e-119	9.29e-118	--	-//-
Poh0014420	188.732	146.059	0.36979	0.0054096	0.013847	--	-//-
Poh0014450	64.358	15.6315	2.0417	1.42e-13	1.04e-12	--	-//-
Poh0014580	219.128	64.7186	1.7595	8.26e-32	1.02e-30	--	-//-
Poh0014710	263.349	154.578	0.76864	1.5e-10	9.36e-10	--	-//-
Poh0014790	270.848	28.1976	3.2638	2.44e-87	6.13e-86	--	-//-
Poh0014820	401.548	70.1438	2.5172	2.46e-89	6.27e-88	--	-//-
Poh0014930	125.16	28.9909	2.1101	1.59e-25	1.73e-24	--	-//-
Poh0014940	314.696	141.996	1.1481	9.42e-20	8.7e-19	--	-//-
Poh0014950	60.4117	24.6754	1.2918	5.51e-07	2.61e-06	--	-//-
Poh0015010	275.996	586.274	-1.0869	7.64e-32	9.46e-31	--	-//-
Poh0015130	11969.2	5141.9	1.219	1.27e-108	3.75e-107	--	-//-
Poh0015610	252.301	51.3382	2.297	3.79e-53	6.64e-52	--	-//-
Poh0015700	127.134	42.2464	1.5895	2e-17	1.71e-16	--	-//-
Poh0015720	9.08184	20.9646	-1.2069	0.0071788	0.01784	--	-//-
Poh0015840	601.724	456.313	0.39908	1.76e-06	7.9e-06	--	-//-
Poh0015890	3009.02	336.166	3.162	0	0	--	-//-
Poh0016060	918.789	66.2276	3.7942	8.99e-190	4.26e-188	--	-//-
Poh0016080	549.219	113.555	2.274	5.58e-100	1.53e-98	--	-//-
Poh0016150	64.3603	97.1566	-0.59414	0.0014962	0.00433	--	-//-
Poh0016190	72.6451	113.197	-0.63989	0.00027311	0.00090454	--	-//-
Poh0016360	22.5043	40.7078	-0.8551	0.0044501	0.01163	--	-//-
Poh0016450	56.4605	88.7199	-0.65202	0.0010021	0.0030064	--	-//-
Poh0016840	813.748	384.935	1.08	1.38e-40	2.01e-39	--	-//-
Poh0016900	3334.34	504.262	2.7252	0	0	--	-//-
Poh0016940	1679.99	974.364	0.78592	8.81e-35	1.15e-33	--	-//-
Poh0016960	165.826	44.5829	1.8951	3.03e-28	3.5e-27	--	-//-
Poh0017310	1501.57	88.0359	4.0922	0	0	--	-//-
Poh0017420	11.8459	27.9308	-1.2375	0.0014134	0.0041146	--	-//-
Poh0017610	2477.98	220.641	3.4894	0	0	--	-//-
Poh0017710	3552.67	3956.69	-0.15539	0.0036171	0.0096487	--	-//-
Poh0017740	302.442	393.223	-0.37869	0.00011144	0.00039421	--	-//-
Poh0017780	7119.17	657.664	3.4363	0	0	--	-//-
Poh0017850	819.295	441.287	0.89267	2.06e-29	2.43e-28	--	-//-
Poh0017890	47.3847	84.6935	-0.83783	6.17e-05	0.0002269	--	-//-
Poh0018080	123.974	329.074	-1.4084	8.62e-31	1.05e-29	--	-//-
Poh0018120	31.98	52.7705	-0.72256	0.0052995	0.013585	--	-//-
Poh0018430	145.7	54.2044	1.4265	7.22e-17	6.05e-16	--	-//-
Poh0018440	418.135	136.601	1.614	2.34e-48	3.83e-47	--	-//-
Poh0018570	172.147	9.75256	4.1417	3e-73	6.51e-72	--	-//-
Poh0018580	8.68763	2.50793	1.7925	0.017994	0.040239	--	-//-
Poh0018590	115.689	78.6145	0.55738	0.00099761	0.0029955	--	-//-
Poh0018740	75.8132	129.614	-0.7737	4.63e-06	1.99e-05	--	-//-
Poh0018890	1228.34	1105.41	0.15213	0.019956	0.044056	--	-//-
Poh0018920	41.0638	95.7529	-1.2214	4.37e-09	2.48e-08	--	-//-
Poh0019020	546.849	112.633	2.2795	6.47e-100	1.77e-98	--	-//-
Poh0019090	110.955	168.572	-0.60339	3.42e-05	0.00013083	--	-//-
Poh0019170	524.352	25.9711	4.3356	1.52e-205	7.89e-204	--	-//-
Poh0019210	1434.8	289.786	2.3078	4.82e-199	2.42e-197	--	-//-
Poh0019230	90.8074	25.2235	1.848	3.47e-16	2.84e-15	--	-//-
Poh0019260	468.661	334.697	0.48569	1.38e-07	6.93e-07	--	-//-
Poh0019280	16.1893	45.3304	-1.4854	2.47e-06	1.09e-05	--	-//-
Poh0019470	73.0416	137.855	-0.91636	4.04e-08	2.13e-07	--	-//-
Poh0019500	57.252	99.5753	-0.79846	2.82e-05	0.0001094	--	-//-
Poh0019620	76.9849	39.9005	0.94817	0.0011577	0.0034304	--	-//-
Poh0019630	3199.33	359.82	3.1524	1.6e-271	1.11e-269	--	-//-
Poh0019670	32.7735	61.7268	-0.91337	0.0004245	0.001362	--	-//-
Poh0019890	56.464	219.527	-1.959	3.32e-35	4.34e-34	--	-//-
Poh0020000	712.274	1060.41	-0.57412	5.63e-12	3.81e-11	--	-//-
Poh0020280	124.37	169.173	-0.44386	0.0016284	0.0046797	--	-//-
Poh0020350	12.2415	27.6253	-1.1742	0.0023296	0.0064748	--	-//-
Poh0020360	852.449	1180.59	-0.46982	5.18e-07	2.46e-06	--	-//-
Poh0020450	56.464	83.6661	-0.56731	0.0048007	0.012442	--	-//-
Poh0020550	328.898	403.108	-0.29353	0.0022654	0.0063107	--	-//-
Poh0020720	480.905	183.395	1.3908	7.04e-43	1.07e-41	--	-//-
Poh0020760	130.691	27.388	2.2545	5.18e-29	6.06e-28	--	-//-
Poh0020920	39.4796	15.3237	1.3653	2.07e-05	8.2e-05	--	-//-
Poh0020930	129.906	71.6469	0.8585	1.03e-05	4.25e-05	--	-//-
Poh0020940	7.8959	1.94028	2.0248	0.014381	0.033014	--	-//-
Poh0021380	81.7298	249.705	-1.6113	5.52e-30	6.6e-29	--	-//-
Poh0021430	303.231	5.87433	5.6898	2.03e-154	8.24e-153	--	-//-
Poh0021580	105.024	78.7424	0.4155	0.016418	0.037106	--	-//-
Poh0021690	44.2251	92.389	-1.0629	2.19e-06	9.75e-06	--	-//-
Poh0021770	20.9254	40.2719	-0.94452	0.019531	0.043209	--	-//-
Poh0021960	25.6654	54.275	-1.0805	5.79e-05	0.00021387	--	-//-
Poh0022130	44.6199	6.65527	2.7451	6.76e-14	5.02e-13	--	-//-
Poh0022330	20.5306	64.3068	-1.6472	1.12e-09	6.63e-09	--	-//-
Poh0022470	26.0595	42.7884	-0.71541	0.013223	0.030649	--	-//-
Poh0022620	134.246	256.34	-0.93317	2.01e-13	1.45e-12	--	-//-
Poh0022700	33.9571	70.3307	-1.0504	8.62e-06	3.58e-05	--	-//-
Poh0023010	51.7252	112.718	-1.1238	3.01e-09	1.73e-08	--	-//-
Poh0023120	180.039	34.0401	2.403	6.51e-42	9.71e-41	--	-//-
Poh0023150	142.534	69.8701	1.0286	3.68e-10	2.24e-09	--	-//-
Poh0023220	410.225	305.313	0.42613	9.54e-06	3.94e-05	--	-//-
Poh0023270	9085.56	1130.77	3.0063	0	0	--	-//-
Poh0023360	91.2043	65.4646	0.47839	0.010973	0.026008	--	-//-
Poh0023670	539.751	910.609	-0.75454	3.5e-23	3.59e-22	--	-//-
Poh0023760	294.16	386.508	-0.3939	0.00030098	0.00098988	--	-//-
Poh0024000	325.346	544.698	-0.74348	2.38e-16	1.96e-15	--	-//-
Poh0024080	69.8827	110.154	-0.65651	0.00054468	0.0017178	--	-//-
Poh0024090	137.79	222.355	-0.69039	2.18e-05	8.59e-05	--	-//-
Poh0024200	33458.6	2008.49	4.0582	0	0	--	-//-
Poh0024210	512.492	341.008	0.58772	5.9e-11	3.77e-10	--	-//-
Poh0024260	248.342	152.43	0.70419	8.51e-09	4.73e-08	--	-//-
Poh0024470	340.746	251.404	0.43869	2.28e-05	8.99e-05	--	-//-
Poh0024500	210.838	352.327	-0.74078	6.05e-12	4.08e-11	--	-//-
Poh0024540	12659.5	512.498	4.6265	0	0	--	-//-
Poh0024550	670.822	148.323	2.1772	1.42e-109	4.22e-108	--	-//-
Poh0024910	54.8841	84.7913	-0.62753	0.0018636	0.0052913	--	-//-
Poh0024920	82.9192	114.643	-0.46737	0.0057825	0.014707	--	-//-
Poh0025070	34.7429	100.953	-1.5389	5.24e-13	3.72e-12	--	-//-
Poh0025110	176.883	268.24	-0.60073	1.24e-05	5.02e-05	--	-//-
Poh0025120	28.8207	61.2071	-1.0866	1.78e-05	7.11e-05	--	-//-
Poh0025290	30.7965	50.4216	-0.71128	0.0069487	0.017333	--	-//-
Poh0025360	572.511	425.913	0.42674	5.01e-07	2.39e-06	--	-//-
Poh0025370	90.0246	121.184	-0.4288	0.009188	0.022222	--	-//-
Poh0025430	52.5099	88.0802	-0.74623	0.00021121	0.0007139	--	-//-
Poh0025680	2024.3	1517.52	0.41571	3.12e-12	2.14e-11	--	-//-
Poh0026030	527.907	275.62	0.9376	4.99e-24	5.24e-23	--	-//-
Poh0026040	144.906	41.733	1.7959	3.08e-23	3.17e-22	--	-//-
Poh0026310	26.8467	13.0973	1.0355	0.0055292	0.014127	--	-//-
Poh0026420	266.508	213.611	0.31919	0.0048617	0.012584	--	-//-
Poh0026560	76.2013	103.099	-0.43614	0.014328	0.032906	--	-//-
Poh0026580	12.6326	30.8862	-1.2898	0.00048281	0.0015336	--	-//-
Poh0026940	598.982	435.201	0.46083	5.37e-07	2.55e-06	--	-//-
Poh0027010	595.02	374.442	0.6682	7.84e-15	6.06e-14	--	-//-
Poh0027200	31.5886	81.9445	-1.3752	2.34e-09	1.35e-08	--	-//-
Poh0027270	41.8529	26.0868	0.68201	0.017092	0.038465	--	-//-
Poh0027280	317.837	258.058	0.30059	0.0043273	0.011349	--	-//-
Poh0027450	1875.47	345.707	2.4396	9.12e-252	5.8e-250	--	-//-
Poh0027510	4.34238	12.7692	-1.5561	0.011275	0.026639	--	-//-
Poh0027520	7.10684	21.8533	-1.6206	0.0013706	0.0039966	--	-//-
Poh0027580	58.0434	34.0572	0.76917	0.001541	0.0044465	--	-//-
Poh0027840	144.113	198.243	-0.46007	0.00053492	0.001688	--	-//-
Poh0027910	402.337	465.49	-0.21035	0.020064	0.044267	--	-//-
Poh0028000	98.7096	133.515	-0.43573	0.0057364	0.014605	--	-//-
Poh0028200	73.0435	128.455	-0.81443	1.51e-06	6.85e-06	--	-//-
Poh0028290	342.715	228.534	0.5846	2.54e-08	1.36e-07	--	-//-
Poh0028580	73.8336	111.65	-0.59663	0.00066258	0.0020551	--	-//-
Poh0028610	773.08	1475.96	-0.93297	2.42e-43	3.7e-42	--	-//-
Poh0028650	1086.62	307.986	1.8189	2.27e-66	4.65e-65	--	-//-
Poh0028710	35.9303	7.77352	2.2086	5.73e-09	3.22e-08	--	-//-
Poh0028740	113.705	76.7821	0.56646	0.00097103	0.0029233	--	-//-
Poh0029200	65.9382	34.8528	0.91984	8.06e-05	0.00029144	--	-//-
Poh0029310	775.449	113.78	2.7688	4.43e-117	1.38e-115	--	-//-
Poh0029380	2030.24	254.086	2.9983	0	0	--	-//-
Poh0029590	1357.83	582.033	1.2221	4.13e-68	8.64e-67	--	-//-
Poh0029600	63.1733	104.666	-0.7284	7.81e-05	0.00028306	--	-//-
Poh0029800	127.134	67.9787	0.90319	1.08e-07	5.46e-07	--	-//-
Poh0030390	109.365	20.8583	2.3905	1.92e-25	2.08e-24	--	-//-
Poh0030420	300.078	89.8653	1.7395	1.51e-41	2.24e-40	--	-//-
Poh0030440	43.0343	107.119	-1.3156	4.86e-11	3.12e-10	--	-//-
Poh0030470	125.556	61.974	1.0186	4.16e-09	2.36e-08	--	-//-
Poh0030500	17.3724	33.4066	-0.94333	0.0050354	0.01298	--	-//-
Poh0030540	56.855	97.6281	-0.78001	4.82e-05	0.00018081	--	-//-
Poh0030550	198.6	160.125	0.31067	0.01501	0.034312	--	-//-
Poh0030670	46.1952	23.8487	0.95383	0.0007091	0.0021884	--	-//-
Poh0030710	803.876	66.6162	3.593	2.27e-240	1.38e-238	--	-//-
Poh0030780	204.517	286.387	-0.48575	1.81e-05	7.22e-05	--	-//-
Poh0030950	622.289	35.8843	4.1162	1.19e-97	3.21e-96	--	-//-
Poh0031090	60.0118	141.423	-1.2367	1.24e-12	8.68e-12	--	-//-
Poh0031250	1334.13	134.483	3.3104	3.69679999986924e-314	3.03440000000147e-312	--	-//-
Poh0031350	70.2838	49.3243	0.51089	0.017109	0.038496	--	-//-
Poh0031460	202.934	342.893	-0.75675	4.17e-12	2.85e-11	--	-//-
Poh0031520	109.767	216.657	-0.98097	8.64e-13	6.07e-12	--	-//-
Poh0031650	6.7117	0.286154	4.5518	0.0045118	0.01177	--	-//-
Poh0031780	18.9525	35.2065	-0.89345	0.0056249	0.014349	--	-//-
Poh0032000	154.387	253.999	-0.71827	8.65e-06	3.59e-05	--	-//-
Poh0032150	756.893	861.793	-0.18725	0.0099759	0.023932	--	-//-
Poh0032160	301.648	86.7759	1.7975	1.28e-43	1.97e-42	--	-//-
Poh0032210	13.0299	1.95733	2.7349	7.37e-05	0.00026809	--	-//-
Poh0032220	218.748	167.635	0.38394	0.0019076	0.0054036	--	-//-
Poh0032300	155.17	47.0149	1.7227	3.01e-23	3.09e-22	--	-//-
Poh0032320	11.8451	0.834427	3.8274	6.47e-06	2.73e-05	--	-//-
Poh0032330	17.7669	1.67351	3.4082	1.19e-07	6e-07	--	-//-
Poh0032340	66.7322	0.286154	7.8654	2.07e-29	2.44e-28	--	-//-
Poh0032390	276.381	361.662	-0.38798	0.00012404	0.00043551	--	-//-
Poh0032460	62.782	129.871	-1.0487	2.26e-09	1.31e-08	--	-//-
Poh0032590	199.003	246.7	-0.30997	0.0081519	0.019981	--	-//-
Poh0032650	139.772	107.377	0.38038	0.011918	0.027986	--	-//-
Poh0032670	376.672	530.734	-0.49468	2.71e-08	1.45e-07	--	-//-
Poh0032840	392.069	213.682	0.87564	5.69e-11	3.63e-10	--	-//-
Poh0033020	46.984	25.8967	0.8594	0.0017278	0.0049437	--	-//-
Poh0033100	828.348	107.571	2.9449	4.79e-194	2.31e-192	--	-//-
Poh0033190	492.753	637.766	-0.37216	5.51e-06	2.34e-05	--	-//-
Poh0033240	246.383	138.585	0.83013	2.74e-11	1.78e-10	--	-//-
Poh0033440	162.678	286.701	-0.81752	5.4e-12	3.66e-11	--	-//-
Poh0033450	725.307	114.347	2.6652	1.02e-153	4.1e-152	--	-//-
Poh0033810	65.5411	141.597	-1.1113	5.89e-11	3.76e-10	--	-//-
Poh0033820	180.827	130.165	0.47426	0.00050684	0.0016049	--	-//-
Poh0033860	168.987	207.472	-0.29601	0.018998	0.042162	--	-//-
Poh0033910	25.2677	68.7054	-1.4431	1.21e-08	6.64e-08	--	-//-
Poh0034010	495.902	401.209	0.3057	0.00056304	0.0017705	--	-//-
Poh0034020	43.0367	69.5158	-0.69177	0.0019272	0.0054528	--	-//-
Poh0034100	1490.9	103.388	3.85	0	0	--	-//-
Poh0034110	3706.65	311.125	3.5745	0	0	--	-//-
Poh0034120	45.7979	75.0962	-0.71346	0.00093795	0.0028302	--	-//-
Poh0034170	154.386	6.97088	4.4691	1.63e-70	3.45e-69	--	-//-
Poh0034230	343.496	442.865	-0.36657	9.16e-05	0.00032847	--	-//-
Poh0034270	3075.36	551.948	2.4781	0	0	--	-//-
Poh0034370	5539.8	2418.62	1.1956	1.31e-60	2.51e-59	--	-//-
Poh0034470	93.5771	134.443	-0.52277	0.0010475	0.0031291	--	-//-
Poh0034710	733.601	459.11	0.67615	2.64e-17	2.25e-16	--	-//-
Poh0034870	579.607	426.171	0.44364	1.54e-07	7.7e-07	--	-//-
Poh0034980	90.0265	136.184	-0.59713	0.00017237	0.00059128	--	-//-
Poh0035020	267.304	185.315	0.5285	4.7e-06	2.02e-05	--	-//-
Poh0035030	762.038	99.7318	2.9337	1.99e-181	9.06e-180	--	-//-
Poh0035080	84.894	148.373	-0.80549	3.69e-07	1.78e-06	--	-//-
Poh0035550	252.309	67.2691	1.9072	4.71e-41	6.92e-40	--	-//-
Poh0035830	241.252	361.297	-0.58265	2.06e-08	1.11e-07	--	-//-
Poh0035980	24.4797	73.7476	-1.591	2.13e-10	1.32e-09	--	-//-
Poh0035990	384.956	523.328	-0.44302	5.16e-07	2.45e-06	--	-//-
Poh0036070	28.032	72.7852	-1.3766	1.73e-08	9.39e-08	--	-//-
Poh0036120	3813.26	416.016	3.1963	1.06910000000002e-310	0	--	-//-
Poh0036170	478.13	575.092	-0.26639	0.0048913	0.012649	--	-//-
Poh0036240	122.408	174.831	-0.51427	0.0099875	0.023957	--	-//-
Poh0036290	43.0339	64.1214	-0.57533	0.012151	0.028453	--	-//-
Poh0036300	373.519	170.87	1.1283	3.11e-25	3.36e-24	--	-//-
Poh0036420	1341.26	337.431	1.9909	5.08e-127	1.71e-125	--	-//-
Poh0036430	105.817	144.917	-0.45365	0.0027102	0.0074242	--	-//-
Poh0036500	200.184	130.656	0.61555	5.32e-06	2.27e-05	--	-//-
Poh0036570	2924.14	2674.45	0.12877	0.018624	0.041463	--	-//-
Poh0036590	133.063	39.0769	1.7677	3.54e-21	3.43e-20	--	-//-
Poh0036700	36.3257	78.9892	-1.1207	6.02e-07	2.84e-06	--	-//-
Poh0036760	135.825	93.4048	0.54019	0.00061909	0.0019314	--	-//-
Poh0036790	127.126	59.0838	1.1054	0.0001542	0.00053292	--	-//-
Poh0036940	473.005	205.788	1.2007	2.25e-33	2.86e-32	--	-//-
Poh0036990	743.877	540.117	0.46179	3.37e-09	1.93e-08	--	-//-
Poh0037000	81.7313	158.387	-0.95449	1.31e-09	7.72e-09	--	-//-
Poh0037080	39.4806	81.8957	-1.0526	1.49e-06	6.75e-06	--	-//-
Poh0037110	843.37	376.928	1.1619	2.67e-47	4.32e-46	--	-//-
Poh0037180	2922.22	1102.47	1.4063	1.08e-123	3.53e-122	--	-//-
Poh0037230	344.69	453.268	-0.39506	2.18e-05	8.62e-05	--	-//-
Poh0037270	70.6725	116.383	-0.71966	4.33e-05	0.00016305	--	-//-
Poh0037390	7.89706	19.4346	-1.2992	0.005729	0.014589	--	-//-
Poh0037660	19.349	35.1468	-0.86113	0.0079707	0.019579	--	-//-
Poh0037700	33.9563	55.7004	-0.71401	0.0043866	0.011487	--	-//-
Poh0037710	78.9677	125.045	-0.66311	7.28e-05	0.00026505	--	-//-
Poh0037730	15.0025	35.412	-1.239	0.00029833	0.00098182	--	-//-
Poh0037740	243.215	71.722	1.7617	1.78e-35	2.34e-34	--	-//-
Poh0037790	129.902	178.717	-0.46026	0.00084832	0.0025821	--	-//-
Poh0038220	11.0569	38.5745	-1.8027	3.97e-06	1.72e-05	--	-//-
Poh0038330	5.13232	16.9724	-1.7255	0.0014407	0.0041835	--	-//-
Poh0038360	1431.68	406.226	1.8174	1.83e-136	6.6e-135	--	-//-
Poh0038370	27.6403	12.6412	1.1286	0.0024552	0.0067927	--	-//-
Poh0038410	69.0993	100.443	-0.53963	0.0032973	0.0088692	--	-//-
Poh0038750	2919.35	662.705	2.1392	2.52e-106	7.32e-105	--	-//-
Poh0039010	1400.88	173.321	3.0148	9.48e-287	7.01e-285	--	-//-
Poh0039030	968.126	584.406	0.72822	4.81e-23	4.92e-22	--	-//-
Poh0039100	350.624	219.943	0.67279	1.71e-10	1.06e-09	--	-//-
Poh0039240	1315.18	965.4	0.44606	1.35e-11	8.94e-11	--	-//-
Poh0039400	461.938	567.006	-0.29567	0.0004712	0.0015013	--	-//-
Poh0039560	225.054	80.1507	1.4895	6.11e-26	6.73e-25	--	-//-
Poh0039590	105.816	176.592	-0.73885	3.18e-07	1.54e-06	--	-//-
Poh0039680	342.721	198.162	0.79036	2.46e-13	1.77e-12	--	-//-
Poh0039710	191.889	288.209	-0.58685	2.79e-07	1.36e-06	--	-//-
Poh0039770	1096.06	747.794	0.55161	3.16e-15	2.48e-14	--	-//-
Poh0039920	943.244	236.242	1.9974	4.6e-122	1.49e-120	--	-//-
Poh0040070	253.48	57.9834	2.1282	2.75e-47	4.45e-46	--	-//-
Poh0040080	79.3605	166.502	-1.069	9.7e-12	6.47e-11	--	-//-
Poh0040100	4434.29	379.339	3.5471	0	0	--	-//-
Poh0040130	5.13259	0.856134	2.5838	0.022937	0.049848	--	-//-
Poh0040310	169.765	70.3455	1.271	6.93e-06	2.91e-05	--	-//-
Poh0040360	38.2989	58.907	-0.62114	0.010154	0.024319	--	-//-
Poh0040390	3387.65	1488.86	1.1861	4.01e-96	1.07e-94	--	-//-
Poh0040440	42.6388	75.1915	-0.8184	0.00019433	0.00066114	--	-//-
Poh0040460	48.1698	96.8246	-1.0072	5.22e-07	2.48e-06	--	-//-
Poh0040470	54.8806	105.436	-0.942	7.79e-07	3.63e-06	--	-//-
Poh0040770	48.5653	90.5083	-0.89812	9.91e-06	4.08e-05	--	-//-
Poh0040980	757.291	883.017	-0.22159	0.0022611	0.0062997	--	-//-
Poh0041020	150.436	77.5102	0.95669	1.48e-09	8.64e-09	--	-//-
Poh0041340	1680.41	567.619	1.5658	1.23e-116	3.84e-115	--	-//-
Poh0041450	204.524	326.763	-0.67597	7.77e-10	4.63e-09	--	-//-
Poh0041900	328.904	797.395	-1.2776	3.5e-51	5.95e-50	--	-//-
Poh0041970	122.005	165.732	-0.44191	0.0030957	0.008384	--	-//-
Poh0042120	362.844	249.235	0.54184	1.15e-07	5.81e-07	--	-//-
Poh0042210	1460.88	161.43	3.1779	0	0	--	-//-
Poh0042290	21.7174	3.65022	2.5728	5.62e-07	2.66e-06	--	-//-
Poh0042340	272.446	742.3	-1.446	1.89e-59	3.58e-58	--	-//-
Poh0042420	133.062	232.304	-0.80392	5.88e-10	3.53e-09	--	-//-
Poh0042590	777.42	234.771	1.7274	2.29e-85	5.63e-84	--	-//-
Poh0043050	267.699	213.496	0.3264	0.0036581	0.0097488	--	-//-
Poh0043210	52.5166	110.293	-1.0705	1.76e-08	9.56e-08	--	-//-
Poh0043370	4.73896	19.281	-2.0245	0.00031125	0.0010219	--	-//-
Poh0043380	14.2143	65.5925	-2.2062	4.97e-14	3.72e-13	--	-//-
Poh0043390	148.855	98.0506	0.60231	6.53e-05	0.00023966	--	-//-
Poh0043410	202.559	311.259	-0.61977	2.43e-08	1.3e-07	--	-//-
Poh0043420	151.215	75.4529	1.0029	2.89e-10	1.77e-09	--	-//-
Poh0043430	60.0125	36.2596	0.7269	0.0022381	0.0062433	--	-//-
Poh0043500	18.953	45.1304	-1.2517	3.65e-05	0.0001393	--	-//-
Poh0044260	880.476	1100.37	-0.32163	0.0020063	0.0056559	--	-//-
Poh0044490	88.0439	120.592	-0.45384	0.0060985	0.015419	--	-//-
Poh0044500	23.6878	197.227	-3.0576	4.64e-55	8.35e-54	--	-//-
Poh0044530	555.138	705.854	-0.34652	1.07e-05	4.4e-05	--	-//-
Poh0044640	126.35	51.6027	1.2919	6.44e-13	4.55e-12	--	-//-
Poh0044750	110.551	60.6465	0.86622	1.71e-06	7.68e-06	--	-//-
Poh0045040	1798.88	252.361	2.8335	1.8e-306	1.44e-304	--	-//-
Poh0045080	707.55	307.631	1.2016	1.55e-44	2.43e-43	--	-//-
Poh0045110	34.7459	61.8516	-0.83197	0.00060029	0.001877	--	-//-
Poh0045170	164.642	115.792	0.50779	0.00039919	0.0012868	--	-//-
Poh0045290	85.2854	56.1051	0.60417	0.0021192	0.0059327	--	-//-
Poh0045420	57.2511	38.1743	0.5847	0.014595	0.033456	--	-//-
Poh0045450	5.92448	15.8014	-1.4153	0.0080385	0.019727	--	-//-
Poh0045660	17.7653	41.2607	-1.2157	0.00011807	0.00041557	--	-//-
Poh0045680	413.375	216.491	0.93315	5.77e-12	3.9e-11	--	-//-
Poh0046020	411.418	709.132	-0.78545	2.98e-21	2.9e-20	--	-//-
Poh0046110	969.312	238.2	2.0248	2.84e-127	9.58e-126	--	-//-
Poh0046260	521.576	134.73	1.9528	1.67e-43	2.56e-42	--	-//-
Poh0046340	73.8323	107.675	-0.54435	0.0020467	0.0057536	--	-//-
Poh0046360	2680.64	1773.07	0.59633	9.34e-08	4.77e-07	--	-//-
Poh0046500	163.861	226.205	-0.46515	0.00019942	0.00067744	--	-//-
Poh0046750	129.911	176.981	-0.44607	0.001583	0.0045589	--	-//-
Poh0046890	799.534	991.249	-0.31009	1.22e-05	4.96e-05	--	-//-
Poh0046930	2210.67	284.314	2.9589	0	0	--	-//-
Poh0046960	10.6608	24.5257	-1.202	0.003493	0.009351	--	-//-
Poh0046970	6.31776	22.1605	-1.8105	0.0001373	0.00047856	--	-//-
Poh0047190	6.71318	24.3311	-1.8577	0.00011204	0.00039618	--	-//-
Poh0047320	71.071	123.395	-0.79595	3.66e-06	1.59e-05	--	-//-
Poh0047520	236.114	177.228	0.41388	0.00062867	0.0019583	--	-//-
Poh0047560	174.521	56.8582	1.618	1.47e-23	1.52e-22	--	-//-
Poh0047740	135.435	104.001	0.38101	0.013175	0.030555	--	-//-
Poh0047750	7.50161	1.68591	2.1537	0.012361	0.028873	--	-//-
Poh0047760	315.868	84.1864	1.9077	1.4e-49	2.32e-48	--	-//-
Poh0047810	51.7248	22.262	1.2163	9.56e-06	3.95e-05	--	-//-
Poh0047910	179.65	132.324	0.44111	0.0011428	0.0033899	--	-//-
Poh0047940	8.29342	19.6673	-1.2458	0.0070157	0.017486	--	-//-
Poh0047970	294.531	10.839	4.7641	2.37e-71	5.06e-70	--	-//-
Poh0048030	2600.34	353.46	2.8791	7.35e-302	5.73e-300	--	-//-
Poh0048060	80.1552	110.369	-0.46147	0.0081462	0.019971	--	-//-
Poh0048080	125.164	166.028	-0.40761	0.0038505	0.010198	--	-//-
Poh0048130	253.883	361.463	-0.50968	6.64e-07	3.12e-06	--	-//-
Poh0048140	30.0064	64.582	-1.1059	5.02e-05	0.00018786	--	-//-
Poh0048300	80.1498	115.916	-0.53231	0.0026438	0.0072623	--	-//-
Poh0048360	116.874	229.236	-0.97188	3.89e-13	2.77e-12	--	-//-
Poh0048770	96.3397	130.503	-0.43788	0.0061035	0.015429	--	-//-
Poh0048840	1569.48	148.029	3.4063	0	0	--	-//-
Poh0048860	71.0727	34.2395	1.0536	4.44e-06	1.91e-05	--	-//-
Poh0048890	390.093	272.047	0.51996	1.66e-07	8.25e-07	--	-//-
Poh0049110	197.418	275.091	-0.47865	2.97e-05	0.00011494	--	-//-
Poh0049260	67.5128	92.7144	-0.45763	0.015614	0.035506	--	-//-
Poh0049480	767.944	620.985	0.30644	5.5e-05	0.00020386	--	-//-
Poh0049640	91.9944	120.285	-0.38684	0.018291	0.040825	--	-//-
Poh0049680	61.2022	105.339	-0.78338	2.27e-05	8.94e-05	--	-//-
Poh0049930	180.442	137.4	0.39316	0.0038679	0.010237	--	-//-
Poh0049990	516.044	408.44	0.33737	0.0015047	0.0043507	--	-//-
Poh0050050	30.4016	55.1288	-0.85866	0.00085579	0.0026019	--	-//-
Poh0050120	195.446	295.802	-0.59787	1.38e-07	6.9e-07	--	-//-
Poh0050470	363.635	560.334	-0.62379	1.62e-12	1.13e-11	--	-//-
Poh0050600	531.051	321.99	0.72184	1.21e-15	9.67e-15	--	-//-
Poh0050620	61.9901	114.252	-0.88211	1.18e-06	5.4e-06	--	-//-
Poh0051110	2.76272	15.0298	-2.4437	0.00015848	0.00054662	--	-//-
Poh0051210	31.5876	103.545	-1.7128	3e-15	2.36e-14	--	-//-
Poh0051280	9.47454	1.94028	2.2878	0.0031124	0.0084251	--	-//-
Poh0051320	61.199	25.7579	1.2485	7.57e-07	3.54e-06	--	-//-
Poh0051360	758.49	881.19	-0.21632	0.0031138	0.0084277	--	-//-
Poh0051470	2002.2	48.2356	5.3753	0	0	--	-//-
Poh0051810	118.056	164.318	-0.47702	0.0009131	0.0027639	--	-//-
Poh0051880	231.771	306.979	-0.40544	0.00017834	0.00061006	--	-//-
Poh0051890	0	3.90459	#NAME?	0.011676	0.027496	--	-//-
Poh0051920	215.97	67.4405	1.6791	7.7e-30	9.16e-29	--	-//-
Poh0052020	179.651	250.891	-0.48187	5.37e-05	0.00019943	--	-//-
Poh0052080	1830.85	639.657	1.5171	3.82e-115	1.18e-113	--	-//-
Poh0052190	15.7944	28.3961	-0.84628	0.018914	0.042018	--	-//-
Poh0052210	204.123	683.312	-1.7431	5.76e-36	7.64e-35	--	-//-
Poh0052350	563.824	377.982	0.57693	3.01e-11	1.96e-10	--	-//-
Poh0052370	723.713	881.649	-0.28479	9.99e-05	0.00035632	--	-//-
Poh0052430	431.96	589.643	-0.44895	1.38e-07	6.91e-07	--	-//-
Poh0052450	1026.97	1279.83	-0.31755	1.5e-06	6.79e-06	--	-//-
Poh0052460	1429.68	1068.35	0.4203	7.38e-11	4.68e-10	--	-//-
Poh0052470	6555.78	368.256	4.154	0	0	--	-//-
Poh0052740	56.4613	112.242	-0.99128	1e-07	5.1e-07	--	-//-
Poh0052830	8.29198	18.9925	-1.1956	0.011287	0.026665	--	-//-
Poh0053030	35.9283	59.1808	-0.72001	0.0029626	0.0080463	--	-//-
Poh0053170	278.356	214.384	0.37673	0.00073867	0.0022733	--	-//-
Poh0053250	3039.43	601.182	2.3379	4.04e-297	3.05e-295	--	-//-
Poh0053260	477.758	396.199	0.27005	0.0025743	0.0070903	--	-//-
Poh0053270	702.416	33.6881	4.382	1.21e-263	8.06e-262	--	-//-
Poh0053380	333.63	420.415	-0.33357	0.0004635	0.0014785	--	-//-
Poh0053470	75.0159	40.1479	0.90187	9.58e-05	0.00034272	--	-//-
Poh0053630	1018.29	33.1615	4.9405	0	0	--	-//-
Poh0053650	57.6459	85.597	-0.57034	0.0041449	0.010919	--	-//-
Poh0053760	1872.28	630.507	1.5702	1.07e-123	3.51e-122	--	-//-
Poh0053870	13836.9	245.852	5.8146	0	0	--	-//-
Poh0053880	12400.3	276.493	5.487	0	0	--	-//-
Poh0054000	121.611	53.1909	1.193	4.07e-11	2.62e-10	--	-//-
Poh0054030	1115.39	422.125	1.4018	4.69e-77	1.06e-75	--	-//-
Poh0054050	264.932	358.57	-0.43663	1.99e-05	7.9e-05	--	-//-
Poh0054140	649.483	240.194	1.4351	6.76e-37	9.11e-36	--	-//-
Poh0054190	131.477	53.1902	1.3056	2.07e-13	1.5e-12	--	-//-
Poh0054400	953.899	149.732	2.6714	9.47e-184	4.36e-182	--	-//-
Poh0054420	16.5816	0.283827	5.8684	1.16e-05	4.72e-05	--	-//-
Poh0054430	25.6645	4.48232	2.5175	7.64e-08	3.92e-07	--	-//-
Poh0054480	95.5534	130.338	-0.44787	0.0046755	0.012143	--	-//-
Poh0054490	157.538	208.788	-0.40634	0.0080939	0.019855	--	-//-
Poh0054520	793.622	631.607	0.32942	1.28e-05	5.18e-05	--	-//-
Poh0054650	484.464	578.35	-0.25555	0.0021006	0.0058851	--	-//-
Poh0054700	35.9327	7.27409	2.3045	1.77e-09	1.04e-08	--	-//-
Poh0054940	57.6481	135.094	-1.2286	2.89e-11	1.88e-10	--	-//-
Poh0054980	11.4499	25.6772	-1.1652	0.0036024	0.0096145	--	-//-
Poh0055270	183.996	268.326	-0.54431	3.4e-06	1.48e-05	--	-//-
Poh0055770	996.954	77.3304	3.6884	2.7e-290	2.02e-288	--	-//-
Poh0056100	78.5727	52.5403	0.5806	0.0047802	0.012395	--	-//-
Poh0056260	65.9384	108.519	-0.71876	7.64e-05	0.00027738	--	-//-
Poh0056270	95.5442	228.274	-1.2565	2.71e-19	2.47e-18	--	-//-
Poh0056410	156.75	206.28	-0.39614	0.0020922	0.0058658	--	-//-
Poh0056420	30.4037	68.5673	-1.1733	1.42e-06	6.46e-06	--	-//-
Poh0056430	43.8258	72.0383	-0.71699	0.0012304	0.0036243	--	-//-
Poh0056640	78.1762	17.0623	2.1959	1.02e-17	8.8e-17	--	-//-
Poh0056650	2579.84	3882.62	-0.58975	1.04e-22	1.05e-21	--	-//-
Poh0056680	61.9908	17.7898	1.801	3.96e-11	2.55e-10	--	-//-
Poh0056810	142.135	30.4822	2.2212	1.09e-30	1.32e-29	--	-//-
Poh0056860	7.10732	0.856134	3.0534	0.0023609	0.0065565	--	-//-
Poh0056930	124.763	232.437	-0.89765	1e-10	6.3e-10	--	-//-
Poh0057060	10.2649	22.7762	-1.1498	0.0065222	0.016374	--	-//-
Poh0057090	7.5011	24.6932	-1.7189	0.00010403	0.0003696	--	-//-
Poh0057220	320.612	406.003	-0.34066	0.00040181	0.001295	--	-//-
Poh0057260	4.73904	0.569981	3.0556	0.016816	0.037901	--	-//-
Poh0057390	315.076	409.428	-0.37791	8e-05	0.00028965	--	-//-
Poh0057410	22.1092	80.4556	-1.8635	1.05e-13	7.73e-13	--	-//-
Poh0057420	81.7344	244.673	-1.5818	1.32e-28	1.54e-27	--	-//-
Poh0057460	26.0602	45.4344	-0.80194	0.0044375	0.011601	--	-//-
Poh0057540	2451.53	1094.1	1.1639	1.28e-82	3.05e-81	--	-//-
Poh0057560	108.183	158.142	-0.54775	0.00024055	0.00080454	--	-//-
Poh0057580	156.748	56.2432	1.4787	8.05e-19	7.23e-18	--	-//-
Poh0057650	160.308	298.91	-0.89887	2.42e-14	1.84e-13	--	-//-
Poh0057720	303.229	151.188	1.0041	8.59e-18	7.42e-17	--	-//-
Poh0057810	297.705	31.5198	3.2396	4.14e-94	1.1e-92	--	-//-
Poh0058040	1299.77	963.812	0.43143	6.52e-11	4.15e-10	--	-//-
Poh0058080	153.204	292.382	-0.9324	1.3e-10	8.12e-10	--	-//-
Poh0058190	584.75	338.145	0.79018	5.68e-09	3.19e-08	--	-//-
Poh0058350	67.9104	106.478	-0.64885	0.00034067	0.0011102	--	-//-
Poh0058520	1672.1	487.063	1.7795	4.42e-144	1.67e-142	--	-//-
Poh0058610	128.712	182.405	-0.503	0.0010541	0.0031473	--	-//-
Poh0058760	60.4125	186.208	-1.624	1.06e-23	1.11e-22	--	-//-
Poh0058900	441.804	349.516	0.33805	0.0042392	0.011144	--	-//-
Poh0058930	1004.05	497.361	1.0135	1.71e-41	2.53e-40	--	-//-
Poh0058950	166.225	270.022	-0.69994	5.19e-09	2.93e-08	--	-//-
Poh0058990	225.049	35.3104	2.6721	1.13e-48	1.86e-47	--	-//-
Poh0059100	92.7902	121.222	-0.38561	0.018531	0.041293	--	-//-
Poh0059310	9.08343	39.0537	-2.1041	1.77e-08	9.6e-08	--	-//-
Poh0059360	357.733	43.8788	3.0273	1.28e-84	3.09e-83	--	-//-
Poh0059410	249.538	302.234	-0.27641	0.009653	0.023219	--	-//-
Poh0059510	32.3772	73.656	-1.1858	4.87e-07	2.32e-06	--	-//-
Poh0059540	663.718	466.866	0.50756	4.21e-10	2.55e-09	--	-//-
Poh0059670	10.2644	28.3302	-1.4647	0.00022066	0.00074306	--	-//-
Poh0059800	54.4894	90.5159	-0.7322	0.00023641	0.00079152	--	-//-
Poh0059860	10.6595	28.4287	-1.4152	0.00032913	0.0010766	--	-//-
Poh0059900	73.833	114.49	-0.63288	0.00028315	0.00093537	--	-//-
Poh0059930	233.339	349.528	-0.58298	3.07e-08	1.64e-07	--	-//-
Poh0060030	383.368	280.9	0.44867	5.81e-06	2.46e-05	--	-//-
Poh0060120	178.873	229.527	-0.35973	0.0039467	0.010433	--	-//-
Poh0060290	1580.16	1363.24	0.21303	0.00063162	0.0019666	--	-//-
Poh0060510	842.183	24.2814	5.1162	0	0	--	-//-
Poh0060530	266.524	218.042	0.28966	0.010426	0.024864	--	-//-
Poh0060640	16.9765	31.7579	-0.90357	0.0085345	0.02082	--	-//-
Poh0060820	58.8344	97.7723	-0.73277	0.00012324	0.00043289	--	-//-
Poh0060920	1677.61	1289.54	0.37956	1.22e-07	6.17e-07	--	-//-
Poh0061270	8.68627	29.7478	-1.776	1.25e-05	5.09e-05	--	-//-
Poh0061410	15.0056	32.9777	-1.136	0.0011935	0.0035279	--	-//-
Poh0061520	506.588	411.71	0.29918	0.0040392	0.010659	--	-//-
Poh0061620	1754.64	1137.8	0.62492	1.29e-23	1.34e-22	--	-//-
Poh0061950	623.047	277.849	1.165	7.36e-39	1.03e-37	--	-//-
Poh0061980	3157.85	410.175	2.9446	0	0	--	-//-
Poh0062050	736.373	567.764	0.37515	1.31e-06	5.98e-06	--	-//-
Poh0062200	110.552	142.866	-0.36994	0.014284	0.032808	--	-//-
Poh0062280	127.529	260.788	-1.0321	4.81e-16	3.9e-15	--	-//-
Poh0062550	15.7948	45.6375	-1.5308	1.45e-05	5.84e-05	--	-//-
Poh0062640	12.2404	3.9511	1.6313	0.0072745	0.018053	--	-//-
Poh0062650	1416.25	594.385	1.2526	8.72e-73	1.88e-71	--	-//-
Poh0062660	7.10805	1.10353	2.6873	0.0052808	0.013542	--	-//-
Poh0062970	150.428	260.224	-0.79069	1.34e-10	8.39e-10	--	-//-
Poh0062980	24.0835	44.6636	-0.89105	0.0020423	0.0057427	--	-//-
Poh0062990	19.3464	43.004	-1.1524	0.00017204	0.00059029	--	-//-
Poh0063010	45.4096	107.235	-1.2397	4.14e-10	2.51e-09	--	-//-
Poh0063210	3006.62	238.787	3.6543	0	0	--	-//-
Poh0063290	814.517	358.643	1.1834	8.84e-32	1.09e-30	--	-//-
Poh0063560	119.237	169.089	-0.50395	0.00041177	0.0013248	--	-//-
Poh0063690	1304.52	176.302	2.8874	8.5e-259	5.59e-257	--	-//-
Poh0063700	377.064	109.956	1.7779	9.01e-52	1.54e-50	--	-//-
Poh0063730	217.546	371.743	-0.77298	2.4e-13	1.73e-12	--	-//-
Poh0063810	112.921	18.4016	2.6174	1.26e-30	1.53e-29	--	-//-
Poh0063850	328.105	108.558	1.5957	3.81e-39	5.36e-38	--	-//-
Poh0064070	11.4483	3.86118	1.568	0.013607	0.031449	--	-//-
Poh0064100	6551.1	134.15	5.6098	0	0	--	-//-
Poh0064140	621.067	314.365	0.98231	3.7e-28	4.26e-27	--	-//-
Poh0064160	118.456	5.06471	4.5477	1.16e-30	1.4e-29	--	-//-
Poh0064180	330.477	168.763	0.96955	4.07e-18	3.56e-17	--	-//-
Poh0064190	4973.64	787.319	2.6593	4.58e-265	3.08e-263	--	-//-
Poh0064360	70.6775	14.7413	2.2614	1.01e-16	8.43e-16	--	-//-
Poh0064740	244.006	33.9316	2.8462	9.13e-68	1.9e-66	--	-//-
Poh0064770	399.564	666.182	-0.73749	2.85e-18	2.51e-17	--	-//-
Poh0064920	108.581	261.032	-1.2655	7.98e-22	7.88e-21	--	-//-
Poh0065030	1361.37	1192.51	0.19106	0.0028269	0.00771	--	-//-
Poh0065070	151.217	204.15	-0.43301	0.00083988	0.0025591	--	-//-
Poh0065110	101.073	190.706	-0.91596	1.88e-10	1.16e-09	--	-//-
Poh0065410	230.976	501.198	-1.1176	1.01e-29	1.2e-28	--	-//-
Poh0065640	84.0986	119.379	-0.5054	0.0025007	0.0069101	--	-//-
Poh0065740	1217.64	1473.87	-0.27552	1.52e-05	6.12e-05	--	-//-
Poh0065810	128.707	188.802	-0.55279	0.0031108	0.0084214	--	-//-
Poh0065910	1068.81	175.705	2.6048	1.13e-196	5.55e-195	--	-//-
Poh0065980	258.214	186.352	0.47054	5.66e-05	0.0002092	--	-//-
Poh0066070	266.118	136.51	0.96307	4.48e-15	3.49e-14	--	-//-
Poh0066100	161.487	98.3166	0.71591	1.26e-06	5.73e-06	--	-//-
Poh0066140	613.192	195.362	1.6502	2.56e-46	4.1e-45	--	-//-
Poh0066160	86.4679	113.917	-0.39775	0.018356	0.040956	--	-//-
Poh0066350	40.6696	59.3142	-0.54443	0.021451	0.046909	--	-//-
Poh0066380	37.5078	59.1893	-0.65815	0.0060956	0.015413	--	-//-
Poh0066460	93.5736	179.9	-0.94302	2.03e-10	1.25e-09	--	-//-
Poh0066480	263.753	137.193	0.94298	1.63e-14	1.24e-13	--	-//-
Poh0066550	1555.24	921.277	0.75543	2.03e-31	2.49e-30	--	-//-
Poh0066860	204.918	137.847	0.57198	1.25e-05	5.08e-05	--	-//-
Poh0067270	121.608	174.806	-0.52351	0.00021014	0.0007105	--	-//-
Poh0067400	236.123	50.7403	2.2183	4.03e-34	5.19e-33	--	-//-
Poh0067420	660.56	549.033	0.2668	0.0008927	0.0027057	--	-//-
Poh0067450	6310.97	57.297	6.7833	0	0	--	-//-
Poh0067460	1644.51	22.2287	6.2091	0	0	--	-//-
Poh0067480	2026.29	6.92437	8.1929	0	0	--	-//-
Poh0067490	3680.65	36.4488	6.6579	0	0	--	-//-
Poh0067500	842.579	26.4024	4.9961	0	0	--	-//-
Poh0067540	1402.43	965.442	0.53867	1.19e-15	9.49e-15	--	-//-
Poh0067610	2750.04	690.617	1.9935	7.69e-220	4.24e-218	--	-//-
Poh0067620	1307.7	1100.24	0.24921	0.00013743	0.00047896	--	-//-
Poh0067740	73.8378	102.112	-0.46772	0.0094998	0.022892	--	-//-
Poh0067800	332.848	443.219	-0.41315	9.93e-06	4.09e-05	--	-//-
Poh0067870	774.659	1056.48	-0.44764	2.18e-10	1.35e-09	--	-//-
Poh0068050	193.077	31.8673	2.599	4.72e-49	7.79e-48	--	-//-
Poh0068310	548.418	69.8477	2.973	2.24e-142	8.41e-141	--	-//-
Poh0068340	20.9242	1.10353	4.245	5.88e-10	3.53e-09	--	-//-
Poh0068400	396.017	202.888	0.96488	1.8e-20	1.71e-19	--	-//-
Poh0068420	8.29077	27.4166	-1.7255	4.52e-05	0.00016995	--	-//-
Poh0068460	86.4678	54.7728	0.6587	0.00079369	0.0024296	--	-//-
Poh0068630	0.789789	5.57112	-2.8184	0.0196	0.043344	--	-//-
Poh0068640	161.883	201.967	-0.31917	0.012844	0.029868	--	-//-
Poh0068660	134.641	42.5752	1.661	1.59e-19	1.46e-18	--	-//-
Poh0068830	42.6369	66.6814	-0.64518	0.0087936	0.021391	--	-//-
Poh0068930	477.737	148.167	1.689	8.68e-58	1.61e-56	--	-//-
Poh0069010	28.0333	48.4759	-0.79013	0.0036813	0.0098017	--	-//-
Poh0069390	932.606	331.875	1.4906	3.76e-76	8.41e-75	--	-//-
Poh0069400	242.025	308.101	-0.34825	0.0012466	0.0036679	--	-//-
Poh0069420	13.4242	32.7909	-1.2885	0.00031586	0.0010358	--	-//-
Poh0069590	28.0342	123.733	-2.142	7.5e-24	7.83e-23	--	-//-
Poh0069710	40.2716	67.639	-0.74809	0.0011637	0.0034476	--	-//-
Poh0069730	205.71	86.3058	1.2531	1.52e-18	1.35e-17	--	-//-
Poh0069790	145.288	54.5092	1.4143	2.03e-09	1.18e-08	--	-//-
Poh0069810	184.389	102.695	0.84438	3.01e-09	1.73e-08	--	-//-
Poh0069980	90.4132	66.2579	0.44844	0.017373	0.039011	--	-//-
Poh0070050	31.5853	62.5844	-0.98655	6.24e-05	0.00022951	--	-//-
Poh0070140	52.118	78.4703	-0.59037	0.0043805	0.011476	--	-//-
Poh0070180	89.23	125.508	-0.49217	0.0026876	0.0073687	--	-//-
Poh0070220	452.089	522.877	-0.20987	0.022305	0.04861	--	-//-
Poh0070480	17.7685	33.3438	-0.9081	0.0065213	0.016374	--	-//-
Poh0070500	140.953	210.714	-0.58007	9.41e-06	3.89e-05	--	-//-
Poh0070680	90.4175	52.4464	0.78576	6.22e-05	0.0002289	--	-//-
Poh0070790	45.012	109.703	-1.2852	4.79e-09	2.71e-08	--	-//-
Poh0070830	1588.02	928.582	0.77413	5.93e-33	7.49e-32	--	-//-
Poh0070950	731.208	964.753	-0.39988	2.68e-08	1.43e-07	--	-//-
Poh0071050	50.5401	96.72	-0.93638	2.11e-06	9.42e-06	--	-//-
Poh0071540	121.603	175.192	-0.52675	0.00037113	0.001203	--	-//-
Poh0071660	551.186	205.874	1.4208	4.51e-49	7.45e-48	--	-//-
Poh0071700	63.9612	92.8184	-0.53721	0.0047442	0.01231	--	-//-
Poh0071710	129.506	199.765	-0.62528	3.78e-06	1.64e-05	--	-//-
Poh0071850	45.403	68.6797	-0.5971	0.0074658	0.018479	--	-//-
Poh0071900	46.5903	89.1605	-0.93638	5.02e-06	2.14e-05	--	-//-
Poh0072160	7.10697	24.5613	-1.7891	7.37e-05	0.00026816	--	-//-
Poh0072330	39.4796	11.0787	1.8333	9.6e-08	4.89e-07	--	-//-
Poh0072910	464.321	332.626	0.48122	2.01e-07	9.94e-07	--	-//-
Poh0072920	4072.32	264.964	3.942	0	0	--	-//-
Poh0073030	126.746	164.011	-0.37185	0.0090865	0.022004	--	-//-
Poh0073310	3315.8	108.229	4.9372	0	0	--	-//-
Poh0073450	105.819	164.144	-0.63336	0.0019704	0.0055651	--	-//-
Poh0073470	518.425	397.064	0.38476	1.14e-05	4.67e-05	--	-//-
Poh0073490	136.61	5.2873	4.6914	3.15e-65	6.37e-64	--	-//-
Poh0073520	1105.53	137.998	3.002	7.4e-134	2.63e-132	--	-//-
Poh0073530	353.385	248.308	0.50911	8.86e-07	4.11e-06	--	-//-
Poh0073540	115.686	42.469	1.4457	5.23e-14	3.91e-13	--	-//-
Poh0073550	163.069	116.861	0.48069	0.00082487	0.0025161	--	-//-
Poh0073580	215.177	348.841	-0.69704	8.52e-11	5.38e-10	--	-//-
Poh0073680	1.18494	11.8743	-3.325	7.48e-05	0.00027195	--	-//-
Poh0073690	94.7631	56.5929	0.7437	9.85e-05	0.00035167	--	-//-
Poh0073920	9.47512	1.99842	2.2453	0.0030961	0.0083844	--	-//-
Poh0073950	329.692	402.841	-0.28909	0.0025527	0.0070387	--	-//-
Poh0074140	99.4961	39.6671	1.3267	5.05e-11	3.24e-10	--	-//-
Poh0074290	1342.45	135.618	3.3072	0	0	--	-//-
Poh0074350	214.404	10.3101	4.3782	5.88e-94	1.55e-92	--	-//-
Poh0074400	14.2166	1.94028	2.8732	9.99e-05	0.00035624	--	-//-
Poh0074660	1375.61	89.5638	3.941	0	0	--	-//-
Poh0074940	5.52832	0.567654	3.2838	0.0064209	0.016143	--	-//-
Poh0074950	7.10654	0.8197	3.116	0.0023746	0.006592	--	-//-
Poh0075030	752.945	512.004	0.55639	1.48e-12	1.03e-11	--	-//-
Poh0075050	150.434	213.061	-0.50214	9.91e-05	0.00035368	--	-//-
Poh0075110	38.6974	63.5398	-0.71542	0.0023355	0.0064898	--	-//-
Poh0075130	48.9596	83.3497	-0.76759	0.00021713	0.00073227	--	-//-
Poh0075160	182.021	289.816	-0.67103	5.58e-09	3.14e-08	--	-//-
Poh0075170	388.907	91.7257	2.084	6.46e-67	1.33e-65	--	-//-
Poh0075310	43.435	63.9912	-0.55902	0.014163	0.032565	--	-//-
Poh0075340	497.495	578.428	-0.21745	0.013583	0.031399	--	-//-
Poh0075400	104.627	203.317	-0.95847	1.05e-11	6.99e-11	--	-//-
Poh0075570	71.8592	98.4965	-0.4549	0.013061	0.030321	--	-//-
Poh0075710	1051.45	1492.82	-0.50566	6.21e-15	4.82e-14	--	-//-
Poh0075740	256.639	547.668	-1.0936	1.09e-30	1.33e-29	--	-//-
Poh0075760	1797.68	171.952	3.3861	0	0	--	-//-
Poh0075790	63.1757	165.542	-1.3898	4.03e-17	3.4e-16	--	-//-
Poh0076030	1473.88	1001.07	0.55807	2.73e-12	1.88e-11	--	-//-
Poh0076140	209.265	260.891	-0.31812	0.0059055	0.014987	--	-//-
Poh0076180	41.8534	85.0171	-1.0224	1.58e-06	7.15e-06	--	-//-
Poh0076250	264.953	670.526	-1.3396	3.21e-38	4.43e-37	--	-//-
Poh0076290	549.595	369.532	0.57267	1.2e-08	6.62e-08	--	-//-
Poh0076300	424.063	185.456	1.1932	7.47e-24	7.8e-23	--	-//-
Poh0076420	1192.77	578.944	1.0428	1.43e-36	1.92e-35	--	-//-
Poh0076430	2171.52	611.017	1.8294	2.07e-72	4.46e-71	--	-//-
Poh0076500	61.1961	26.0169	1.234	9.81e-07	4.54e-06	--	-//-
Poh0076510	33.5622	10.5552	1.6689	4.58e-06	1.97e-05	--	-//-
Poh0076550	75.8104	138.669	-0.87117	1.35e-07	6.78e-07	--	-//-
Poh0076930	6.31803	15.6711	-1.3106	0.022953	0.049874	--	-//-
Poh0077000	137.79	98.4137	0.48554	0.0030879	0.0083641	--	-//-
Poh0077090	264.546	593.788	-1.1664	3.65e-36	4.86e-35	--	-//-
Poh0077110	84.4909	16.4125	2.364	9.58e-21	9.16e-20	--	-//-
Poh0077150	145.308	60.4378	1.2656	2.18e-11	1.42e-10	--	-//-
Poh0077160	16.1888	5.51996	1.5523	0.0031539	0.0085257	--	-//-
Poh0077180	458.79	643.432	-0.48795	4.03e-09	2.29e-08	--	-//-
Poh0077350	3.55266	13.6331	-1.9401	0.0020792	0.0058327	--	-//-
Poh0077420	95.5522	142.752	-0.57915	0.00019638	0.00066783	--	-//-
Poh0077680	66.7247	101.588	-0.60643	0.0010184	0.0030509	--	-//-
Poh0077930	5.92296	15.6579	-1.4025	0.0094784	0.022845	--	-//-
Poh0078010	274.404	382.068	-0.47753	1.9e-06	8.49e-06	--	-//-
Poh0078120	29.2182	54.1757	-0.89078	0.00068452	0.0021192	--	-//-
Poh0078130	99.0981	163.277	-0.72039	0.00094328	0.0028455	--	-//-
Poh0078280	849.288	653.889	0.37721	3.48e-07	1.68e-06	--	-//-
Poh0078340	645.952	5.29737	6.93	0	0	--	-//-
Poh0078610	219.129	138.938	0.65734	1.66e-05	6.65e-05	--	-//-
Poh0078660	159.911	240.605	-0.58939	1.92e-06	8.6e-06	--	-//-
Poh0078680	172.94	87.7692	0.97848	5.1e-11	3.27e-10	--	-//-
Poh0078690	188.73	265.384	-0.49176	2.5e-05	9.77e-05	--	-//-
Poh0078700	127.938	35.205	1.8616	7.73e-11	4.9e-10	--	-//-
Poh0078760	53.3027	192.663	-1.8538	3.31e-29	3.89e-28	--	-//-
Poh0078980	440.643	210.336	1.0669	5.31e-26	5.86e-25	--	-//-
Poh0079000	260.981	136.222	0.93798	3.55e-14	2.68e-13	--	-//-
Poh0079040	222.291	168.48	0.39987	0.0012257	0.0036117	--	-//-
Poh0079090	1674.06	675.68	1.3089	6.06e-67	1.25e-65	--	-//-
Poh0079100	8.68475	1.63707	2.4074	0.0037781	0.010034	--	-//-
Poh0079160	898.701	667.704	0.42863	0.022752	0.049464	--	-//-
Poh0079260	28.4275	14.3869	0.98253	0.0068157	0.017035	--	-//-
Poh0079520	46.1951	70.2889	-0.60556	0.0060066	0.01521	--	-//-
Poh0079560	63.9668	141.379	-1.1442	2.12e-11	1.39e-10	--	-//-
Poh0079700	91.6085	124.655	-0.44438	0.0065001	0.016328	--	-//-
Poh0080100	282.696	155.136	0.86572	2.44e-13	1.76e-12	--	-//-
Poh0080160	98.7029	49.9167	0.98357	3.72e-07	1.79e-06	--	-//-
Poh0080360	495.115	880.476	-0.83052	1.17e-26	1.3e-25	--	-//-
Poh0080420	48.5625	22.725	1.0956	9.18e-05	0.00032916	--	-//-
Poh0080510	56.0638	119.592	-1.093	2.43e-09	1.4e-08	--	-//-
Poh0080660	15.0055	1.1012	3.7683	3.85e-07	1.85e-06	--	-//-
Poh0080690	750.181	210.136	1.8359	8.78e-92	2.27e-90	--	-//-
Poh0080740	60.0155	33.2166	0.85343	0.0055523	0.014184	--	-//-
Poh0080780	8.29163	1.35325	2.6152	0.0029633	0.0080476	--	-//-
Poh0080830	1837.54	52.0967	5.1404	0	0	--	-//-
Poh0081110	1.18458	6.70643	-2.5012	0.015164	0.034631	--	-//-
Poh0081180	17.3731	31.6027	-0.8632	0.012226	0.028609	--	-//-
Poh0081200	29.6118	52.4758	-0.82548	0.0017478	0.0049967	--	-//-
Poh0081270	2939.9	70.5014	5.382	0	0	--	-//-
Poh0081410	1.18494	7.96743	-2.7493	0.015191	0.034687	--	-//-
Poh0081420	19.3478	38.2014	-0.98146	0.0019339	0.0054682	--	-//-
Poh0081430	48.1732	101.007	-1.0682	6.7e-08	3.46e-07	--	-//-
Poh0081710	204.127	43.5493	2.2287	3.48e-42	5.22e-41	--	-//-
Poh0081950	12.637	30.9676	-1.2931	0.00047793	0.0015198	--	-//-
Poh0081970	145.705	237.334	-0.70387	1.77e-06	7.97e-06	--	-//-
Poh0082510	65.9354	123.163	-0.90145	2.9e-07	1.41e-06	--	-//-
Poh0082880	110.162	59.9431	0.87797	1.24e-06	5.67e-06	--	-//-
Poh0083000	58.8305	129.844	-1.1421	1.25e-10	7.81e-10	--	-//-
Poh0083030	45.0115	71.9647	-0.677	0.0021074	0.005903	--	-//-
Poh0083120	100.682	137.417	-0.44875	0.0037836	0.010047	--	-//-
Poh0083190	236.902	136.562	0.79474	3.12e-10	1.91e-09	--	-//-
Poh0083200	69.8852	95.1976	-0.44594	0.01673	0.037732	--	-//-
Poh0083300	110.552	147.785	-0.41877	0.0053351	0.013673	--	-//-
Poh0083320	852.053	729.374	0.22428	0.0020353	0.0057283	--	-//-
Poh0083350	249.924	18.6777	3.7421	9.7e-94	2.55e-92	--	-//-
Poh0083740	211.63	125.741	0.75108	1.22e-08	6.73e-08	--	-//-
Poh0083840	606.446	191.061	1.6663	5.64e-53	9.83e-52	--	-//-
Poh0083960	3.94816	0.266773	3.8875	0.017672	0.039594	--	-//-
Poh0084000	2585.32	186.66	3.7919	0	0	--	-//-
Poh0084030	24.0847	54.6821	-1.183	1.46e-05	5.88e-05	--	-//-
Poh0084080	539.747	466.765	0.20958	0.013502	0.031234	--	-//-
Poh0084470	41.458	61.3444	-0.56528	0.015817	0.035919	--	-//-
Poh0084560	213.209	267.082	-0.32501	0.0042307	0.011122	--	-//-
Poh0084620	25.6659	54.5992	-1.089	5.01e-05	0.00018734	--	-//-
Poh0084730	124.367	226.921	-0.86759	6.01e-11	3.84e-10	--	-//-
Poh0084780	1186.87	540.466	1.1349	1.28e-55	2.31e-54	--	-//-
Poh0084790	637.649	31.4012	4.3439	9.08e-242	5.55e-240	--	-//-
Poh0084850	70.2839	111.188	-0.66174	0.00018119	0.00061902	--	-//-
Poh0084890	144.118	326.46	-1.1797	2.28e-23	2.35e-22	--	-//-
Poh0084980	306.388	146.832	1.0612	8.96e-20	8.29e-19	--	-//-
Poh0084990	73.444	45.5485	0.68924	0.0014153	0.0041186	--	-//-
Poh0085030	670.811	527.946	0.34552	0.00010881	0.00038545	--	-//-
Poh0085040	48.1676	87.3272	-0.85837	2.84e-05	0.00011008	--	-//-
Poh0085060	1049.85	1729.73	-0.72037	9.69e-30	1.15e-28	--	-//-
Poh0085090	35.5364	19.8642	0.83913	0.0073276	0.018167	--	-//-
Poh0085150	405.488	525.638	-0.37441	0.00016385	0.00056358	--	-//-
Poh0085180	1130.01	967.872	0.22345	0.00089605	0.0027151	--	-//-
Poh0085190	2408.07	154.085	3.9661	0	0	--	-//-
Poh0085470	91.5961	129.663	-0.50141	0.0018063	0.0051454	--	-//-
Poh0085670	38.6937	71.4459	-0.88475	0.00010657	0.00037804	--	-//-
Poh0085700	140.951	302.668	-1.1025	6.85e-20	6.36e-19	--	-//-
Poh0085760	44.6117	14.2706	1.6444	6.94e-06	2.91e-05	--	-//-
Poh0085900	902.991	447.591	1.0125	4.83e-39	6.78e-38	--	-//-
Poh0085970	3452.03	434.656	2.9895	0	0	--	-//-
Poh0085990	292.574	238.448	0.29513	0.0060613	0.015329	--	-//-
Poh0086000	94.7593	41.9704	1.1749	7.62e-09	4.25e-08	--	-//-
Poh0086330	66.3301	104.161	-0.65108	0.00039736	0.0012817	--	-//-
Poh0086380	2137.2	52.6069	5.3443	0	0	--	-//-
Poh0086450	403.112	98.8076	2.0285	9.56e-56	1.73e-54	--	-//-
Poh0086460	61.5922	11.4648	2.4255	3.54e-16	2.89e-15	--	-//-
Poh0086520	368.772	95.7133	1.9459	4.43e-58	8.24e-57	--	-//-
Poh0086530	1431.25	475.349	1.5902	1.15e-109	3.44e-108	--	-//-
Poh0086650	15533.2	312.842	5.6338	0	0	--	-//-
Poh0086660	16133.2	224.914	6.1645	0	0	--	-//-
Poh0086820	1283.2	433.041	1.5672	8.38e-101	2.31e-99	--	-//-
Poh0086840	127.926	185.959	-0.53968	8.34e-05	0.00030101	--	-//-
Poh0086910	1450.18	343.957	2.0759	8.18e-72	1.75e-70	--	-//-
Poh0086960	33.5621	12.7212	1.3996	7.07e-05	0.00025791	--	-//-
Poh0087150	30.4041	100.262	-1.7214	5.64e-15	4.38e-14	--	-//-
Poh0087190	848.098	554.37	0.61338	8.03e-16	6.46e-15	--	-//-
Poh0087310	270.46	355.118	-0.39288	0.00010844	0.00038423	--	-//-
Poh0087500	26.8469	1.36797	4.2946	3.01e-13	2.16e-12	--	-//-
Poh0087520	51.7203	19.167	1.4321	0.000554	0.0017442	--	-//-
Poh0087580	54.0922	81.6445	-0.59393	0.0033388	0.0089639	--	-//-
Poh0087620	6.31748	28.6823	-2.1827	8e-07	3.73e-06	--	-//-
Poh0087660	14.6122	54.3262	-1.8945	5.89e-10	3.54e-09	--	-//-
Poh0087870	415.36	584.564	-0.493	8.08e-09	4.5e-08	--	-//-
Poh0087880	319.031	538.266	-0.75462	1.44e-16	1.2e-15	--	-//-
Poh0088000	3.5541	11.4695	-1.6902	0.011616	0.027371	--	-//-
Poh0088090	82.9214	115.72	-0.48083	0.0093841	0.022651	--	-//-
Poh0088260	582.386	186.329	1.6441	2.93e-64	5.85e-63	--	-//-
Poh0088330	435.506	593.401	-0.44632	1.38e-07	6.89e-07	--	-//-
Poh0088480	2971.13	2289.68	0.37586	1.74e-07	8.64e-07	--	-//-
Poh0088490	2113.94	1726.88	0.29177	0.00066153	0.0020524	--	-//-
Poh0088530	1246.88	568.207	1.1338	4.03e-57	7.43e-56	--	-//-
Poh0088580	76.5932	102.157	-0.4155	0.019433	0.043002	--	-//-
Poh0088600	263.359	342.673	-0.3798	0.00064523	0.0020055	--	-//-
Poh0088610	759.264	669.323	0.1819	0.016903	0.038082	--	-//-
Poh0088670	415.363	333.538	0.31653	0.00078067	0.0023936	--	-//-
Poh0088910	99.8991	53.9183	0.8897	3.13e-06	1.37e-05	--	-//-
Poh0088980	79.3542	6.95305	3.5126	6.27e-17	5.28e-16	--	-//-
Poh0089000	425.247	694.243	-0.70714	1.9e-13	1.38e-12	--	-//-
Poh0089070	3.15974	0	Inf	0.018141	0.040536	--	-//-
Poh0089250	234.53	26.134	3.1658	1.33e-44	2.08e-43	--	-//-
Poh0089260	48.9571	32.1526	0.60659	0.018616	0.041449	--	-//-
Poh0089380	127.925	71.3884	0.84154	0.00011287	0.0003988	--	-//-
Poh0089820	27.6381	11.3772	1.2805	0.00079316	0.0024284	--	-//-
Poh0089870	372.733	458.98	-0.30029	0.00092994	0.0028087	--	-//-
Poh0090000	987.875	1258.02	-0.34876	1.74e-07	8.65e-07	--	-//-
Poh0090030	399.974	135.688	1.5596	2.25e-44	3.51e-43	--	-//-
Poh0090080	793.621	466.971	0.76512	2.84e-22	2.84e-21	--	-//-
Poh0090260	1157.63	843.532	0.45666	2.38e-11	1.55e-10	--	-//-
Poh0090470	2509.93	3080.36	-0.29546	8.43e-08	4.32e-07	--	-//-
Poh0090520	71.858	102.711	-0.51537	0.004467	0.011665	--	-//-
Poh0090540	873.004	309.036	1.4982	1.49e-55	2.68e-54	--	-//-
Poh0090570	112.133	163.144	-0.54094	0.00022997	0.00077125	--	-//-
Poh0090740	15690	2213.08	2.8257	8.46e-176	3.78e-174	--	-//-
Poh0090790	1565.53	472.47	1.7284	1.99e-132	7.04e-131	--	-//-
Poh0091080	11845.1	40.8211	8.1808	0	0	--	-//-
Poh0091090	4435.12	20.1084	7.785	0	0	--	-//-
Poh0091370	59.2208	112.27	-0.9228	4.92e-07	2.34e-06	--	-//-
Poh0091390	24052.2	8673.86	1.4714	2.97e-140	1.11e-138	--	-//-
Poh0091440	403.909	341.142	0.24366	0.01008	0.024159	--	-//-
Poh0091770	62.7758	102.849	-0.71224	0.00012791	0.00044773	--	-//-
Poh0091850	108.583	169.393	-0.64157	1.05e-05	4.3e-05	--	-//-
Poh0091870	97.5283	168.151	-0.78587	1.49e-07	7.43e-07	--	-//-
Poh0092040	50.5357	23.4601	1.1071	4.9e-05	0.00018338	--	-//-
Poh0092110	61.5965	27.0677	1.1863	2.13e-06	9.48e-06	--	-//-
Poh0092130	539.748	363.365	0.57087	1.04e-10	6.53e-10	--	-//-
Poh0092320	190.308	270.88	-0.50932	1.11e-05	4.52e-05	--	-//-
Poh0092530	633.302	539.795	0.23048	0.0041431	0.010916	--	-//-
Poh0092590	5061.31	354.566	3.8354	0	0	--	-//-
Poh0092620	65.9359	103.25	-0.64701	0.0011335	0.0033643	--	-//-
Poh0092720	215.573	119.63	0.8496	1.2e-09	7.04e-09	--	-//-
Poh0093050	59.2237	92.8828	-0.64924	0.00080164	0.0024517	--	-//-
Poh0093070	293.362	125.145	1.2291	2.17e-17	1.86e-16	--	-//-
Poh0093510	153.584	220.656	-0.52277	8.32e-05	0.00030032	--	-//-
Poh0093530	489.202	403.627	0.27741	0.0017561	0.0050166	--	-//-
Poh0093540	2821.51	627.812	2.1681	5.44e-255	3.5e-253	--	-//-
Poh0093590	207.293	87.045	1.2518	5.06e-12	3.44e-11	--	-//-
Poh0093630	406.686	151.314	1.4264	5.23e-39	7.33e-38	--	-//-
Poh0093690	5.52825	0	Inf	0.0004079	0.001313	--	-//-
Poh0093740	94.3722	135.151	-0.51814	0.0010858	0.0032349	--	-//-
Poh0094110	40.2737	67.6321	-0.74787	0.0010653	0.0031781	--	-//-
Poh0094140	813.779	213.181	1.9326	1.4e-101	3.87e-100	--	-//-
Poh0094240	305.988	196.286	0.64052	8.48e-09	4.71e-08	--	-//-
Poh0094350	29.6099	59.9136	-1.0168	6.12e-05	0.00022534	--	-//-
Poh0094360	294.146	148.307	0.98795	6.5e-17	5.46e-16	--	-//-
Poh0094500	424.051	344.122	0.30132	0.0013429	0.003922	--	-//-
Poh0094970	195.449	263.139	-0.42903	0.00021624	0.00072945	--	-//-
Poh0095260	35.1447	3.91002	3.1681	1.71e-08	9.28e-08	--	-//-
Poh0095360	226.242	295.371	-0.38466	0.00047333	0.0015071	--	-//-
Poh0095470	495.514	612.703	-0.30626	0.00020144	0.00068358	--	-//-
Poh0095550	1142.66	128.502	3.1525	4.38e-218	2.39e-216	--	-//-
Poh0095570	925.871	127.405	2.8614	8.52e-202	4.34e-200	--	-//-
Poh0095730	366.015	202.876	0.8513	9.19e-16	7.37e-15	--	-//-
Poh0095770	1828.05	232.029	2.9779	4.59220000001071e-313	3.7603000000001e-311	--	-//-
Poh0095990	286.251	133.875	1.0964	1.26e-19	1.16e-18	--	-//-
Poh0096050	648.716	546.625	0.24704	0.0022445	0.0062592	--	-//-
Poh0096180	232.562	301.622	-0.37512	0.00056149	0.001766	--	-//-
Poh0096260	39.4838	57.7329	-0.54813	0.022963	0.049886	--	-//-
Poh0096350	61.1964	90.7735	-0.56882	0.0031615	0.0085421	--	-//-
Poh0096370	126.351	89.3559	0.4998	0.0020175	0.0056841	--	-//-
Poh0096560	276.38	345.63	-0.32258	0.0016449	0.0047245	--	-//-
Poh0096700	74.2255	114.924	-0.63069	0.00027951	0.00092432	--	-//-
Poh0096710	308.362	155.314	0.98944	8.68e-14	6.41e-13	--	-//-
Poh0096820	68.3077	23.1212	1.5628	4.85e-10	2.93e-09	--	-//-
Poh0097090	251.912	206.3	0.28818	0.012376	0.028906	--	-//-
Poh0097100	1115.01	51.9874	4.4228	0	0	--	-//-
Poh0097130	9.08063	21.0405	-1.2123	0.00712	0.017711	--	-//-
Poh0097230	61.9902	100.1	-0.69133	0.00021549	0.00072721	--	-//-
Poh0097510	112.912	205.108	-0.86118	2.14e-07	1.05e-06	--	-//-
Poh0097530	382.202	230.738	0.72808	2.57e-09	1.48e-08	--	-//-
Poh0097580	15.7934	48.1555	-1.6084	2.53e-07	1.24e-06	--	-//-
Poh0097750	19.741	33.4795	-0.76208	0.020238	0.044618	--	-//-
Poh0097810	143.321	196.461	-0.45499	0.0005974	0.0018692	--	-//-
Poh0098100	569.351	152.9	1.8967	1.06e-78	2.44e-77	--	-//-
Poh0098120	293.757	230.327	0.35094	0.0011857	0.003508	--	-//-
Poh0098500	9.87019	34.3379	-1.7987	2.27e-06	1.01e-05	--	-//-
Poh0098740	37.9072	58.0703	-0.61533	0.010512	0.02503	--	-//-
Poh0099210	319.425	214.061	0.57746	9.4e-08	4.8e-07	--	-//-
Poh0099260	189.527	19.1577	3.3064	4.31e-64	8.6e-63	--	-//-
Poh0099330	191.893	247.1	-0.36479	0.010942	0.025946	--	-//-
Poh0099430	30.4042	62.9721	-1.0504	2.41e-05	9.45e-05	--	-//-
Poh0099570	13.4243	5.04456	1.412	0.012245	0.028637	--	-//-
Poh0099640	728.046	402.017	0.85677	1.74e-15	1.39e-14	--	-//-
Poh0099680	27.245	7.53311	1.8547	7.66e-06	3.2e-05	--	-//-
Poh0100030	391.274	98.6338	1.988	8.66e-63	1.7e-61	--	-//-
Poh0100120	79.3656	114.558	-0.52949	0.0019251	0.0054473	--	-//-
Poh0100150	60.0134	2.52964	4.5683	1.54e-29	1.82e-28	--	-//-
Poh0100280	834.293	594.146	0.48974	8.79e-11	5.55e-10	--	-//-
Poh0100540	967.769	828.357	0.22441	0.0091451	0.02213	--	-//-
Poh0100570	17.3726	33.087	-0.92945	0.0064255	0.016154	--	-//-
Poh0100590	168.194	122.257	0.46021	0.001021	0.0030576	--	-//-
Poh0100630	380.225	300.003	0.34188	0.001171	0.0034678	--	-//-
Poh0100640	1312.84	1751.98	-0.41629	1.58e-11	1.04e-10	--	-//-
Poh0100710	285.068	139.022	1.036	7.57e-18	6.55e-17	--	-//-
Poh0100810	99.4996	137.844	-0.47028	0.0025323	0.0069886	--	-//-
Poh0101260	90.0267	137.924	-0.61545	0.00011284	0.00039872	--	-//-
Poh0101340	61.2033	40.8063	0.58482	0.011029	0.026119	--	-//-
Poh0101350	325.335	206.899	0.653	1.99e-09	1.16e-08	--	-//-
Poh0101370	231.775	158.746	0.546	1.09e-05	4.48e-05	--	-//-
Poh0101540	18.5552	40.0656	-1.1105	0.001503	0.0043474	--	-//-
Poh0101620	210.448	314.998	-0.58188	1.1e-07	5.58e-07	--	-//-
Poh0101830	249.935	304.191	-0.28343	0.0078652	0.019357	--	-//-
Poh0102000	2.76366	10.8073	-1.9673	0.0060536	0.015312	--	-//-
Poh0102070	13.0297	27.5547	-1.0805	0.0044043	0.011523	--	-//-
Poh0102140	87.2536	21.7843	2.0019	2.58e-17	2.2e-16	--	-//-
Poh0102530	20.5323	42.2162	-1.0399	0.00057442	0.0018032	--	-//-
Poh0102610	48.5638	11.7409	2.0483	1.12e-10	7.02e-10	--	-//-
Poh0102810	44.2217	72.6835	-0.71687	0.0012035	0.0035546	--	-//-
Poh0102870	33.9588	125.459	-1.8854	1.48e-20	1.41e-19	--	-//-
Poh0102890	38.2977	60.4673	-0.6589	0.0058036	0.014756	--	-//-
Poh0102930	332.054	224.564	0.56429	1.04e-07	5.31e-07	--	-//-
Poh0102980	74.625	104.828	-0.4903	0.0059659	0.01512	--	-//-
Poh0103040	180.837	83.7443	1.1106	5.66e-14	4.23e-13	--	-//-
Poh0103200	5.92145	17.2322	-1.5411	0.00312	0.0084432	--	-//-
Poh0103370	12.6344	45.4221	-1.846	7.26e-08	3.74e-07	--	-//-
Poh0103380	11.8464	56.6736	-2.2582	1.14e-12	7.98e-12	--	-//-
Poh0103620	4275.25	1179.45	1.8579	1.53e-229	8.87e-228	--	-//-
Poh0103640	434.301	246.457	0.81736	7.48e-10	4.46e-09	--	-//-
Poh0103680	16.5839	37.1685	-1.1643	0.00038819	0.0012541	--	-//-
Poh0103720	1.97445	8.72656	-2.144	0.010793	0.025632	--	-//-
Poh0103750	37.5117	83.1675	-1.1487	1.78e-07	8.82e-07	--	-//-
Poh0103760	30.4021	51.9905	-0.77408	0.0030221	0.0081995	--	-//-
Poh0104040	954.682	208.228	2.1969	1.26e-73	2.75e-72	--	-//-
Poh0104060	215.585	263.117	-0.28744	0.011805	0.027761	--	-//-
Poh0104170	35.9284	165.529	-2.2039	5.01e-32	6.22e-31	--	-//-
Poh0104210	26.062	11.0624	1.2363	0.0016321	0.0046895	--	-//-
Poh0104250	274.804	14.7149	4.223	4.52e-114	1.39e-112	--	-//-
Poh0104260	81.7283	11.0546	2.8862	2e-25	2.17e-24	--	-//-
Poh0104360	67.5173	93.6653	-0.47226	0.011861	0.027864	--	-//-
Poh0104390	345.48	43.0746	3.0037	6.2e-98	1.67e-96	--	-//-
Poh0104480	81.3322	123.133	-0.59832	0.00038312	0.0012393	--	-//-
Poh0104550	83.7036	121.078	-0.53258	0.0015099	0.0043644	--	-//-
Poh0104570	3.94824	15.091	-1.9344	0.0012166	0.0035885	--	-//-
Poh0104660	8.2919	24.2271	-1.5468	0.00039702	0.0012808	--	-//-
Poh0104680	266.123	133.863	0.99134	1.71e-12	1.18e-11	--	-//-
Poh0104690	20.5341	40.7489	-0.98874	0.0012821	0.0037622	--	-//-
Poh0104750	73.4466	21.9766	1.7407	6.6e-09	3.69e-08	--	-//-
Poh0104770	5.92296	21.792	-1.8794	0.00011611	0.00040951	--	-//-
Poh0104790	70.6725	23.7222	1.5749	1.82e-10	1.13e-09	--	-//-
Poh0104970	972.488	111.926	3.1191	5.33e-234	3.14e-232	--	-//-
Poh0105030	461.555	302.941	0.60747	1.05e-10	6.57e-10	--	-//-
Poh0105090	51.3295	78.8743	-0.61977	0.0029332	0.0079733	--	-//-
Poh0105210	260.198	62.9263	2.0479	1.02e-46	1.63e-45	--	-//-
Poh0105250	471.843	288.831	0.70808	9.19e-07	4.26e-06	--	-//-
Poh0105290	15.7911	63.7571	-2.0135	2.59e-08	1.39e-07	--	-//-
Poh0105360	95.9479	67.4295	0.50887	0.010105	0.024211	--	-//-
Poh0105560	70.6745	102.007	-0.52941	0.0035431	0.0094731	--	-//-
Poh0105610	2.76431	10.2543	-1.8912	0.0095115	0.022917	--	-//-
Poh0105620	7.10704	46.0424	-2.6956	8.46e-13	5.95e-12	--	-//-
Poh0105770	1149.35	317.248	1.8571	4.04e-124	1.33e-122	--	-//-
Poh0105870	11.4494	2.26287	2.339	0.011776	0.027705	--	-//-
Poh0105900	2552.62	3225.42	-0.33751	7.19e-10	4.29e-09	--	-//-
Poh0106020	10476.1	796.684	3.7169	0	0	--	-//-
Poh0106030	1593.89	204.529	2.9622	6.85e-42	1.02e-40	--	-//-
Poh0106060	352.589	293.274	0.26574	0.0084783	0.0207	--	-//-
Poh0106180	9.87128	35.5904	-1.8502	8.26e-07	3.84e-06	--	-//-
Poh0106270	67.1196	35.0196	0.93857	5.56e-05	0.0002057	--	-//-
Poh0106280	195.444	260.183	-0.41278	0.0085053	0.020756	--	-//-
Poh0106290	172.944	213.427	-0.30344	0.015209	0.034716	--	-//-
Poh0106350	949.204	555.487	0.77296	2.9e-25	3.13e-24	--	-//-
Poh0106680	34.3506	19.1508	0.84293	0.0089355	0.021699	--	-//-
Poh0106710	9.47792	21.613	-1.1893	0.010652	0.025324	--	-//-
Poh0106820	438.659	295.477	0.57005	2.15e-09	1.25e-08	--	-//-
Poh0107030	10090.6	713.895	3.8212	0	0	--	-//-
Poh0107210	35.9313	85.1775	-1.2452	1.77e-08	9.59e-08	--	-//-
Poh0107230	976.025	1092.11	-0.16213	0.017762	0.039773	--	-//-
Poh0107320	247.165	316.705	-0.35767	0.015258	0.034806	--	-//-
Poh0107450	81.3351	261.992	-1.6876	2.42e-33	3.08e-32	--	-//-
Poh0107700	20.9289	36.88	-0.81734	0.0095675	0.023036	--	-//-
Poh0107850	30.7991	48.9195	-0.66752	0.011619	0.027376	--	-//-
Poh0107890	103.053	132.43	-0.36184	0.021079	0.04621	--	-//-
Poh0108250	536.979	278.916	0.94503	1.25e-24	1.33e-23	--	-//-
Poh0108440	603.71	284.374	1.0861	9.99e-34	1.28e-32	--	-//-
Poh0108450	315.086	202.95	0.63462	6.89e-09	3.85e-08	--	-//-
Poh0108500	26.0575	54.752	-1.0712	5.89e-05	0.0002173	--	-//-
Poh0108510	7.50025	34.1153	-2.1854	7.34e-08	3.78e-07	--	-//-
Poh0108700	188.732	128.455	0.55508	4.11e-05	0.0001554	--	-//-
Poh0108870	19.3481	34.928	-0.85219	0.0089739	0.021782	--	-//-
Poh0108970	5.9216	29.6911	-2.326	1.84e-07	9.13e-07	--	-//-
Poh0109110	153.588	120.27	0.35278	0.016061	0.036399	--	-//-
Poh0109150	37.1131	6.06591	2.6131	3.94e-11	2.54e-10	--	-//-
Poh0109170	456.831	182.826	1.3212	4.8e-26	5.31e-25	--	-//-
Poh0109180	503.794	301.786	0.73931	1.84e-07	9.12e-07	--	-//-
Poh0109190	65.5453	26.6319	1.2993	1.98e-06	8.84e-06	--	-//-
Poh0109210	46.9832	113.999	-1.2788	3.86e-11	2.49e-10	--	-//-
Poh0109230	51.3269	80.0887	-0.64188	0.0020366	0.0057305	--	-//-
Poh0109280	0.394642	6.3885	-4.0169	0.0026812	0.0073535	--	-//-
Poh0109350	649.091	901.891	-0.47453	1.65e-10	1.03e-09	--	-//-
Poh0109400	9048.73	524.923	4.1075	0	0	--	-//-
Poh0109550	136.613	178.045	-0.38215	0.0089691	0.021775	--	-//-
Poh0109650	518.035	203.851	1.3455	6.35e-43	9.65e-42	--	-//-
Poh0110010	579.628	46.8458	3.6291	1.08e-187	5.09e-186	--	-//-
Poh0110070	108.977	148.989	-0.45118	0.0026011	0.0071578	--	-//-
Poh0110500	108.18	209.02	-0.95021	3.67e-08	1.94e-07	--	-//-
Poh0110790	133.459	184.632	-0.46825	0.00058823	0.0018428	--	-//-
Poh0110870	72.6474	98.8022	-0.44363	0.014408	0.033071	--	-//-
Poh0110890	91.9953	145.035	-0.65677	2.69e-05	0.00010464	--	-//-
Poh0111020	76.2004	53.6678	0.50574	0.014503	0.033262	--	-//-
Poh0111350	119.232	152.281	-0.35296	0.016433	0.037134	--	-//-
Poh0111360	287.832	420.341	-0.54634	2.24e-08	1.21e-07	--	-//-
Poh0111390	2669.06	199.471	3.7421	0	0	--	-//-
Poh0111610	237.285	318.969	-0.42679	6.51e-05	0.00023873	--	-//-
Poh0111640	957.466	64.8884	3.8832	5.37e-298	4.11e-296	--	-//-
Poh0111730	457.63	176.113	1.3777	4.17e-20	3.9e-19	--	-//-
Poh0111850	405.89	75.649	2.4237	1.3e-85	3.2e-84	--	-//-
Poh0111910	304.799	102.794	1.5681	7.84e-22	7.75e-21	--	-//-
Poh0112410	58.0439	29.1972	0.99131	0.020414	0.044942	--	-//-
Poh0112460	57.6466	81.1627	-0.49358	0.015579	0.035442	--	-//-
Poh0112530	400.365	20.1426	4.313	1.63e-162	6.82e-161	--	-//-
Poh0112790	168.599	261.37	-0.63249	1.29e-07	6.48e-07	--	-//-
Poh0112830	321.002	162.761	0.97982	6.47e-18	5.61e-17	--	-//-
Poh0113240	80.549	167.697	-1.0579	1.16e-11	7.73e-11	--	-//-
Poh0113260	64.7482	124.556	-0.94388	8.16e-08	4.18e-07	--	-//-
Poh0113310	14.6097	40.0626	-1.4553	1.18e-05	4.79e-05	--	-//-
Poh0113400	397.992	259.811	0.61528	6.66e-10	3.98e-09	--	-//-
Poh0113410	3.15787	0	Inf	0.014433	0.033117	--	-//-
Poh0113440	587.901	467.419	0.33086	7.35e-05	0.00026751	--	-//-
Poh0113450	677.927	377.253	0.8456	6.51e-24	6.81e-23	--	-//-
Poh0113600	696.897	216.473	1.6868	3.86e-76	8.61e-75	--	-//-
Poh0113610	704.793	430.171	0.71229	2.29e-18	2.03e-17	--	-//-
Poh0113650	75.4088	21.744	1.7941	3.72e-13	2.66e-12	--	-//-
Poh0113660	58.0366	38.925	0.57627	0.015752	0.035783	--	-//-
Poh0113830	776.648	411.802	0.91531	9.62e-30	1.14e-28	--	-//-
Poh0113840	76.9902	113.062	-0.55437	0.0042226	0.011104	--	-//-
Poh0113910	779.376	591.323	0.39837	5.87e-05	0.00021653	--	-//-
Poh0113920	192.282	59.4048	1.6946	1.44e-27	1.63e-26	--	-//-
Poh0113940	87.2597	114.551	-0.3926	0.018764	0.04174	--	-//-
Poh0114070	182.019	42.5481	2.0969	3.46e-35	4.52e-34	--	-//-
Poh0114290	326.926	220.251	0.56982	1.09e-07	5.53e-07	--	-//-
Poh0114410	52.1192	80.0857	-0.61973	0.0025959	0.0071452	--	-//-
Poh0114640	114.107	148.928	-0.38423	0.010002	0.023987	--	-//-
Poh0114670	299.672	395.792	-0.40136	4.47e-05	0.0001682	--	-//-
Poh0114750	10.66	25.4198	-1.2537	0.0021351	0.0059742	--	-//-
Poh0114830	10.6584	25.2003	-1.2414	0.0061275	0.015478	--	-//-
Poh0115020	67.1246	93.0829	-0.47168	0.012141	0.028436	--	-//-
Poh0115230	782.578	624.284	0.32603	1.77e-05	7.08e-05	--	-//-
Poh0115270	177.675	245.304	-0.46533	0.00010751	0.0003811	--	-//-
Poh0115490	117.668	188.202	-0.67756	2.03e-05	8.06e-05	--	-//-
Poh0115520	2508.35	959.017	1.3871	5.5e-63	1.08e-61	--	-//-
Poh0115600	203.744	35.7284	2.5116	1.61e-42	2.44e-41	--	-//-
Poh0115680	65.1496	94.6795	-0.5393	0.0044116	0.01154	--	-//-
Poh0115730	491.956	307.015	0.68022	1.88e-13	1.36e-12	--	-//-
Poh0115790	130.299	177.721	-0.44778	0.0012043	0.0035566	--	-//-
Poh0115850	265.329	335.427	-0.33821	0.0010696	0.0031895	--	-//-
Poh0115860	58.0394	18.0906	1.6818	1.23e-09	7.26e-09	--	-//-
Poh0115920	71.4664	0.856134	6.3833	5.48e-42	8.19e-41	--	-//-
Poh0116210	565.794	87.6157	2.691	1.73e-128	5.9e-127	--	-//-
Poh0116220	17.7662	6.97553	1.3488	0.0052038	0.01337	--	-//-
Poh0116270	851.266	400.084	1.0893	2.69e-39	3.79e-38	--	-//-
Poh0116330	75.4186	47.8284	0.65705	0.0019237	0.0054439	--	-//-
Poh0116410	103.444	54.91	0.91371	9.29e-07	4.3e-06	--	-//-
Poh0116440	141.748	14.5738	3.2819	4.86e-46	7.75e-45	--	-//-
Poh0116480	10.6601	29.2352	-1.4555	0.0001934	0.00065816	--	-//-
Poh0116820	25.6632	43.5135	-0.76177	0.007899	0.019427	--	-//-
Poh0116970	216.757	568.596	-1.3913	3.42e-46	5.46e-45	--	-//-
Poh0117050	227.42	131.061	0.79512	6.03e-10	3.62e-09	--	-//-
Poh0117060	62.3824	16.6692	1.904	5.06e-12	3.44e-11	--	-//-
Poh0117200	544.08	135.273	2.0079	6.88e-83	1.64e-81	--	-//-
Poh0117230	115.294	9.14848	3.6556	6.18e-45	9.71e-44	--	-//-
Poh0117280	266.514	179.756	0.56817	1.19e-06	5.47e-06	--	-//-
Poh0117390	301.662	156.071	0.95073	2.38e-16	1.96e-15	--	-//-
Poh0117510	136.612	227.742	-0.73732	1.36e-08	7.44e-08	--	-//-
Poh0117610	118.056	14.2853	3.0469	3.61e-38	4.98e-37	--	-//-
Poh0117690	748.983	628.854	0.25221	0.0015318	0.0044228	--	-//-
Poh0117910	10481.6	4009.58	1.3863	3.38e-165	1.43e-163	--	-//-
Poh0117950	1.97422	21.0964	-3.4176	1.13e-05	4.61e-05	--	-//-
Poh0118120	283.877	69.6747	2.0266	7.01e-48	1.14e-46	--	-//-
Poh0118130	702.006	144.776	2.2777	1.31e-120	4.2e-119	--	-//-
Poh0118160	671.23	304.813	1.1389	3.24e-39	4.57e-38	--	-//-
Poh0118170	948.014	839.398	0.17555	0.012553	0.029262	--	-//-
Poh0118310	831.133	260.393	1.6744	3.36e-85	8.2e-84	--	-//-
Poh0118380	103.048	146.091	-0.50355	0.00098879	0.0029723	--	-//-
Poh0118450	12.6342	0.5506	4.5202	5.72e-07	2.71e-06	--	-//-
Poh0118550	51.3301	21.9952	1.2226	9.36e-06	3.87e-05	--	-//-
Poh0118630	173.335	231.515	-0.41754	0.0007221	0.0022257	--	-//-
Poh0118830	37.1155	94.0368	-1.3412	3.57e-10	2.18e-09	--	-//-
Poh0118980	269.28	673.214	-1.322	3.43e-48	5.59e-47	--	-//-
Poh0119120	5.52704	24.2007	-2.1305	8.54e-06	3.55e-05	--	-//-
Poh0119150	447.342	229.851	0.96068	2.82e-22	2.83e-21	--	-//-
Poh0119160	569.749	286.911	0.98972	1.42e-27	1.62e-26	--	-//-
Poh0119170	200.172	247.36	-0.30537	0.009176	0.022198	--	-//-
Poh0119320	184.385	235.14	-0.3508	0.0037831	0.010046	--	-//-
Poh0119340	1194.75	905.267	0.4003	1.49e-06	6.73e-06	--	-//-
Poh0119390	82.9157	114.169	-0.46146	0.0086781	0.021137	--	-//-
Poh0119410	816.926	925.208	-0.17957	0.011829	0.027807	--	-//-
Poh0119560	1715.55	547.193	1.6485	2.51e-128	8.55e-127	--	-//-
Poh0119690	144.899	100.162	0.5327	0.00062291	0.0019419	--	-//-
Poh0120010	32.7709	106.144	-1.6955	2.06e-15	1.63e-14	--	-//-
Poh0120080	2958.07	122.718	4.5912	0	0	--	-//-
Poh0120260	10.6611	23.6959	-1.1523	0.005605	0.014307	--	-//-
Poh0120700	107.404	7.8557	3.7732	7.37e-28	8.45e-27	--	-//-
Poh0120810	2.76467	13.9286	-2.3329	0.00043097	0.001381	--	-//-
Poh0121050	11.0555	28.9661	-1.3896	0.00034647	0.0011284	--	-//-
Poh0121180	584.743	215.344	1.4412	2.01e-52	3.47e-51	--	-//-
Poh0121280	356.936	583.143	-0.70818	8.04e-16	6.47e-15	--	-//-
Poh0121300	205.707	151.746	0.43893	0.0053733	0.013765	--	-//-
Poh0121450	1032.08	655.431	0.65504	8.7e-20	8.05e-19	--	-//-
Poh0121620	159.505	197.327	-0.30699	0.017945	0.040134	--	-//-
Poh0121650	289.815	37.6733	2.9435	2.84e-82	6.72e-81	--	-//-
Poh0121670	1898.33	96.1283	4.3036	0	0	--	-//-
Poh0121730	140.565	62.2586	1.1749	2.69e-12	1.85e-11	--	-//-
Poh0121820	4771.48	3271.38	0.54454	3.82e-25	4.11e-24	--	-//-
Poh0121880	56.068	3.02908	4.2102	6.69e-26	7.36e-25	--	-//-
Poh0121900	10.2651	0	Inf	2.71e-06	1.19e-05	--	-//-
Poh0122200	41.8517	1.10353	5.2451	6.91e-23	7.03e-22	--	-//-
Poh0122530	49.7482	70.8899	-0.51093	0.018508	0.041255	--	-//-
Poh0122710	2729.51	450.685	2.5985	0	0	--	-//-
Poh0122720	118.845	49.8019	1.2548	7.88e-12	5.29e-11	--	-//-
Poh0122980	57.2511	5.32373	3.4268	4.1e-22	4.09e-21	--	-//-
Poh0123000	30.0067	9.75256	1.6214	2.2e-05	8.68e-05	--	-//-
Poh0123200	86.8655	50.9497	0.76971	0.00012142	0.00042688	--	-//-
Poh0123420	1443.13	1617.71	-0.16475	0.0077575	0.019125	--	-//-
Poh0123500	152.008	191.748	-0.33506	0.011506	0.027135	--	-//-
Poh0123660	41.4607	62.4929	-0.59195	0.010328	0.024661	--	-//-
Poh0123930	380.613	455.656	-0.25962	0.0044452	0.011618	--	-//-
Poh0124020	641.594	738.649	-0.20323	0.0073562	0.01823	--	-//-
Poh0124040	662.138	785.434	-0.24636	0.0011066	0.003292	--	-//-
Poh0124090	41.8529	64.3371	-0.62032	0.0085867	0.020935	--	-//-
Poh0124120	37.9047	58.7908	-0.63321	0.0079922	0.019626	--	-//-
Poh0124240	25.275	49.6275	-0.97343	0.0011384	0.0033783	--	-//-
Poh0124490	60.0113	19.4803	1.6232	1.85e-09	1.08e-08	--	-//-
Poh0124520	628.183	236.038	1.4122	2.39e-53	4.19e-52	--	-//-
Poh0124540	41.4568	87.7227	-1.0813	3.58e-07	1.73e-06	--	-//-
Poh0124560	71.0652	213.672	-1.5882	5.8e-25	6.2e-24	--	-//-
Poh0124580	848.505	1045.77	-0.30157	1.52e-05	6.12e-05	--	-//-
Poh0124590	258.231	208.101	0.31138	0.015467	0.03522	--	-//-
Poh0124650	31.9839	89.6295	-1.4866	3.72e-11	2.4e-10	--	-//-
Poh0124660	17.3743	43.5127	-1.3245	2.3e-05	9.03e-05	--	-//-
Poh0124680	86.0746	128.161	-0.5743	0.00045835	0.001463	--	-//-
Poh0124920	58.0364	85.0232	-0.5509	0.0056269	0.014353	--	-//-
Poh0125290	960.237	176.32	2.4452	3.29e-167	1.4e-165	--	-//-
Poh0125300	120.031	19.7285	2.6051	8.15e-20	7.55e-19	--	-//-
Poh0125340	137.792	94.692	0.54117	0.013648	0.031529	--	-//-
Poh0125350	626.2	272.701	1.1993	1.24e-40	1.81e-39	--	-//-
Poh0125500	5.92238	0.853808	2.7942	0.0094192	0.022722	--	-//-
Poh0125660	5.13252	0.567654	3.1766	0.010427	0.024865	--	-//-
Poh0125910	372.322	435.744	-0.22693	0.013967	0.03218	--	-//-
Poh0126090	158.726	50.7807	1.6442	4.23e-22	4.21e-21	--	-//-
Poh0126150	50.5449	89.0549	-0.81713	5.7e-05	0.00021085	--	-//-
Poh0126180	350.213	207.217	0.75709	1.43e-12	9.96e-12	--	-//-
Poh0126190	796.77	955.23	-0.26169	0.00025281	0.00084298	--	-//-
Poh0126240	196.233	114.003	0.78349	1.22e-08	6.73e-08	--	-//-
Poh0126290	250.327	104.077	1.2662	4.36e-22	4.34e-21	--	-//-
Poh0126320	498.675	311.749	0.67772	1.72e-13	1.25e-12	--	-//-
Poh0126360	16.1887	35.8346	-1.1464	0.00067644	0.0020957	--	-//-
Poh0126430	183.989	51.2173	1.8449	1.94e-10	1.2e-09	--	-//-
Poh0126490	182.807	4.68088	5.2874	1.2e-92	3.15e-91	--	-//-
Poh0126500	1949.29	3523.64	-0.85412	1.43e-52	2.48e-51	--	-//-
Poh0126660	11.4514	25.4299	-1.151	0.0041934	0.011031	--	-//-
Poh0126680	11.8452	27.9184	-1.2369	0.0014155	0.0041189	--	-//-
Poh0126950	56.4617	91.4233	-0.69529	0.00039519	0.0012753	--	-//-
Poh0127030	373.916	453.815	-0.27939	0.0023816	0.0066087	--	-//-
Poh0127150	91.2127	130.758	-0.5196	0.0012759	0.003746	--	-//-
Poh0127180	179.642	116.447	0.62545	9.31e-06	3.85e-05	--	-//-
Poh0127310	4441.87	2681.71	0.72801	2.85e-42	4.29e-41	--	-//-
Poh0127320	1095.68	792.268	0.46777	1.9e-11	1.25e-10	--	-//-
Poh0127400	16.977	34.3798	-1.018	0.0025361	0.0069978	--	-//-
Poh0127410	43.8273	76.7898	-0.80908	0.00020666	0.0006997	--	-//-
Poh0127450	735.181	343.479	1.0979	2.92e-39	4.13e-38	--	-//-
Poh0128140	156.349	266.831	-0.77115	2.27e-10	1.4e-09	--	-//-
Poh0128180	75.4141	118.622	-0.65346	0.0097894	0.023521	--	-//-
Poh0128240	935.754	36.6179	4.6755	0	0	--	-//-
Poh0128570	110.949	177.417	-0.67725	2.27e-06	1.01e-05	--	-//-
Poh0128850	42.6453	102.271	-1.2619	4.66e-10	2.82e-09	--	-//-
Poh0128900	96.7382	132.385	-0.45259	0.0043401	0.011379	--	-//-
Poh0129200	22.9007	588.038	-4.6824	0.017647	0.039554	--	-//-
Poh0129230	45.8012	17.5083	1.3873	3.56e-06	1.55e-05	--	-//-
Poh0129270	50.9319	87.0441	-0.77318	0.00014754	0.00051176	--	-//-
Poh0129380	29.6113	47.6686	-0.68689	0.011102	0.026275	--	-//-
Poh0129610	79.7545	123.854	-0.635	0.00016503	0.00056735	--	-//-
Poh0129740	11.8451	1.69056	2.8087	0.00012491	0.00043826	--	-//-
Poh0129870	1049.05	1261.84	-0.26644	7.09e-05	0.00025848	--	-//-
Poh0129890	951.93	835.574	0.18809	0.0072967	0.018099	--	-//-
Poh0129910	93.9678	221.177	-1.235	2.15e-18	1.91e-17	--	-//-
Poh0130170	0	10.5428	#NAME?	2.54e-06	1.12e-05	--	-//-
Poh0130190	463.938	777.28	-0.7445	1.45e-20	1.38e-19	--	-//-
Poh0130400	300.872	147.69	1.0266	2.82e-18	2.49e-17	--	-//-
Poh0130410	1081.06	1259.91	-0.22087	0.00077588	0.0023798	--	-//-
Poh0130490	130.693	83.9786	0.63809	7.73e-05	0.00028055	--	-//-
Poh0130500	407.071	224.525	0.85841	3.92e-17	3.31e-16	--	-//-
Poh0130640	2698.64	265.846	3.3436	5.76e-224	3.24e-222	--	-//-
Poh0130700	2717.98	2060.34	0.39965	3.6e-05	0.00013729	--	-//-
Poh0130770	75.0104	142.288	-0.92365	1.81e-07	8.97e-07	--	-//-
Poh0130830	652.655	482.088	0.43702	7.6e-08	3.9e-07	--	-//-
Poh0130950	52.5157	99.5916	-0.92328	4.94e-06	2.11e-05	--	-//-
Poh0131050	262.975	364.147	-0.46959	4.1e-06	1.77e-05	--	-//-
Poh0131080	2249.37	886.698	1.343	9.76e-103	2.74e-101	--	-//-
Poh0131120	735.566	591.539	0.31438	0.00013021	0.00045523	--	-//-
Poh0131390	6.31718	20.0239	-1.6644	0.00070051	0.0021646	--	-//-
Poh0131430	61.5894	93.8909	-0.6083	0.0014503	0.004207	--	-//-
Poh0131490	300.863	242.552	0.31081	0.0037378	0.0099388	--	-//-
Poh0131670	14.2154	28.901	-1.0237	0.0051658	0.013282	--	-//-
Poh0131710	182.419	238.397	-0.38611	0.0012708	0.0037334	--	-//-
Poh0131820	40.2704	13.8976	1.5349	2.46e-06	1.09e-05	--	-//-
Poh0132120	382.593	68.6774	2.4779	5.78e-84	1.39e-82	--	-//-
Poh0132130	131.478	318.982	-1.2787	5.36e-26	5.92e-25	--	-//-
Poh0132280	101.469	161.623	-0.6716	1.38e-05	5.58e-05	--	-//-
Poh0132410	135.029	86.6145	0.64059	5.98e-05	0.00022037	--	-//-
Poh0132560	122.403	52.6123	1.2182	1.29e-11	8.51e-11	--	-//-
Poh0132690	901.014	332.954	1.4362	3.14e-70	6.65e-69	--	-//-
Poh0132790	33.1639	68.4749	-1.046	1.53e-05	6.15e-05	--	-//-
Poh0132870	260.2	113.555	1.1962	1.42e-10	8.88e-10	--	-//-
Poh0132880	122.398	165.79	-0.43778	0.0021487	0.0060109	--	-//-
Poh0132910	1444.69	1144.66	0.33585	4.17e-06	1.8e-05	--	-//-
Poh0132930	27.2455	14.2349	0.93659	0.010261	0.024522	--	-//-
Poh0133070	1818.96	146.088	3.6382	4.24e-164	1.79e-162	--	-//-
Poh0133190	2643.43	1555.97	0.76459	1.32e-39	1.87e-38	--	-//-
Poh0133290	322.179	198.683	0.6974	1.7e-10	1.05e-09	--	-//-
Poh0133520	216.373	412.693	-0.93155	3.16e-19	2.88e-18	--	-//-
Poh0133590	148.852	278.182	-0.90215	9.65e-14	7.11e-13	--	-//-
Poh0133660	442.616	330.177	0.42282	5.07e-06	2.17e-05	--	-//-
Poh0133670	340.743	224.794	0.60008	1.29e-08	7.09e-08	--	-//-
Poh0133790	228.213	187.858	0.28074	0.020374	0.044863	--	-//-
Poh0133870	27.2496	50.1928	-0.88125	0.0039848	0.010524	--	-//-
Poh0133880	50.1434	77.404	-0.62635	0.0028628	0.0078005	--	-//-
Poh0133990	794.806	704.982	0.17302	0.019271	0.042683	--	-//-
Poh0134050	2169.2	249.181	3.1219	5.11e-220	2.82e-218	--	-//-
Poh0134070	358.108	286.004	0.32436	0.0011941	0.0035292	--	-//-
Poh0134230	12.2399	40.0332	-1.7096	7.64e-07	3.57e-06	--	-//-
Poh0134240	38.2957	15.5571	1.2996	0.00015648	0.00054027	--	-//-
Poh0134310	57.2495	85.6715	-0.58155	0.0035748	0.0095492	--	-//-
Poh0134370	89.6263	144.274	-0.68682	1.23e-05	5.01e-05	--	-//-
Poh0134430	10.2655	30.189	-1.5562	7.09e-05	0.00025875	--	-//-
Poh0134490	299.689	405.544	-0.43639	7.77e-06	3.25e-05	--	-//-
Poh0134650	186.758	330.904	-0.82525	1.29e-13	9.45e-13	--	-//-
Poh0134690	10691.3	237.957	5.4896	0	0	--	-//-
Poh0134770	824.801	247.302	1.7378	6.62e-90	1.69e-88	--	-//-
Poh0135000	19.7412	36.7536	-0.89668	0.0048103	0.012464	--	-//-
Poh0135400	33.1644	67.5135	-1.0255	4.04e-05	0.00015299	--	-//-
Poh0135510	268.479	320.103	-0.25373	0.015243	0.034781	--	-//-
Poh0135520	202.555	45.0514	2.1687	1.81e-40	2.63e-39	--	-//-
Poh0135580	308.753	100.895	1.6136	5.97e-38	8.19e-37	--	-//-
Poh0135680	4079.38	1552.3	1.3939	2.42e-84	5.83e-83	--	-//-
Poh0135710	325.341	259.883	0.32409	0.0018149	0.0051671	--	-//-
Poh0135850	208.067	33.8757	2.6187	5.39e-36	7.15e-35	--	-//-
Poh0136010	85.6769	115.945	-0.43646	0.0090786	0.021992	--	-//-
Poh0136140	27.2442	55.0326	-1.0143	0.00013243	0.0004624	--	-//-
Poh0136210	95.9446	153.907	-0.68178	9.35e-06	3.87e-05	--	-//-
Poh0136250	2001.38	968.446	1.0473	1.33e-56	2.44e-55	--	-//-
Poh0136260	88.0538	116.597	-0.40508	0.015759	0.035797	--	-//-
Poh0136280	119.631	166.469	-0.47666	0.00079879	0.0024443	--	-//-
Poh0136290	41.8519	85.7537	-1.0349	1.2e-06	5.49e-06	--	-//-
Poh0136490	191.89	138.743	0.46787	0.00043083	0.0013806	--	-//-
Poh0136530	5254.82	127.359	5.3667	0	0	--	-//-
Poh0136880	4827.63	263.017	4.1981	0	0	--	-//-
Poh0136960	122.8	160.223	-0.38377	0.0072355	0.017968	--	-//-
Poh0136970	568.162	1241.35	-1.1275	1.49e-54	2.67e-53	--	-//-
Poh0137000	50.5393	28.7846	0.81211	0.0018849	0.0053465	--	-//-
Poh0137100	19.3471	40.9008	-1.08	0.0020265	0.0057048	--	-//-
Poh0137530	1211.33	488.563	1.31	4.18e-63	8.23e-62	--	-//-
Poh0137550	1522.47	419.073	1.8611	5.64e-147	2.18e-145	--	-//-
Poh0137610	4.34381	12.6964	-1.5474	0.012049	0.028254	--	-//-
Poh0137750	182.412	369.312	-1.0176	9.64e-14	7.11e-13	--	-//-
Poh0137910	60.4133	116.728	-0.95021	1.66e-07	8.25e-07	--	-//-
Poh0138070	203.342	99.4767	1.0315	1.16e-13	8.53e-13	--	-//-
Poh0138090	22.506	47.1661	-1.0674	0.00021795	0.00073466	--	-//-
Poh0138130	146.883	204.435	-0.47698	0.00026938	0.00089347	--	-//-
Poh0138160	32.7712	49.6523	-0.59943	0.022154	0.048311	--	-//-
Poh0138320	957.081	1166.09	-0.28497	2.36e-05	9.26e-05	--	-//-
Poh0138610	69.8885	101.217	-0.53433	0.0031985	0.0086339	--	-//-
Poh0138680	22.5064	90.5462	-2.0083	1.1e-16	9.17e-16	--	-//-
Poh0138790	161.098	210.359	-0.38492	0.0025979	0.00715	--	-//-
Poh0138860	36.7228	63.394	-0.78767	0.00097382	0.0029304	--	-//-
Poh0139030	267.696	87.9096	1.6065	2.06e-33	2.63e-32	--	-//-
Poh0139700	287.052	365.797	-0.34973	0.000472	0.0015036	--	-//-
Poh0139800	42.2509	88.3849	-1.0648	4.74e-07	2.26e-06	--	-//-
Poh0139990	71.8575	5.58585	3.6853	3.12e-29	3.66e-28	--	-//-
Poh0140090	114.503	216.321	-0.91778	1.59e-11	1.04e-10	--	-//-
Poh0140490	31.5834	1.12523	4.8109	1.07e-14	8.19e-14	--	-//-
Poh0140600	437.871	520.178	-0.2485	0.0042532	0.011179	--	-//-
Poh0140660	33.5547	5.87898	2.5129	0.00011709	0.00041256	--	-//-
Poh0140800	186.757	276.017	-0.56359	1.33e-06	6.06e-06	--	-//-
Poh0140870	209.667	260.538	-0.31339	0.0063679	0.01602	--	-//-
Poh0140920	2311.77	241.467	3.2591	0	0	--	-//-
Poh0141080	5.92188	15.3764	-1.3766	0.011369	0.026841	--	-//-
Poh0141140	113.719	149.038	-0.39021	0.0086491	0.021073	--	-//-
Poh0141220	360.483	81.3025	2.1486	2.5e-65	5.07e-64	--	-//-
Poh0141250	206.506	278.135	-0.4296	0.00014853	0.00051482	--	-//-
Poh0141260	56.0653	27.7897	1.0126	8.18e-05	0.0002956	--	-//-
Poh0141320	2293.64	693.681	1.7253	5.33e-126	1.78e-124	--	-//-
Poh0141390	22.1134	9.76962	1.1785	0.0050447	0.013003	--	-//-
Poh0141470	297.304	50.479	2.5582	1.34e-70	2.84e-69	--	-//-
Poh0141650	2422.69	84.5378	4.8409	0	0	--	-//-
Poh0141660	247.569	156.518	0.6615	6.44e-08	3.33e-07	--	-//-
Poh0141680	104.635	73.7188	0.50526	0.0040215	0.010617	--	-//-
Poh0141940	1282.04	57.038	4.4904	0	0	--	-//-
Poh0142070	765.176	671.786	0.18779	0.01245	0.029057	--	-//-
Poh0142310	62.384	110.424	-0.8238	6.18e-06	2.61e-05	--	-//-
Poh0142620	137.005	98.1282	0.48149	0.001881	0.0053359	--	-//-
Poh0142790	46.5929	20.7784	1.165	4.29e-05	0.00016166	--	-//-
Poh0142930	46.9849	77.0441	-0.71349	0.0008777	0.0026628	--	-//-
Poh0143030	323.773	419.524	-0.37377	8.86e-05	0.00031838	--	-//-
Poh0143070	61.9868	92.5687	-0.57856	0.002557	0.0070487	--	-//-
Poh0143230	49.3551	93.1378	-0.91617	0.00031585	0.0010358	--	-//-
Poh0143370	176.898	37.8331	2.2252	2.17e-16	1.79e-15	--	-//-
Poh0143420	2119.47	279.881	2.9208	0	0	--	-//-
Poh0143590	19.7413	39.5942	-1.0041	0.0012881	0.0037766	--	-//-
Poh0143620	567.774	278.759	1.0263	1.81e-29	2.13e-28	--	-//-
Poh0143660	197.405	7.31517	4.7541	2.85e-46	4.57e-45	--	-//-
Poh0143670	20821.7	1182.46	4.1382	0	0	--	-//-
Poh0143700	99.5029	165.255	-0.73188	9.56e-07	4.42e-06	--	-//-
Poh0143850	948.393	535.457	0.82471	3.62e-28	4.17e-27	--	-//-
Poh0143970	90.0182	127.106	-0.49774	0.0023865	0.0066202	--	-//-
Poh0144140	240.843	341.306	-0.50297	1.82e-06	8.17e-06	--	-//-
Poh0144260	95.5516	128.196	-0.424	0.0077712	0.019152	--	-//-
Poh0144320	391.273	214.788	0.86527	6.37e-17	5.35e-16	--	-//-
Poh0144550	243.615	159.197	0.61378	5.1e-07	2.43e-06	--	-//-
Poh0144610	79.754	1.65413	5.5914	9.89e-44	1.53e-42	--	-//-
Poh0144840	139.773	290.597	-1.0559	6.4e-18	5.56e-17	--	-//-
Poh0144980	11.0545	22.0666	-0.99722	0.018474	0.041187	--	-//-
Poh0145070	194.653	315.95	-0.69879	3.93e-10	2.39e-09	--	-//-
Poh0145080	82.9167	118.693	-0.5175	0.0021295	0.00596	--	-//-
Poh0145280	307.58	404.623	-0.39562	4.61e-05	0.00017339	--	-//-
Poh0145290	16.5855	0.283827	5.8688	3.47e-10	2.12e-09	--	-//-
Poh0145370	436.68	187.113	1.2227	2.27e-32	2.84e-31	--	-//-
Poh0145410	655.04	249.012	1.3954	4.66e-54	8.25e-53	--	-//-
Poh0145580	1077.9	324.722	1.7309	1.56e-106	4.56e-105	--	-//-
Poh0145670	108.973	142.167	-0.38362	0.01169	0.027525	--	-//-
Poh0145740	100.292	17.2268	2.5415	1.84e-26	2.05e-25	--	-//-
Poh0145790	78.1798	126.721	-0.69679	3.28e-05	0.00012578	--	-//-
Poh0145800	842.972	248.37	1.763	2.49e-93	6.54e-92	--	-//-
Poh0145820	80.9371	58.9311	0.45777	0.022088	0.0482	--	-//-
Poh0145980	86.4702	49.6811	0.79951	7.89e-05	0.00028584	--	-//-
Poh0145990	203.343	140.636	0.53195	5.12e-05	0.00019123	--	-//-
Poh0146050	49.3511	71.5622	-0.53611	0.013743	0.031709	--	-//-
Poh0146140	28.4276	56.5286	-0.99169	0.000135	0.00047092	--	-//-
Poh0146200	84.0964	134.909	-0.68187	2.62e-05	0.00010201	--	-//-
Poh0146330	418.114	521.495	-0.31876	0.00025316	0.000844	--	-//-
Poh0146410	135.031	186.19	-0.46348	0.0006549	0.0020337	--	-//-
Poh0146490	891.529	342.776	1.379	3.75e-65	7.56e-64	--	-//-
Poh0146510	100.285	145.277	-0.53471	0.00048614	0.0015438	--	-//-
Poh0146520	630.948	406.767	0.63332	5.2e-14	3.88e-13	--	-//-
Poh0146530	197.424	239.608	-0.27938	0.018366	0.040975	--	-//-
Poh0146640	145.303	231.029	-0.66901	1.5e-07	7.48e-07	--	-//-
Poh0146660	1393.75	1165.95	0.25748	0.0012116	0.0035747	--	-//-
Poh0146710	261.381	419.245	-0.68164	7.33e-12	4.93e-11	--	-//-
Poh0146790	93.9719	25.9122	1.8586	1.06e-16	8.85e-16	--	-//-
Poh0146830	71.863	124.7	-0.79515	3.54e-06	1.54e-05	--	-//-
Poh0146880	1596.71	450.243	1.8263	3.37e-146	1.29e-144	--	-//-
Poh0147170	286.246	165.848	0.7874	0.00022746	0.00076351	--	-//-
Poh0147330	484.477	644.887	-0.41262	5.09e-07	2.42e-06	--	-//-
[truncated: 13,839 more rows]
