# Supplementary material for: Metabolic profiling and gene expression analyses provide insights into cold adaptation of an Antarctic moss Pohlia nutans
Source: Front Plant Sci. 2022 Sep 13;13:1006991. doi: 10.3389/fpls.2022.1006991 (PMC9514047; doi:10.3389/fpls.2022.1006991)
Supplement: Supplementary file 11 [file Table_9.XLSX]

## Sheet: Cold_24hvsCold_0h.DEG
Supplementary Table 9 A list of differentially expressed genes in Pohila nutans at 24 h after cold stress
Gene_id	readcount_Cold_24h	readcount_Cold_0h	log2FoldChange	pval	padj	Gene Name	Blast swiss prot
Poh0040510	389.458	1111.26	-1.5127	8.0812e-45	9.0817e-44	--	(+)-caryolan-1-ol synthase OS=Streptomyces griseus subsp. griseus (strain JCM 4626 / NBRC 13350) OX=455632 GN=gcoA PE=1 SV=1
Poh0179270	11.4784	2.37794	2.2711	0.0013603	0.0025763	--	(+)-caryolan-1-ol synthase OS=Streptomyces griseus subsp. griseus (strain JCM 4626 / NBRC 13350) OX=455632 GN=gcoA PE=1 SV=1
Novel01549	3.34735	10.4273	-1.6393	0.024777	0.039262	--	(+)-neomenthol dehydrogenase OS=Arabidopsis thaliana OX=3702 GN=SDR1 PE=1 SV=1
Poh0278570	47.4279	18.0417	1.3944	0.00036845	0.00074727	--	(+)-neomenthol dehydrogenase OS=Arabidopsis thaliana OX=3702 GN=SDR1 PE=1 SV=1
Poh0294710	51.82	145.244	-1.4869	7.0666e-15	3.1268e-14	--	(+)-neomenthol dehydrogenase OS=Arabidopsis thaliana OX=3702 GN=SDR1 PE=1 SV=1
Poh0294720	7.58157	31.4199	-2.0511	1.7266e-06	4.3751e-06	--	(+)-neomenthol dehydrogenase OS=Arabidopsis thaliana OX=3702 GN=SDR1 PE=1 SV=1
Poh0294960	7.10625	19.7992	-1.4783	0.0032626	0.005869	--	(+)-neomenthol dehydrogenase OS=Arabidopsis thaliana OX=3702 GN=SDR1 PE=1 SV=1
Poh0304200	63.7201	37.1437	0.77863	0.0011698	0.0022357	--	(+)-neomenthol dehydrogenase OS=Arabidopsis thaliana OX=3702 GN=SDR1 PE=1 SV=1
Poh0335180	4.64496	38.1502	-3.038	1.8965e-11	6.9302e-11	--	(+)-neomenthol dehydrogenase OS=Arabidopsis thaliana OX=3702 GN=SDR1 PE=1 SV=1
Poh0343850	8.40306	20.3485	-1.2759	0.0076964	0.013192	--	(+)-neomenthol dehydrogenase OS=Arabidopsis thaliana OX=3702 GN=SDR1 PE=1 SV=1
Poh0096850	479.105	113.097	2.0828	7.1945e-71	1.2361e-69	--	(6-4)DNA photolyase OS=Arabidopsis thaliana OX=3702 GN=UVR3 PE=1 SV=2
Poh0272050	345.686	100.768	1.7784	1.6159e-43	1.7679e-42	--	(6-4)DNA photolyase OS=Arabidopsis thaliana OX=3702 GN=UVR3 PE=1 SV=2
Poh0133380	13.901	34.058	-1.2928	0.00039811	0.00080451	--	(DL)-glycerol-3-phosphatase 1, mitochondrial OS=Arabidopsis thaliana OX=3702 GN=GPP1 PE=1 SV=1
Poh0127880	34.2626	18.5697	0.88368	0.0094807	0.016034	--	(R,S)-reticuline 7-O-methyltransferase OS=Papaver somniferum OX=3469 GN=7OMT PE=1 SV=1
Poh0249310	895.522	430.914	1.0553	1.8552e-30	1.4921e-29	--	(S)-2-haloacid dehalogenase OS=Pseudomonas putida OX=303 GN=hadL PE=1 SV=1
Poh0267130	110.432	54.2121	1.0265	7.1093e-06	1.7044e-05	--	(S)-2-haloacid dehalogenase OS=Pseudomonas putida OX=303 GN=hadL PE=1 SV=1
Poh0325120	1116.3	1616.14	-0.53383	1.095e-13	4.5399e-13	--	(S)-2-hydroxy-acid oxidase GLO1 OS=Arabidopsis thaliana OX=3702 GN=GLO1 PE=1 SV=1
Poh0346030	701.607	1608.24	-1.1967	5.0214e-44	5.554e-43	--	(S)-2-hydroxy-acid oxidase GLO1 OS=Arabidopsis thaliana OX=3702 GN=GLO1 PE=1 SV=1
Poh0197880	55.3912	180.647	-1.7054	2.2655e-22	1.394e-21	--	(S)-coclaurine N-methyltransferase OS=Thalictrum flavum subsp. glaucum OX=150095 PE=1 SV=1
Poh0295200	77.934	117.834	-0.59643	0.00084425	0.0016397	--	(S)-coclaurine N-methyltransferase OS=Thalictrum flavum subsp. glaucum OX=150095 PE=1 SV=1
Novel00192	114.453	74.8781	0.61214	0.00070331	0.0013783	--	(S)-scoulerine 9-O-methyltransferase OS=Coptis japonica OX=3442 GN=SMT PE=1 SV=1
Poh0127870	37.5059	19.6615	0.93174	0.0039446	0.0070163	--	(S)-scoulerine 9-O-methyltransferase OS=Coptis japonica OX=3442 GN=SMT PE=1 SV=1
Poh0233330	266.381	182.785	0.54334	0.00043843	0.00088158	--	(S)-scoulerine 9-O-methyltransferase OS=Coptis japonica OX=3442 GN=SMT PE=1 SV=1
Poh0327140	273.759	466.98	-0.77045	1.1839e-13	4.897e-13	--	(S)-scoulerine 9-O-methyltransferase OS=Coptis japonica OX=3442 GN=SMT PE=1 SV=1
Poh0244500	508.778	715.504	-0.49192	2.2328e-08	6.6179e-08	--	(S)-ureidoglycine aminohydrolase OS=Arabidopsis thaliana OX=3702 GN=UGLYAH PE=1 SV=1
Novel00001	59.3298	97.3334	-0.71418	0.00032335	0.00065946	-//-	-//-
Novel00002	188.302	489.153	-1.3772	1.7253e-35	1.576e-34	-//-	-//-
Novel00004	68.0017	124.212	-0.86916	2.1625e-06	5.4408e-06	-//-	-//-
Novel00005	114.733	86.8057	0.40242	0.02297	0.036606	-//-	-//-
Novel00007	79.6204	47.8697	0.73403	0.00068498	0.0013437	-//-	-//-
Novel00008	33.4443	55.6034	-0.73341	0.0045164	0.0079784	-//-	-//-
Novel00009	30.3657	0.248796	6.9313	1.0928e-18	5.8192e-18	-//-	-//-
Novel00014	12.9747	1.01395	3.6776	4.5974e-06	1.1236e-05	-//-	-//-
Novel00016	22.714	7.24385	1.6488	0.00029502	0.0006039	-//-	-//-
Novel00019	31.9039	5.98394	2.4146	1.4059e-06	3.5898e-06	-//-	-//-
Novel00022	20.524	39.5518	-0.94643	0.0034237	0.0061401	-//-	-//-
Novel00023	11.3018	101.046	-3.1604	1.8907e-28	1.427e-27	-//-	-//-
Novel00027	10.4488	51.1462	-2.2913	5.6088e-11	1.9905e-10	-//-	-//-
Novel00028	7.95524	20.5796	-1.3712	0.0045862	0.0080952	-//-	-//-
Novel00030	9.73456	3.34127	1.5427	0.03133	0.048746	-//-	-//-
Novel00035	10759.5	1189.46	3.1772	0	0	-//-	-//-
Novel00036	136.36	6.25894	4.4454	8.8894e-52	1.1347e-50	-//-	-//-
Novel00038	2256.86	787.8	1.5184	9.5771e-72	1.6621e-70	-//-	-//-
Novel00039	5.16055	32.0442	-2.6345	1.221e-08	3.695e-08	-//-	-//-
Novel00041	7.13774	36.0304	-2.3357	2.7208e-07	7.3923e-07	-//-	-//-
Novel00043	185.033	92.3444	1.0027	9.3098e-10	3.0488e-09	-//-	-//-
Novel00045	5.80306	35.6176	-2.6177	8.837e-07	2.2936e-06	-//-	-//-
Novel00046	2.86725	11.8553	-2.0478	0.0047653	0.0083901	-//-	-//-
Novel00047	17.622	72.3817	-2.0382	6.4083e-13	2.5498e-12	-//-	-//-
Novel00052	22.0006	39.4176	-0.8413	0.0069902	0.012052	-//-	-//-
Novel00055	4.27129	18.5396	-2.1179	0.0022017	0.0040544	-//-	-//-
Novel00056	430.747	36.4593	3.5625	2.1319e-113	5.644e-112	-//-	-//-
Novel00057	2.52746	9.92971	-1.9741	0.012184	0.020281	-//-	-//-
Novel00059	64.9286	196.566	-1.5981	4.8815e-22	2.9632e-21	-//-	-//-
Novel00060	227.866	101.025	1.1735	1.1994e-13	4.9596e-13	-//-	-//-
Novel00064	32.3437	71.1706	-1.1378	4.2995e-06	1.0538e-05	-//-	-//-
Novel00065	19.6742	35.2988	-0.84332	0.016322	0.026666	-//-	-//-
Novel00070	341.9	219.101	0.64198	1.969e-08	5.8638e-08	-//-	-//-
Novel00072	138.974	82.4369	0.75345	7.5836e-06	1.8136e-05	-//-	-//-
Novel00073	257.834	153.278	0.75029	5.6791e-09	1.7616e-08	-//-	-//-
Novel00074	85.8783	37.4647	1.1968	1.0506e-06	2.7129e-06	-//-	-//-
Novel00077	34.0868	13.546	1.3313	0.00016483	0.00034717	-//-	-//-
Novel00084	104.13	69.6799	0.57958	0.0017742	0.0033088	-//-	-//-
Novel00086	40.8492	14.6021	1.4841	6.6278e-06	1.594e-05	-//-	-//-
Novel00088	221.322	317.42	-0.52025	8.0717e-06	1.926e-05	-//-	-//-
Novel00089	735.232	2297.24	-1.6436	2.0599e-27	1.5073e-26	-//-	-//-
Novel00091	259.275	400.226	-0.62633	2.3418e-07	6.3991e-07	-//-	-//-
Novel00094	2.49198	8.92886	-1.8412	0.026725	0.042102	-//-	-//-
Novel00096	219.085	13.5187	4.0185	1.5406e-63	2.3767e-62	-//-	-//-
Novel00098	66.0182	279.303	-2.0809	3.3214e-42	3.5259e-41	-//-	-//-
Novel00100	107.681	144.196	-0.42127	0.0080672	0.013788	-//-	-//-
Novel00102	229.072	173.512	0.40076	0.0019807	0.0036721	-//-	-//-
Novel00104	56.6999	18.014	1.6542	2.031e-06	5.1214e-06	-//-	-//-
Novel00105	337.209	117.289	1.5236	1.2844e-33	1.1245e-32	-//-	-//-
Novel00108	15.0954	59.1701	-1.9708	1.7863e-10	6.1374e-10	-//-	-//-
Novel00109	29.9203	47.8386	-0.67705	0.015136	0.024833	-//-	-//-
Novel00114	187.822	147.954	0.34422	0.013527	0.022375	-//-	-//-
Novel00116	343.17	149.742	1.1964	2.9573e-23	1.878e-22	-//-	-//-
Novel00117	383.933	699.989	-0.86648	6.1406e-15	2.7252e-14	-//-	-//-
Novel00118	569.955	105.423	2.4347	5.3569e-101	1.2632e-99	-//-	-//-
Novel00122	110.409	164.074	-0.57148	0.00022037	0.00045787	-//-	-//-
Novel00125	293.124	369.442	-0.33384	0.0017355	0.0032404	-//-	-//-
Novel00127	52.0793	29.0502	0.84216	0.0014915	0.0028093	-//-	-//-
Novel00136	133.581	366.407	-1.4557	2.1281e-31	1.7611e-30	-//-	-//-
Novel00137	216.262	373.989	-0.79021	3.1764e-11	1.1454e-10	-//-	-//-
Novel00138	58.0605	81.0525	-0.4813	0.021498	0.034437	-//-	-//-
Novel00140	3.72103	39.837	-3.4203	4.3692e-13	1.7531e-12	-//-	-//-
Novel00141	24.7235	44.256	-0.83999	0.0052405	0.0091796	-//-	-//-
Novel00142	30.2569	1.79503	4.0752	6.5774e-14	2.7581e-13	-//-	-//-
Novel00146	32.823	68.9296	-1.0704	1.6637e-05	3.8672e-05	-//-	-//-
Novel00147	6.68992	22.1004	-1.724	0.00045079	0.00090475	-//-	-//-
Novel00148	31.7359	71.3752	-1.1693	2.2279e-06	5.6008e-06	-//-	-//-
Novel00151	94.6433	185.43	-0.9703	3.4996e-10	1.1788e-09	-//-	-//-
Novel00155	17.5897	59.1372	-1.7493	4.7099e-09	1.4695e-08	-//-	-//-
Novel00157	2259.43	37.0995	5.9284	0	0	-//-	-//-
Novel00160	902.831	287.002	1.6534	5.7118e-75	1.0341e-73	-//-	-//-
Novel00166	104.133	67.8565	0.61786	0.0010487	0.0020158	-//-	-//-
Novel00167	31.4569	12.9733	1.2778	0.00046328	0.00092834	-//-	-//-
Novel00168	43.7173	25.959	0.75197	0.0094926	0.016053	-//-	-//-
Novel00169	5.42779	30.3985	-2.4856	1.144e-07	3.2005e-07	-//-	-//-
Novel00171	10.1082	26.7561	-1.4043	0.00083445	0.0016215	-//-	-//-
Novel00172	101.302	55.6618	0.8639	9.7714e-06	2.3161e-05	-//-	-//-
Novel00173	664.083	13.7834	5.5904	6.2155e-267	4.7922e-265	-//-	-//-
Novel00174	95.0973	5.12037	4.2151	5.3069e-35	4.7903e-34	-//-	-//-
Novel00181	902.904	329.792	1.453	1.423e-24	9.4746e-24	-//-	-//-
Novel00182	78.5229	5.47041	3.8434	8.4955e-32	7.0989e-31	-//-	-//-
Novel00183	235.462	90.3062	1.3826	4.2182e-22	2.5683e-21	-//-	-//-
Novel00185	453.153	196.544	1.2051	1.3124e-28	9.9447e-28	-//-	-//-
Novel00186	12.2289	23.5977	-0.94835	0.022623	0.036092	-//-	-//-
Novel00189	52.7282	10.4131	2.3402	5.1014e-13	2.0397e-12	-//-	-//-
Novel00191	380.65	205.294	0.89077	1.5778e-15	7.2286e-15	-//-	-//-
Novel00194	627.038	539.7	0.2164	0.01933	0.031194	-//-	-//-
Novel00197	125.462	218.372	-0.79954	1.0232e-08	3.1146e-08	-//-	-//-
Novel00200	28.2829	15.3513	0.88157	0.017019	0.027739	-//-	-//-
Novel00203	41.874	79.3873	-0.92285	3.8762e-05	8.7088e-05	-//-	-//-
Novel00204	14.579	61.7523	-2.0826	1.7802e-11	6.5163e-11	-//-	-//-
Novel00205	65.743	21.8983	1.586	2.0259e-09	6.4855e-09	-//-	-//-
Novel00206	170.586	393.184	-1.2047	3.7028e-19	2.0089e-18	-//-	-//-
Novel00208	394.207	734.115	-0.89705	6.1502e-23	3.864e-22	-//-	-//-
Novel00211	22.7455	62.0701	-1.4483	1.737e-07	4.7931e-07	-//-	-//-
Novel00215	10528.9	2503.95	2.0721	5.5492e-245	3.7259e-243	-//-	-//-
Novel00217	108.674	77.2111	0.49313	0.0059775	0.010392	-//-	-//-
Novel00218	249.678	303.068	-0.27957	0.015379	0.025209	-//-	-//-
Novel00224	83.8648	38.7951	1.1122	2.8071e-06	6.9927e-06	-//-	-//-
Novel00235	22.714	9.648	1.2353	0.0039635	0.0070468	-//-	-//-
Novel00236	32.5574	56.8191	-0.80339	0.0020464	0.0037874	-//-	-//-
Novel00238	120.303	34.1099	1.8184	1.8773e-17	9.447e-17	-//-	-//-
Novel00240	246.355	442.292	-0.84426	4.8092e-15	2.1491e-14	-//-	-//-
Novel00242	279.614	373.326	-0.417	0.0058517	0.010188	-//-	-//-
Novel00248	54.6051	17.9518	1.6049	2.992e-08	8.7763e-08	-//-	-//-
Novel00251	392.314	18.6635	4.3937	1.1182e-137	3.696e-136	-//-	-//-
Novel00253	56.7282	1.06457	5.7357	1.2994e-31	1.0816e-30	-//-	-//-
Novel00256	27.1832	72.5572	-1.4164	3.8342e-08	1.1155e-07	-//-	-//-
Novel00260	952.92	216.82	2.1359	2.8432e-116	7.7483e-115	-//-	-//-
Novel00268	10.381	85.2761	-3.0382	2.8922e-23	1.8383e-22	-//-	-//-
Novel00271	25.8864	67.4867	-1.3824	2.0994e-07	5.7616e-07	-//-	-//-
Novel00273	321.611	153.162	1.0703	1.1971e-18	6.3629e-18	-//-	-//-
Novel00275	29.5104	47.6376	-0.69088	0.013725	0.022676	-//-	-//-
Novel00281	10.8926	68.478	-2.6523	1.1598e-16	5.6258e-16	-//-	-//-
Novel00285	17.693	8.07273	1.132	0.019407	0.031312	-//-	-//-
Novel00290	15.6448	37.5599	-1.2635	0.00023028	0.00047714	-//-	-//-
Novel00291	12.3007	36.6089	-1.5735	0.00075559	0.0014758	-//-	-//-
Novel00293	73.1172	44.6403	0.71187	0.0014891	0.0028052	-//-	-//-
Novel00297	41.0242	6.47126	2.6644	6.0865e-12	2.291e-11	-//-	-//-
Novel00300	42.7902	18.5404	1.2066	8.8822e-05	0.00019234	-//-	-//-
Novel00301	40.8484	16.2799	1.3272	4.4697e-05	9.9828e-05	-//-	-//-
Novel00304	3.75571	12.9921	-1.7905	0.0066955	0.011566	-//-	-//-
Novel00305	176.079	139.816	0.3327	0.020481	0.03293	-//-	-//-
Novel00309	43.3468	90.59	-1.0634	9.8436e-07	2.5459e-06	-//-	-//-
Novel00311	36.1325	75.489	-1.063	8.21e-06	1.9576e-05	-//-	-//-
Novel00314	27.2179	2.09445	3.6999	9.0623e-12	3.3767e-11	-//-	-//-
Novel00316	6.31864	17.6496	-1.4819	0.005092	0.008934	-//-	-//-
Novel00317	57.377	117.24	-1.0309	7.0639e-08	2.01e-07	-//-	-//-
Novel00320	257.894	357.943	-0.47295	1.7854e-05	4.1371e-05	-//-	-//-
Novel00321	3.41831	22.3389	-2.7082	1.5881e-06	4.0353e-06	-//-	-//-
Novel00322	1.22825	17.1258	-3.8015	9.5092e-07	2.4625e-06	-//-	-//-
Novel00325	25.9928	183.374	-2.8186	1.7279e-20	9.8723e-20	-//-	-//-
Novel00329	27.3251	97.2021	-1.8308	1.167e-14	5.1084e-14	-//-	-//-
Novel00330	12.8131	26.0019	-1.021	0.012166	0.020254	-//-	-//-
Novel00331	82.352	2.63523	4.9658	5.3486e-41	5.5324e-40	-//-	-//-
Novel00332	14189.1	485.862	4.8681	0	0	-//-	-//-
Novel00333	26.6108	61.6763	-1.2127	6.382e-06	1.5376e-05	-//-	-//-
Novel00334	221.488	376.151	-0.76408	1.499e-11	5.5064e-11	-//-	-//-
Novel00336	2.90193	29.8099	-3.3607	5.3462e-10	1.779e-09	-//-	-//-
Novel00338	2.04735	14.8799	-2.8615	8.7082e-05	0.0001888	-//-	-//-
Novel00345	130.009	19.7394	2.7195	7.6245e-14	3.1828e-13	-//-	-//-
Novel00349	440.228	227.83	0.95029	5.8489e-19	3.1508e-18	-//-	-//-
Novel00352	6.76327	17.628	-1.3821	0.0077225	0.013235	-//-	-//-
Novel00355	14.6137	3.93162	1.8941	0.001172	0.0022395	-//-	-//-
Novel00368	43.7125	92.5213	-1.0817	5.2838e-07	1.3984e-06	-//-	-//-
Novel00369	64.0772	102.751	-0.68127	0.00040606	0.00081952	-//-	-//-
Novel00370	16.4608	49.6149	-1.5917	4.8272e-07	1.282e-06	-//-	-//-
Novel00372	38.6915	8.04087	2.2666	1.7277e-09	5.5571e-09	-//-	-//-
Novel00375	7.50982	0.797015	3.2361	0.002589	0.0047235	-//-	-//-
Novel00376	3.00677	17.4298	-2.5353	4.9727e-05	0.00011054	-//-	-//-
Novel00382	114.543	303.007	-1.4035	1.6644e-25	1.144e-24	-//-	-//-
Novel00389	281.567	129.357	1.1221	8.1386e-07	2.1185e-06	-//-	-//-
Novel00390	12413.8	708.914	4.1302	0	0	-//-	-//-
Novel00391	454.687	323.008	0.4933	7.9243e-07	2.065e-06	-//-	-//-
Novel00392	38.8358	66.1387	-0.76811	0.001426	0.0026927	-//-	-//-
Novel00394	26.6076	13.7788	0.94939	0.013688	0.022624	-//-	-//-
Novel00395	101.895	157.673	-0.62986	6.2051e-05	0.00013654	-//-	-//-
Novel00396	26.9136	2.60515	3.3689	1.2467e-10	4.3297e-10	-//-	-//-
Novel00399	172.999	62.3904	1.4714	8.1282e-19	4.3527e-18	-//-	-//-
Novel00400	14.8241	38.6882	-1.3839	6.0511e-05	0.00013335	-//-	-//-
Novel00402	815.932	97.2213	3.0691	2.0063e-177	8.9512e-176	-//-	-//-
Novel00403	170.044	3.68565	5.5278	2.4557e-45	2.7872e-44	-//-	-//-
Novel00404	2.56293	11.9866	-2.2256	0.0023185	0.004258	-//-	-//-
Novel00406	1265	655.441	0.9486	3.9748e-31	3.2649e-30	-//-	-//-
Novel00408	4.78608	19.6173	-2.0352	0.0036555	0.0065302	-//-	-//-
Novel00409	97.6941	49.0009	0.99546	8.3916e-06	1.998e-05	-//-	-//-
Novel00412	38.6939	57.8058	-0.57911	0.021557	0.034523	-//-	-//-
Novel00414	597.724	514.978	0.21497	0.016469	0.026891	-//-	-//-
Novel00415	476.622	158.831	1.5854	1.1778e-35	1.0796e-34	-//-	-//-
Novel00417	8.05929	31.3965	-1.9619	3.1646e-06	7.8462e-06	-//-	-//-
Novel00422	64.6259	165.3	-1.3549	3.6255e-15	1.6311e-14	-//-	-//-
Novel00423	940.672	256.607	1.8741	3.7751e-48	4.5209e-47	-//-	-//-
Novel00429	60.1892	29.8492	1.0118	0.0010283	0.0019788	-//-	-//-
Novel00430	1148.45	608.133	0.91723	5.1364e-13	2.0535e-12	-//-	-//-
Novel00431	59.2282	122.527	-1.0487	2.9859e-08	8.7598e-08	-//-	-//-
Novel00432	121.74	83.2839	0.5477	0.0013933	0.0026339	-//-	-//-
Novel00433	216.732	501.358	-1.2099	2.3369e-29	1.8157e-28	-//-	-//-
Novel00435	21.3817	78.2211	-1.8712	2.2007e-07	6.0271e-07	-//-	-//-
Novel00437	76.6278	246.299	-1.6845	3.1099e-28	2.3287e-27	-//-	-//-
Novel00439	115.92	79.0801	0.55174	0.0019177	0.0035592	-//-	-//-
Novel00440	65.1668	115.455	-0.82512	1.085e-05	2.5607e-05	-//-	-//-
Novel00441	1173.59	253.092	2.2132	6.431e-45	7.2414e-44	-//-	-//-
Novel00443	8.30061	28.2534	-1.7671	0.00015909	0.00033556	-//-	-//-
Novel00448	163.949	58.0443	1.498	1.7792e-18	9.3856e-18	-//-	-//-
Novel00449	92.6661	47.2351	0.97218	2.9427e-06	7.3173e-06	-//-	-//-
Novel00452	13.0125	75.5439	-2.5374	2.3249e-10	7.9291e-10	-//-	-//-
Novel00453	19.7371	5.70328	1.7911	0.00031876	0.00065073	-//-	-//-
Novel00456	44.8714	81.2458	-0.8565	0.00012906	0.00027463	-//-	-//-
Novel00461	1041.72	677.818	0.61999	8.4668e-07	2.2012e-06	-//-	-//-
Novel00464	89.7271	158.312	-0.81915	4.7249e-07	1.2564e-06	-//-	-//-
Novel00474	35.5783	117.772	-1.7269	7.7702e-16	3.6242e-15	-//-	-//-
Novel00480	17.4423	134.477	-2.9467	5.1544e-34	4.5439e-33	-//-	-//-
Novel00481	2.86725	9.69118	-1.757	0.02608	0.041161	-//-	-//-
Novel00482	0.85378	7.01665	-3.0388	0.0070771	0.012191	-//-	-//-
Novel00488	183.867	76.9882	1.256	1.1031e-15	5.0999e-15	-//-	-//-
Novel00490	1021.07	346.656	1.5585	1.074e-30	8.6968e-30	-//-	-//-
Novel00491	1.67368	7.79951	-2.2204	0.018118	0.029387	-//-	-//-
Novel00494	70.1388	243.814	-1.7975	6.8981e-31	5.6271e-30	-//-	-//-
Novel00495	1182.18	3283.47	-1.4738	1.1413e-49	1.4056e-48	-//-	-//-
Novel00497	6.31705	20.4688	-1.6961	0.00078878	0.0015365	-//-	-//-
Novel00499	122.667	183.662	-0.58231	0.00013063	0.00027775	-//-	-//-
Novel00501	59.6704	327.786	-2.4577	1.0825e-32	9.29e-32	-//-	-//-
Novel00508	85.1744	43.9877	0.95332	8.0172e-06	1.9134e-05	-//-	-//-
Novel00514	420.431	283.642	0.5678	3.8904e-08	1.1314e-07	-//-	-//-
Novel00515	13.4209	149.248	-3.4752	2.0144e-44	2.2439e-43	-//-	-//-
Novel00517	79.674	179.451	-1.1714	5.8316e-13	2.3247e-12	-//-	-//-
Novel00519	36.2768	141.551	-1.9642	2.2369e-20	1.272e-19	-//-	-//-
Novel00521	23.8122	5.1494	2.2092	7.2781e-05	0.00015896	-//-	-//-
Novel00525	33.8526	64.3814	-0.92738	0.00018903	0.00039546	-//-	-//-
Novel00528	14.7217	40.8924	-1.4739	1.7922e-05	4.1516e-05	-//-	-//-
Novel00531	185.483	137.492	0.43195	0.0021754	0.0040094	-//-	-//-
Novel00532	141.415	203.506	-0.52513	0.00017832	0.00037426	-//-	-//-
Novel00534	11548.3	816.985	3.8212	0	0	-//-	-//-
Novel00535	88.118	134.497	-0.61006	0.00028907	0.00059208	-//-	-//-
Novel00541	774.999	82.0906	3.2389	4.1647e-184	1.9362e-182	-//-	-//-
Novel00543	48.3921	109.674	-1.1804	5.7051e-09	1.7693e-08	-//-	-//-
Novel00549	967.997	529.437	0.87054	1.4412e-18	7.633e-18	-//-	-//-
Novel00553	1479.93	289.05	2.3561	1.7781e-97	4.0697e-96	-//-	-//-
Novel00554	34.0473	379.411	-3.4781	1.4394e-96	3.2663e-95	-//-	-//-
Novel00556	155.946	284.02	-0.86495	1.0105e-11	3.7538e-11	-//-	-//-
Novel00558	37.1565	62.5386	-0.75113	0.0021915	0.004037	-//-	-//-
Novel00560	19.4683	6.243	1.6408	0.00091116	0.0017625	-//-	-//-
Novel00562	5.02023	0	Inf	0.00087718	0.0016999	-//-	-//-
Novel00564	6.35412	39.04	-2.6192	4.2296e-10	1.4167e-09	-//-	-//-
Novel00565	158.712	94.407	0.74944	1.9856e-06	5.0104e-06	-//-	-//-
Novel00566	37.6107	0.513524	6.1946	5.3469e-22	3.2407e-21	-//-	-//-
Novel00567	2745.13	1245.48	1.1402	9.1461e-64	1.4154e-62	-//-	-//-
Novel00569	53.9343	9.96901	2.4357	7.1327e-14	2.984e-13	-//-	-//-
Novel00571	2767.64	439.361	2.6552	3.1773e-275	2.547e-273	-//-	-//-
Novel00572	115.431	8.04547	3.8427	1.5274e-45	1.7411e-44	-//-	-//-
Novel00579	47.7843	68.8397	-0.5267	0.019109	0.030856	-//-	-//-
Novel00580	60.3941	33.1165	0.86686	0.00065764	0.0012933	-//-	-//-
Novel00581	83.6071	60.5151	0.46633	0.020506	0.032967	-//-	-//-
Novel00582	36.9114	55.9864	-0.60101	0.02012	0.032378	-//-	-//-
Novel00583	557.999	364.733	0.61342	9.6067e-11	3.3568e-10	-//-	-//-
Novel00584	64.0009	107.796	-0.75214	0.00010404	0.00022363	-//-	-//-
Novel00586	51.9051	122.185	-1.2351	2.6967e-10	9.1618e-10	-//-	-//-
Novel00589	2929.88	2136.79	0.4554	7.7107e-08	2.1873e-07	-//-	-//-
Novel00590	11019	5994.87	0.87819	1.1231e-49	1.3837e-48	-//-	-//-
Novel00591	59.8359	97.6185	-0.70614	0.0005004	0.00099848	-//-	-//-
Novel00593	52.6027	91.6939	-0.80169	0.0015744	0.0029541	-//-	-//-
Novel00594	8.43694	54.9735	-2.7039	4.7779e-14	2.0186e-13	-//-	-//-
Novel00599	2.49198	13.7788	-2.4671	0.00052006	0.0010355	-//-	-//-
Novel00602	2.15299	11.4009	-2.4047	0.0017363	0.0032416	-//-	-//-
Novel00607	9.73456	19.789	-1.0235	0.026857	0.042294	-//-	-//-
Novel00616	1260.87	358.394	1.8148	8.6157e-105	2.0995e-103	-//-	-//-
Novel00618	3.86294	19.6152	-2.3442	4.0565e-05	9.1002e-05	-//-	-//-
Novel00619	4.64576	19.3526	-2.0585	0.00056948	0.001129	-//-	-//-
Novel00620	1158.47	765	0.59869	3.0061e-11	1.0861e-10	-//-	-//-
Novel00621	6.62534	18.3366	-1.4687	0.0069343	0.01196	-//-	-//-
Novel00622	38.6229	64.3465	-0.7364	0.0027274	0.0049599	-//-	-//-
Novel00623	99.7313	60.1275	0.73002	0.00016326	0.00034395	-//-	-//-
Novel00626	167.518	251.442	-0.58591	5.3671e-06	1.3045e-05	-//-	-//-
Novel00627	59.2186	31.5654	0.90771	0.00032285	0.00065849	-//-	-//-
Novel00631	373.852	225.794	0.72746	3.975e-11	1.4247e-10	-//-	-//-
Novel00632	16.8707	43.4469	-1.3647	2.9018e-05	6.5968e-05	-//-	-//-
Novel00633	61.9984	184.73	-1.5751	2.0707e-11	7.5491e-11	-//-	-//-
Novel00643	14064.5	381.056	5.2059	0	0	-//-	-//-
Novel00646	234.401	149.459	0.64923	8.8721e-07	2.3021e-06	-//-	-//-
Novel00647	223.971	127.704	0.8105	2.5108e-09	7.975e-09	-//-	-//-
Novel00653	322.878	115.967	1.4773	4.3364e-31	3.5576e-30	-//-	-//-
Novel00656	723.967	822.688	-0.18442	0.026911	0.042362	-//-	-//-
Novel00658	270.368	110.28	1.2938	5.6188e-22	3.4036e-21	-//-	-//-
Novel00659	22.375	75.2963	-1.7507	4.8578e-08	1.4001e-07	-//-	-//-
Novel00660	621.924	431.633	0.52693	7.9766e-07	2.0782e-06	-//-	-//-
Novel00664	88.3902	573.458	-2.6977	1.0539e-103	2.5483e-102	-//-	-//-
Novel00665	18.6193	49.3137	-1.4052	4.6482e-06	1.1357e-05	-//-	-//-
Novel00670	55.8374	20.0087	1.4806	1.4848e-07	4.1209e-07	-//-	-//-
Novel00674	7.58077	39.5556	-2.3835	3.1907e-09	1.0056e-08	-//-	-//-
Novel00680	5.97965	48.4141	-3.0173	4.1313e-14	1.7512e-13	-//-	-//-
Novel00681	112.296	57.7803	0.95866	3.7342e-07	1.0024e-06	-//-	-//-
Novel00683	454.442	39.2014	3.5351	4.1658e-111	1.0779e-109	-//-	-//-
Novel00686	354.468	205.632	0.78559	6.2733e-12	2.3593e-11	-//-	-//-
Novel00689	7.58316	1.81096	2.066	0.017619	0.02865	-//-	-//-
Novel00691	153.707	47.3909	1.6975	1.7208e-20	9.8369e-20	-//-	-//-
Novel00692	285.756	76.7705	1.8962	3.4912e-41	3.6243e-40	-//-	-//-
Novel00696	603.554	285.264	1.0812	5.7493e-29	4.407e-28	-//-	-//-
Novel00697	27.5868	63.9596	-1.2132	4.9257e-06	1.2005e-05	-//-	-//-
Novel00698	25874.7	1251.96	4.3693	2.9214e-154	1.0836e-152	-//-	-//-
Novel00699	315.491	1.31337	7.9082	7.8778e-175	3.43e-173	-//-	-//-
Novel00700	45.387	253.095	-2.4793	9.8994e-49	1.1968e-47	-//-	-//-
Novel00702	0	7.81649	#NAME?	0.00016112	0.00033968	-//-	-//-
Novel00703	8.40147	26.4903	-1.6567	0.00016987	0.00035727	-//-	-//-
Novel00705	2.9374	21.4113	-2.8658	1.552e-06	3.9467e-06	-//-	-//-
Novel00706	34.9689	4.4246	2.9825	3.4108e-10	1.1498e-09	-//-	-//-
Novel00707	31.862	50.5949	-0.66715	0.015441	0.025309	-//-	-//-
Novel00714	16.4316	45.2561	-1.4616	6.909e-06	1.6584e-05	-//-	-//-
Novel00716	16.9811	6.14175	1.4672	0.016183	0.026453	-//-	-//-
Novel00719	161.416	120.01	0.42762	0.0043479	0.0076943	-//-	-//-
Novel00720	175.508	68.816	1.3507	8.1211e-17	3.9675e-16	-//-	-//-
Novel00722	179.524	48.9492	1.8748	1.1807e-22	7.3454e-22	-//-	-//-
Novel00725	0.409948	9.93254	-4.5987	0.00010046	0.00021637	-//-	-//-
Novel00726	46.3504	147.053	-1.6657	2.8937e-18	1.513e-17	-//-	-//-
Novel00727	14.7209	116.736	-2.9873	1.2098e-30	9.7758e-30	-//-	-//-
Novel00732	8623.07	3693.08	1.2234	2.3165e-90	4.9275e-89	-//-	-//-
Novel00733	120.497	15.186	2.9882	3.1241e-36	2.9048e-35	-//-	-//-
Novel00735	426.039	355.223	0.26226	0.0095241	0.016102	-//-	-//-
Novel00738	85.4833	146.852	-0.78065	2.6987e-06	6.7324e-06	-//-	-//-
Novel00739	637.258	329.949	0.94963	3.5683e-24	2.3391e-23	-//-	-//-
Novel00746	38.999	13.805	1.4982	8.3598e-06	1.9909e-05	-//-	-//-
Novel00747	996.907	594.744	0.74519	5.3325e-20	2.988e-19	-//-	-//-
Novel00749	3.34496	26.0885	-2.9634	8.9165e-08	2.5138e-07	-//-	-//-
Novel00753	599.235	450.152	0.41271	5.9383e-06	1.4366e-05	-//-	-//-
Novel00754	362.879	198.186	0.87264	4.963e-11	1.7675e-10	-//-	-//-
Novel00756	1.639	12.285	-2.906	0.00090038	0.0017427	-//-	-//-
Novel00760	268.192	138.151	0.95702	1.1626e-13	4.8122e-13	-//-	-//-
Novel00761	10.0751	20.8518	-1.0494	0.021677	0.034699	-//-	-//-
Novel00765	28.5533	75.6625	-1.4059	2.3776e-08	7.0354e-08	-//-	-//-
Novel00768	27.8004	4.41894	2.6533	1.4993e-08	4.5056e-08	-//-	-//-
Novel00773	300.522	118.834	1.3385	3.7662e-25	2.5603e-24	-//-	-//-
Novel00775	1498.87	416.05	1.849	2.7738e-70	4.7276e-69	-//-	-//-
Novel00776	117.14	155.618	-0.40977	0.0083344	0.014212	-//-	-//-
Novel00781	143.772	108.527	0.40572	0.010646	0.017872	-//-	-//-
Novel00782	17.2799	92.5327	-2.4209	1.0475e-19	5.8091e-19	-//-	-//-
Novel00785	417.723	1147.88	-1.4583	8.3732e-66	1.3431e-64	-//-	-//-
Novel00786	711.614	388.563	0.87294	3.5913e-22	2.1928e-21	-//-	-//-
Novel00787	43.8576	79.0079	-0.84917	0.0001468	0.00031076	-//-	-//-
Novel00790	1024.21	824.299	0.31327	0.00078594	0.0015316	-//-	-//-
Novel00793	323.778	192.632	0.74916	1.223e-10	4.2492e-10	-//-	-//-
Novel00794	26.61	66.4423	-1.3201	4.575e-07	1.2178e-06	-//-	-//-
Novel00795	52.4175	84.7739	-0.69357	0.0011671	0.0022306	-//-	-//-
Novel00796	418.091	316.999	0.39934	0.0001829	0.00038327	-//-	-//-
Novel00797	146.839	107.39	0.45137	0.0038467	0.0068547	-//-	-//-
Novel00799	40.0624	72.0848	-0.84745	0.00031978	0.00065266	-//-	-//-
Novel00801	404.168	572.11	-0.50134	1.3131e-05	3.0757e-05	-//-	-//-
Novel00803	52.6588	101.847	-0.95166	3.4657e-06	8.5631e-06	-//-	-//-
Novel00806	107.786	175.743	-0.7053	3.6896e-06	9.0922e-06	-//-	-//-
Novel00809	22.6407	3.1215	2.8586	8.3092e-08	2.3491e-07	-//-	-//-
Novel00813	127.67	76.9394	0.73062	2.0379e-05	4.6964e-05	-//-	-//-
Novel00815	1776.14	864.32	1.0391	2.9248e-46	3.3834e-45	-//-	-//-
Novel00817	12.0862	48.2562	-1.9974	7.5128e-09	2.3103e-08	-//-	-//-
Novel00819	29.0657	70.2401	-1.273	5.482e-07	1.4488e-06	-//-	-//-
Novel00821	28.0346	70.7629	-1.3358	2.3636e-07	6.4573e-07	-//-	-//-
Novel00823	96.6559	14.9927	2.6886	4.2093e-26	2.9546e-25	-//-	-//-
Novel00824	2.11751	11.6451	-2.4593	0.0023016	0.0042288	-//-	-//-
Novel00826	521.374	415.37	0.32792	0.00044921	0.00090199	-//-	-//-
Novel00831	18.7833	44.3352	-1.239	0.00010294	0.0002214	-//-	-//-
Novel00834	48.5396	69.5514	-0.51892	0.020518	0.032985	-//-	-//-
Novel00836	619.145	267.919	1.2085	2.0094e-35	1.8326e-34	-//-	-//-
Novel00837	212.564	66.1808	1.6834	2.1069e-27	1.5413e-26	-//-	-//-
Novel00838	12.9763	39.3313	-1.5998	8.2517e-06	1.9669e-05	-//-	-//-
Novel00842	3.68555	12.7911	-1.7952	0.0080758	0.013801	-//-	-//-
Novel00851	16.3954	5.23189	1.6479	0.0020918	0.0038648	-//-	-//-
Novel00856	38.09	102.896	-1.4337	3.6157e-11	1.2997e-10	-//-	-//-
Novel00860	3.38203	19.543	-2.5307	1.9094e-05	4.4124e-05	-//-	-//-
Novel00866	7.24258	0.532287	3.7662	0.00081224	0.0015804	-//-	-//-
Novel00869	126.073	805.635	-2.6759	1.5108e-77	2.8248e-76	-//-	-//-
Novel00870	2.11751	60.3734	-4.8335	5.8095e-25	3.9268e-24	-//-	-//-
Novel00871	48.0241	82.6182	-0.7827	0.00033078	0.00067377	-//-	-//-
Novel00872	61.7295	113.953	-0.8844	6.2887e-06	1.5168e-05	-//-	-//-
Novel00874	45.4524	1.04581	5.4417	2.9665e-21	1.7455e-20	-//-	-//-
Novel00881	81.7648	297.778	-1.8647	2.6756e-20	1.5166e-19	-//-	-//-
Novel00886	230.44	306.05	-0.40938	0.00042115	0.00084864	-//-	-//-
Novel00888	642.366	271.526	1.2423	1.36e-37	1.3097e-36	-//-	-//-
Novel00890	224.296	68.6472	1.7081	4.4966e-29	3.4545e-28	-//-	-//-
Novel00897	65.8597	341.649	-2.375	8.9824e-28	6.6377e-27	-//-	-//-
Novel00898	297.343	526.755	-0.825	2.9849e-16	1.4187e-15	-//-	-//-
Novel00901	40.8855	148.361	-1.8595	7.1231e-14	2.9804e-13	-//-	-//-
Novel00902	90.9481	67.0454	0.43991	0.023541	0.037448	-//-	-//-
Novel00904	111.567	192.84	-0.7895	1.2924e-07	3.6027e-07	-//-	-//-
Novel00905	26.0582	97.9248	-1.9099	1.5841e-15	7.2556e-15	-//-	-//-
Novel00908	62.7812	38.5732	0.70273	0.003515	0.0062956	-//-	-//-
Novel00910	22.7802	47.5983	-1.0631	0.00034238	0.0006964	-//-	-//-
Novel00915	4.5756	13.776	-1.5901	0.010607	0.017811	-//-	-//-
Novel00916	10.5552	20.7813	-0.97733	0.028896	0.045255	-//-	-//-
Novel00917	4.68203	31.294	-2.7407	9.8291e-09	2.9974e-08	-//-	-//-
Novel00918	145.296	106.299	0.45087	0.0045069	0.0079633	-//-	-//-
Novel00922	620.141	63.9016	3.2787	5.7051e-159	2.2093e-157	-//-	-//-
Novel00923	4.98555	20.6094	-2.0475	0.00014561	0.0003083	-//-	-//-
Novel00925	103.895	54.2996	0.93612	1.6744e-06	4.2466e-06	-//-	-//-
Novel00927	107.568	219.122	-1.0265	2.2657e-12	8.749e-12	-//-	-//-
Novel00928	37.1338	7.28421	2.3499	3.2573e-08	9.5294e-08	-//-	-//-
Novel00932	14.6838	46.1564	-1.6523	6.4922e-07	1.705e-06	-//-	-//-
Novel00933	24.6344	10.7964	1.1901	0.029361	0.045919	-//-	-//-
Novel00935	15.9846	4.93246	1.6963	0.0020233	0.003747	-//-	-//-
Novel00937	52.6658	129.985	-1.3034	8.3444e-12	3.1187e-11	-//-	-//-
Novel00940	111	268.21	-1.2728	3.6856e-20	2.0781e-19	-//-	-//-
Novel00943	183.602	101.67	0.8527	1.2768e-07	3.56e-07	-//-	-//-
Novel00944	9.18429	2.87271	1.6768	0.021835	0.034931	-//-	-//-
Novel00951	16.8392	7.88588	1.0945	0.025278	0.040003	-//-	-//-
Novel00963	3.79118	0	Inf	0.0057539	0.01003	-//-	-//-
Novel00964	14.2408	38.4429	-1.4327	4.8424e-05	0.00010777	-//-	-//-
Novel00967	5.3939	27.0367	-2.3255	1.8269e-06	4.6229e-06	-//-	-//-
Novel00968	3.38044	13.2455	-1.9702	0.003106	0.0056032	-//-	-//-
Novel00972	1289.06	331.962	1.9572	6.0788e-50	7.5293e-49	-//-	-//-
Novel00975	1142.5	841.481	0.44119	1.165e-08	3.5322e-08	-//-	-//-
Novel00982	8.77673	0.267559	5.0358	2.2921e-05	5.2567e-05	-//-	-//-
Novel00985	34.3351	16.3652	1.0691	0.0036438	0.0065118	-//-	-//-
Novel00990	690.184	11.4083	5.9188	1.873e-81	3.6513e-80	-//-	-//-
Novel00991	29.9889	76.4814	-1.3507	4.1651e-08	1.2079e-07	-//-	-//-
Novel00992	85.2768	151.868	-0.83259	5.3269e-07	1.4094e-06	-//-	-//-
Novel00999	101.448	66.4964	0.60939	0.001353	0.0025637	-//-	-//-
Novel01001	35.2086	14.4209	1.2878	0.00016345	0.00034431	-//-	-//-
Novel01003	8.77992	80.183	-3.191	3.1237e-23	1.9813e-22	-//-	-//-
Novel01004	77.5896	7.28598	3.4127	3.5307e-28	2.6421e-27	-//-	-//-
Novel01006	11.7141	28.9751	-1.3066	0.001151	0.0022023	-//-	-//-
Novel01015	80.5759	22.3099	1.8527	1.1089e-13	4.5948e-13	-//-	-//-
Novel01017	5.5689	14.4661	-1.3772	0.015262	0.025027	-//-	-//-
Novel01018	75.5753	113.149	-0.58224	0.0014837	0.0027953	-//-	-//-
Novel01024	77.1245	5.21879	3.8854	1.1392e-31	9.4942e-31	-//-	-//-
Novel01025	37.9836	177.807	-2.2269	1.3419e-31	1.1164e-30	-//-	-//-
Novel01034	0.819896	5.72665	-2.8042	0.024534	0.038909	-//-	-//-
Novel01038	71.6241	165.58	-1.209	7.7614e-13	3.0746e-12	-//-	-//-
Novel01039	213.324	168.28	0.34218	0.010081	0.016974	-//-	-//-
Novel01042	88.7015	49.646	0.83728	5.423e-05	0.00012003	-//-	-//-
Novel01045	283.781	444.37	-0.64698	0.015808	0.025869	-//-	-//-
Novel01046	85.3185	19.2238	2.15	2.8043e-14	1.2019e-13	-//-	-//-
Novel01048	13.0819	40.1899	-1.6193	4.8893e-06	1.192e-05	-//-	-//-
Novel01050	2.52746	25.2134	-3.3184	1.4074e-08	4.2405e-08	-//-	-//-
Novel01051	9.32461	1.03271	3.1746	0.00043333	0.00087154	-//-	-//-
Novel01052	56.215	16.0715	1.8065	7.6183e-10	2.5056e-09	-//-	-//-
Novel01053	83.6426	173.523	-1.0528	7.5199e-11	2.6492e-10	-//-	-//-
Novel01055	234.252	129.1	0.85958	1.7947e-10	6.1643e-10	-//-	-//-
Novel01061	433.916	373.4	0.21669	0.029074	0.04551	-//-	-//-
Novel01062	150.317	31.3778	2.2602	8.3434e-31	6.785e-30	-//-	-//-
Novel01064	25.5781	75.6376	-1.5642	1.2613e-09	4.0894e-09	-//-	-//-
Novel01065	5.05491	20.3892	-2.012	0.00015082	0.00031893	-//-	-//-
Novel01068	21.3454	138.729	-2.7003	6.2287e-32	5.2238e-31	-//-	-//-
Novel01069	21.5495	6.73033	1.6789	0.00037758	0.00076492	-//-	-//-
Novel01070	2714.81	26.7522	6.6651	0	9.7034e-307	-//-	-//-
Novel01071	6.86731	19.9478	-1.5384	0.0017586	0.0032815	-//-	-//-
Novel01074	163.863	540.607	-1.7221	6.5399e-49	7.9344e-48	-//-	-//-
Novel01075	1.6374	7.57514	-2.2099	0.022456	0.03585	-//-	-//-
Novel01078	47.3626	223.902	-2.241	1.8504e-38	1.8134e-37	-//-	-//-
Novel01079	2.90193	11.1464	-1.9415	0.0084267	0.014359	-//-	-//-
Novel01082	35.3521	69.6711	-0.97877	6.3616e-05	0.00013985	-//-	-//-
Novel01084	93.7468	155.454	-0.72964	6.6484e-06	1.5983e-05	-//-	-//-
Novel01086	24.9025	12.9903	0.93885	0.018302	0.029658	-//-	-//-
Novel01087	25.5789	103.072	-2.0106	3.1222e-17	1.5552e-16	-//-	-//-
Novel01088	2.49357	13.9816	-2.4872	0.0004233	0.00085251	-//-	-//-
Novel01090	290.057	188.691	0.62031	2.5191e-07	6.8673e-07	-//-	-//-
Novel01092	7.58157	0.797015	3.2498	0.0013171	0.0024995	-//-	-//-
Novel01097	10.2848	33.015	-1.6826	1.5871e-05	3.6961e-05	-//-	-//-
Novel01100	5.43018	19.7964	-1.8662	0.00046632	0.00093406	-//-	-//-
Novel01102	9.18509	24.9862	-1.4438	0.0011045	0.0021174	-//-	-//-
Novel01103	94.6913	174.965	-0.88576	1.1545e-08	3.501e-08	-//-	-//-
Novel01106	478.195	214.037	1.1597	4.2374e-16	1.999e-15	-//-	-//-
Novel01109	8.36599	18.8097	-1.1689	0.018159	0.029448	-//-	-//-
Novel01110	60.0439	113.296	-0.91601	0.0001781	0.00037384	-//-	-//-
Novel01114	306.399	226.02	0.43896	0.00063255	0.0012456	-//-	-//-
Novel01116	105.41	22.6974	2.2154	1.0859e-10	3.7814e-10	-//-	-//-
Novel01122	4.27209	11.6872	-1.4519	0.025894	0.040902	-//-	-//-
Novel01123	278.243	186.262	0.57901	1.7944e-06	4.5427e-06	-//-	-//-
Novel01125	22.1952	42.1587	-0.92558	0.0030387	0.0054923	-//-	-//-
Novel01126	8.33211	61.8014	-2.8909	1.2311e-16	5.9618e-16	-//-	-//-
Novel01128	145.566	71.9645	1.0163	1.6724e-09	5.3836e-09	-//-	-//-
Novel01131	7510.8	8408.52	-0.16289	0.023584	0.037507	-//-	-//-
Novel01136	3.34735	20.5729	-2.6197	7.8865e-06	1.8829e-05	-//-	-//-
Novel01138	768.306	367.521	1.0639	2.0891e-32	1.7782e-31	-//-	-//-
Novel01139	148.279	37.3946	1.9874	1.1741e-25	8.1165e-25	-//-	-//-
Novel01141	331.721	237.811	0.48016	2.4824e-05	5.6765e-05	-//-	-//-
Novel01142	51.3674	9.35424	2.4572	2.3609e-13	9.5997e-13	-//-	-//-
Novel01143	6.76247	0.797015	3.0849	0.0035562	0.0063647	-//-	-//-
Novel01144	92.0857	55.259	0.73677	0.00030785	0.00062913	-//-	-//-
Novel01150	8.29663	21.6113	-1.3812	0.0037208	0.0066411	-//-	-//-
Novel01153	28.8726	56.9808	-0.98077	0.0020237	0.0037475	-//-	-//-
Novel01156	564.543	171.339	1.7202	3.8222e-59	5.5426e-58	-//-	-//-
Novel01157	81.6134	174.432	-1.0958	2.1935e-08	6.5113e-08	-//-	-//-
Novel01158	7.54609	23.8738	-1.6616	0.00036054	0.00073204	-//-	-//-
Novel01161	16.7352	33.1396	-0.98567	0.0058795	0.010232	-//-	-//-
Novel01164	58.9845	2.38078	4.6308	1.184e-28	8.9834e-28	-//-	-//-
Novel01166	361.261	513.45	-0.50718	2.1638e-07	5.9297e-07	-//-	-//-
Novel01168	6.6947	40.2964	-2.5896	3.442e-10	1.1598e-09	-//-	-//-
Novel01169	54.6012	211.217	-1.9517	1.1922e-30	9.6362e-30	-//-	-//-
Novel01171	65.3125	25.5645	1.3532	0.00015001	0.00031729	-//-	-//-
Novel01173	21.5141	64.831	-1.5914	1.0222e-08	3.1117e-08	-//-	-//-
Novel01177	14.7556	27.5446	-0.90051	0.018415	0.029826	-//-	-//-
Novel01181	124.275	92.4796	0.42633	0.011153	0.018665	-//-	-//-
Novel01182	0.819099	10.9727	-3.7437	0.00014235	0.00030172	-//-	-//-
Novel01184	76.5222	147.341	-0.94521	4.3724e-08	1.2663e-07	-//-	-//-
Novel01188	47.7181	110.756	-1.2148	2.026e-09	6.4855e-09	-//-	-//-
Novel01190	509.853	136.907	1.8969	4.0577e-64	6.3253e-63	-//-	-//-
Novel01192	78.5538	111.181	-0.50116	0.0064543	0.01118	-//-	-//-
Novel01193	81.6969	26.0029	1.6516	6.6128e-12	2.4826e-11	-//-	-//-
Novel01195	179.172	228.661	-0.35186	0.015005	0.024631	-//-	-//-
Novel01197	13.011	54.5006	-2.0665	2.4374e-10	8.3028e-10	-//-	-//-
Novel01198	121.852	50.4625	1.2719	1.7574e-11	6.4357e-11	-//-	-//-
Novel01199	2.08123	16.8543	-3.0176	1.3072e-05	3.0624e-05	-//-	-//-
Novel01200	3271.54	38.8794	6.3948	0	0	-//-	-//-
Novel01204	123.495	65.0854	0.92404	2.543e-07	6.9302e-07	-//-	-//-
Novel01206	2.11751	13.5693	-2.6799	0.0002762	0.00056712	-//-	-//-
Novel01209	198.255	291.646	-0.55686	4.1364e-06	1.0158e-05	-//-	-//-
Novel01216	34.1238	65.2633	-0.93549	0.001304	0.0024756	-//-	-//-
Novel01218	108.692	13.5732	3.0014	1.68e-22	1.0386e-21	-//-	-//-
Novel01219	82.6247	22.5442	1.8738	9.4422e-06	2.2403e-05	-//-	-//-
Novel01220	112.835	187.279	-0.73097	6.8691e-05	0.00015041	-//-	-//-
Novel01221	37.3923	69.0939	-0.88582	0.00026155	0.00053852	-//-	-//-
Novel01222	11.8553	31.6705	-1.4176	0.0002239	0.00046473	-//-	-//-
Novel01223	112.635	13.8022	3.0287	1.2249e-34	1.0956e-33	-//-	-//-
Novel01224	87.0734	177.148	-1.0247	1.5779e-10	5.4394e-10	-//-	-//-
Novel01230	67.658	156.569	-1.2105	2.9034e-12	1.1129e-11	-//-	-//-
Novel01231	85.2461	7.25978	3.5536	6.5206e-32	5.4633e-31	-//-	-//-
Novel01232	75.3294	292.232	-1.9558	5.4927e-40	5.5444e-39	-//-	-//-
Novel01234	149.137	4.41045	5.0796	7.7614e-47	9.073e-46	-//-	-//-
Novel01238	33.8171	77.9858	-1.2055	3.6822e-07	9.8886e-07	-//-	-//-
Novel01239	18.2062	39.9322	-1.1331	0.00049473	0.00098763	-//-	-//-
Novel01241	154.667	32.6289	2.2449	1.452e-31	1.2071e-30	-//-	-//-
Novel01242	117.127	12.7479	3.1997	4.4681e-34	3.945e-33	-//-	-//-
Novel01247	69.6714	111.779	-0.68201	0.00026192	0.00053914	-//-	-//-
Novel01249	71.8645	42.1774	0.76881	0.00081192	0.0015799	-//-	-//-
Novel01253	27.0232	6.76502	1.998	2.1561e-05	4.9577e-05	-//-	-//-
Novel01254	117.332	385.741	-1.717	9.9194e-42	1.043e-40	-//-	-//-
Novel01257	863.437	633.99	0.44563	0.00013295	0.0002825	-//-	-//-
Novel01258	26.945	149.901	-2.4759	4.875e-31	3.9928e-30	-//-	-//-
Novel01259	4.57799	13.2653	-1.5349	0.01489	0.024461	-//-	-//-
Novel01261	84.1755	61.0384	0.46368	0.020709	0.033274	-//-	-//-
Novel01265	35.0896	2.84084	3.6267	1.633e-05	3.7991e-05	-//-	-//-
Novel01269	13.7978	36.8978	-1.4191	8.0591e-05	0.00017525	-//-	-//-
Novel01270	18.9866	72.4297	-1.9316	3.2136e-12	1.2293e-11	-//-	-//-
Novel01271	184.715	310.738	-0.7504	4.3672e-10	1.462e-09	-//-	-//-
Novel01275	81.7568	55.7216	0.5531	0.0070823	0.0122	-//-	-//-
Novel01277	270.553	77.4607	1.8044	1.9093e-25	1.3102e-24	-//-	-//-
Novel01283	740.652	280.801	1.3992	1.3882e-50	1.7345e-49	-//-	-//-
Novel01286	49.5305	12.4177	1.9959	7.0027e-10	2.3113e-09	-//-	-//-
Novel01289	33.4624	65.5257	-0.96952	0.00012581	0.00026812	-//-	-//-
Novel01292	34.4194	16.5906	1.0529	0.0019146	0.0035537	-//-	-//-
Novel01293	21.4842	9.30644	1.207	0.0066318	0.011467	-//-	-//-
Novel01294	361.256	1052.1	-1.5422	1.6725e-52	2.1614e-51	-//-	-//-
Novel01295	1050.69	815.066	0.36634	0.0012446	0.0023694	-//-	-//-
Novel01296	116.958	3.62476	5.012	4.195e-20	2.3607e-19	-//-	-//-
Novel01301	36.5417	59.0179	-0.69161	0.006364	0.011033	-//-	-//-
Novel01305	24.4176	4.39274	2.4747	4.3984e-07	1.1727e-06	-//-	-//-
Novel01310	27.7602	49.9603	-0.84777	0.0025971	0.0047371	-//-	-//-
Novel01318	34.1924	4.91936	2.7971	8.9236e-11	3.1248e-10	-//-	-//-
Novel01322	95.3984	68.5223	0.47739	0.013497	0.022331	-//-	-//-
Novel01323	3.71943	15.9257	-2.0982	0.00078803	0.0015353	-//-	-//-
Novel01324	142.182	196.502	-0.4668	0.00093346	0.0018029	-//-	-//-
Novel01332	7.99152	26.7869	-1.745	8.5922e-05	0.00018638	-//-	-//-
Novel01334	2692.35	36.9926	6.1855	0	0	-//-	-//-
Novel01337	161.028	123.244	0.38579	0.0093337	0.015796	-//-	-//-
Novel01340	1697.34	455.325	1.8983	1.8956e-86	3.9109e-85	-//-	-//-
Novel01351	278	128.659	1.1115	1.0487e-17	5.3374e-17	-//-	-//-
Novel01353	227.409	356.256	-0.64762	1.1238e-08	3.4116e-08	-//-	-//-
Novel01357	5.90789	31.8797	-2.4319	8.0524e-08	2.2805e-07	-//-	-//-
Novel01359	4219.83	295.129	3.8378	0	0	-//-	-//-
Novel01361	1.70836	14.0032	-3.0351	6.726e-05	0.00014744	-//-	-//-
Novel01365	153.011	859.405	-2.4897	4.535e-125	1.3472e-123	-//-	-//-
Novel01367	70.3572	149.739	-1.0897	3.0047e-10	1.0179e-09	-//-	-//-
Novel01369	7.02971	51.6569	-2.8774	4.7567e-14	2.0101e-13	-//-	-//-
Novel01376	15.0236	6.7406	1.1563	0.027478	0.043181	-//-	-//-
Novel01378	14.2376	26.9702	-0.92166	0.018247	0.029575	-//-	-//-
Novel01379	40.8476	107.173	-1.3916	4.5141e-11	1.612e-10	-//-	-//-
Novel01380	15.9484	37.5167	-1.2341	0.00033232	0.00067682	-//-	-//-
Novel01382	2.93581	19.9956	-2.7679	5.2008e-06	1.2652e-05	-//-	-//-
Novel01383	544.472	467.389	0.22023	0.017321	0.028193	-//-	-//-
Novel01384	3.31108	12.704	-1.9399	0.0046926	0.0082702	-//-	-//-
Novel01387	232.911	6.50029	5.1631	1.5047e-109	3.8384e-108	-//-	-//-
Novel01392	66.3028	329.254	-2.3121	1.263e-55	1.7298e-54	-//-	-//-
Novel01394	0.444629	5.1278	-3.5277	0.015452	0.025324	-//-	-//-
Novel01395	11.4413	34.4615	-1.5907	2.861e-05	6.5084e-05	-//-	-//-
Novel01401	0	9.63206	#NAME?	1.8929e-05	4.3755e-05	-//-	-//-
Novel01402	6.24768	27.8298	-2.1552	3.9479e-06	9.7083e-06	-//-	-//-
Novel01406	147.896	23.6324	2.6457	2.5855e-37	2.4751e-36	-//-	-//-
Novel01408	80.7273	132.71	-0.71715	3.9836e-05	8.9408e-05	-//-	-//-
Novel01410	266.213	159.198	0.74176	3.649e-09	1.146e-08	-//-	-//-
Novel01411	168.059	59.8748	1.4889	8.0045e-19	4.2878e-18	-//-	-//-
Novel01418	605.103	149.716	2.0149	1.2384e-79	2.3684e-78	-//-	-//-
Novel01426	5.39311	18.5131	-1.7794	0.0011732	0.0022416	-//-	-//-
Novel01427	16.8755	121.337	-2.846	3.3631e-30	2.6847e-29	-//-	-//-
Novel01429	3.38124	21.509	-2.6693	3.2479e-06	8.046e-06	-//-	-//-
Novel01430	59.2597	13.0371	2.1844	3.6266e-13	1.4618e-12	-//-	-//-
Novel01432	9.25604	32.8274	-1.8264	6.0185e-06	1.4551e-05	-//-	-//-
Novel01433	103.206	140.678	-0.44688	0.0064777	0.011218	-//-	-//-
Novel01441	7.17401	23.2636	-1.6972	0.00031393	0.00064109	-//-	-//-
Novel01443	2.08283	8.58059	-2.0425	0.01853	0.029992	-//-	-//-
Novel01446	44.0918	83.0609	-0.91366	3.7898e-05	8.5231e-05	-//-	-//-
Novel01449	56.4263	101.919	-0.85299	1.8192e-05	4.2118e-05	-//-	-//-
Novel01452	330.997	426.331	-0.36516	0.00031678	0.00064672	-//-	-//-
Novel01455	43.5856	73.5853	-0.75557	0.00085575	0.0016609	-//-	-//-
Novel01456	50.5766	122.159	-1.2722	7.91e-11	2.7821e-10	-//-	-//-
Novel01458	12.2273	29.5735	-1.2742	0.0032096	0.0057769	-//-	-//-
Novel01460	9.28913	2.35918	1.9773	0.0096441	0.016287	-//-	-//-
Novel01461	10.5537	45.3442	-2.1032	4.9615e-09	1.546e-08	-//-	-//-
Novel01463	191.452	103.084	0.89317	1.6581e-09	5.3402e-09	-//-	-//-
Novel01464	110.561	81.6647	0.43706	0.013935	0.023006	-//-	-//-
Novel01466	12.672	44.4215	-1.8096	1.6808e-07	4.645e-07	-//-	-//-
Novel01470	15.5037	1.30771	3.5675	5.9907e-07	1.5776e-06	-//-	-//-
Novel01474	313.156	514.606	-0.71658	1.0718e-10	3.7332e-10	-//-	-//-
Novel01476	833.152	1256.78	-0.59308	7.586e-15	3.3515e-14	-//-	-//-
Novel01477	37.6643	17.978	1.067	0.00089734	0.0017371	-//-	-//-
Novel01478	24.6896	41.4406	-0.74714	0.015446	0.025315	-//-	-//-
Novel01480	2.93661	22.0381	-2.9078	7.8393e-06	1.8722e-05	-//-	-//-
Novel01486	7.0321	19.3289	-1.4587	0.0045087	0.007966	-//-	-//-
Novel01490	2.59841	9.53081	-1.875	0.015104	0.024784	-//-	-//-
Novel01495	26.949	52.1198	-0.9516	0.00062725	0.0012358	-//-	-//-
Novel01498	6.72938	50.6172	-2.9111	4.9515e-14	2.0899e-13	-//-	-//-
Novel01500	269.79	54.1474	2.3169	1.561e-52	2.0195e-51	-//-	-//-
Novel01501	48.7359	94.5705	-0.9564	5.2819e-06	1.2846e-05	-//-	-//-
Novel01502	204.044	45.8842	2.1528	0.0023501	0.0043138	-//-	-//-
Novel01505	274.118	121.32	1.176	1.5988e-07	4.4264e-07	-//-	-//-
Novel01507	22.3025	59.4451	-1.4144	5.1366e-07	1.3607e-06	-//-	-//-
Novel01508	29.448	68.2843	-1.2134	0.0011036	0.0021159	-//-	-//-
Novel01509	187.953	479.362	-1.3507	1.2172e-33	1.0659e-32	-//-	-//-
Novel01510	58.5761	34.4013	0.76785	0.0022392	0.0041202	-//-	-//-
Novel01511	44.5412	91.1616	-1.0333	1.7534e-06	4.4407e-06	-//-	-//-
Novel01512	5.09119	34.5357	-2.762	1.3344e-09	4.3211e-09	-//-	-//-
Novel01513	348.04	245.367	0.50431	4.9221e-06	1.1998e-05	-//-	-//-
Novel01517	153.043	279.226	-0.8675	1.37e-11	5.0451e-11	-//-	-//-
Novel01518	85.723	276.739	-1.6908	2.3237e-31	1.9211e-30	-//-	-//-
Novel01520	102.995	69.2421	0.57285	0.020833	0.033456	-//-	-//-
Novel01521	17.2129	31.1842	-0.85733	0.016739	0.027306	-//-	-//-
Novel01522	13.0133	41.9254	-1.6878	1.3872e-06	3.544e-06	-//-	-//-
Novel01525	528.174	427.417	0.30537	0.028882	0.045238	-//-	-//-
Novel01538	440.831	289.922	0.60456	4.0018e-09	1.2545e-08	-//-	-//-
Novel01539	6.83422	18.6635	-1.4494	0.0040333	0.007166	-//-	-//-
Novel01542	31.9077	81.2167	-1.3479	1.4206e-08	4.2793e-08	-//-	-//-
Novel01543	124.396	310.234	-1.3184	7.9782e-24	5.1677e-23	-//-	-//-
Novel01544	73.5753	24.6793	1.5759	3.9153e-10	1.3146e-09	-//-	-//-
Novel01546	19.4368	66.857	-1.7823	2.2018e-10	7.5243e-10	-//-	-//-
Novel01555	641.598	270.572	1.2457	4.0838e-38	3.976e-37	-//-	-//-
Novel01560	40.9509	15.6057	1.3918	2.0476e-05	4.7181e-05	-//-	-//-
Novel01567	2.90033	10.8714	-1.9063	0.01028	0.017287	-//-	-//-
Novel01571	2008.04	622.839	1.6889	2.5511e-114	6.8169e-113	-//-	-//-
Novel01572	1502.28	359.4	2.0635	3.5105e-141	1.1832e-139	-//-	-//-
Novel01574	9.21977	34.3273	-1.8966	2.3418e-06	5.8734e-06	-//-	-//-
Novel01577	111.783	143.242	-0.35776	0.024455	0.038792	-//-	-//-
Novel01580	24.7945	79.049	-1.6727	6.5353e-11	2.3099e-10	-//-	-//-
Novel01581	625.913	1325.43	-1.0824	1.1486e-42	1.2319e-41	-//-	-//-
Novel01584	7.54689	39.8306	-2.3999	2.5998e-09	8.247e-09	-//-	-//-
Novel01585	331.926	196.625	0.75542	7.4525e-11	2.6266e-10	-//-	-//-
Novel01586	80.1288	121.856	-0.60479	0.00052838	0.0010511	-//-	-//-
Novel01588	22.4775	115.906	-2.3664	1.2438e-22	7.7312e-22	-//-	-//-
Novel01593	47.7205	148.724	-1.64	3.5267e-18	1.8356e-17	-//-	-//-
Novel01594	7.06439	21.0882	-1.5778	0.0024786	0.0045348	-//-	-//-
Novel01596	8.02779	18.7375	-1.2229	0.01291	0.02142	-//-	-//-
Novel01598	27.3622	68.8001	-1.3302	3.0236e-07	8.1794e-07	-//-	-//-
Novel01601	28.6566	95.2667	-1.7331	2.1588e-13	8.7999e-13	-//-	-//-
Novel01602	248.049	31.9522	2.9566	2.0379e-61	3.0533e-60	-//-	-//-
Novel01603	63.6216	125.393	-0.97887	1.4662e-07	4.0713e-07	-//-	-//-
Novel01604	8.50551	25.4848	-1.5832	0.00032624	0.00066519	-//-	-//-
Novel01609	43.2276	145.193	-1.7479	3.0104e-19	1.6385e-18	-//-	-//-
Novel01615	3.72103	27.752	-2.8988	3.2598e-08	9.5356e-08	-//-	-//-
Novel01616	0.444629	5.66575	-3.6716	0.008935	0.015164	-//-	-//-
Novel01617	1.6382	9.64339	-2.5574	0.0038479	0.0068561	-//-	-//-
Novel01618	110.147	166.358	-0.59486	0.00010178	0.00021905	-//-	-//-
Novel01623	11.2655	1.80813	2.6393	0.00078652	0.0015326	-//-	-//-
Novel01624	5.80306	18.5319	-1.6751	0.0019379	0.0035952	-//-	-//-
Novel01626	8.5071	1.04298	3.028	0.0011421	0.0021867	-//-	-//-
Novel01629	35.4521	73.0988	-1.044	1.4548e-05	3.3966e-05	-//-	-//-
Novel01631	84.1644	179.678	-1.0941	5.7543e-12	2.1681e-11	-//-	-//-
Novel01633	162.683	31.6674	2.361	3.4461e-35	3.123e-34	-//-	-//-
Novel01640	88.4224	63.2001	0.48449	0.013533	0.022382	-//-	-//-
Novel01641	164.661	202.928	-0.30146	0.025181	0.039856	-//-	-//-
Novel01647	18.4104	43.845	-1.2519	9.5423e-05	0.00020603	-//-	-//-
Novel01656	15.8451	4.12235	1.9425	0.00061939	0.0012213	-//-	-//-
Novel01657	358.113	152.489	1.2317	3.2957e-25	2.2427e-24	-//-	-//-
Novel01664	57.5457	164.596	-1.5161	1.3639e-17	6.9029e-17	-//-	-//-
Novel01665	3.82507	24.5554	-2.6825	6.2029e-07	1.6313e-06	-//-	-//-
Novel01666	61.5679	42.3703	0.53913	0.021873	0.034984	-//-	-//-
Novel01670	79.0032	51.4747	0.61805	0.0036717	0.0065579	-//-	-//-
Novel01675	56.8686	1.5781	5.1714	8.6699e-30	6.8445e-29	-//-	-//-
Novel01676	64.1199	166.147	-1.3736	1.083e-13	4.4914e-13	-//-	-//-
Novel01678	32.041	18.6373	0.78173	0.023223	0.036982	-//-	-//-
Novel01683	30.7055	18.2268	0.75244	0.029468	0.046069	-//-	-//-
Novel01685	30.0244	76.8502	-1.3559	3.5534e-08	1.0365e-07	-//-	-//-
Novel01688	217.213	8.50376	4.6749	1.1359e-95	2.5572e-94	-//-	-//-
Novel01690	26.0976	84.7945	-1.7001	8.7284e-12	3.2562e-11	-//-	-//-
Novel01694	546.254	226.269	1.2715	1.9851e-35	1.8114e-34	-//-	-//-
Novel01695	20.8307	7.55071	1.464	0.0040653	0.0072183	-//-	-//-
Novel01699	29.2722	50.8313	-0.79618	0.0035896	0.0064209	-//-	-//-
Novel01701	11.744	29.2674	-1.3174	0.00088479	0.001714	-//-	-//-
Novel01702	110.899	380.906	-1.7802	2.6801e-43	2.9109e-42	-//-	-//-
Novel01704	52.7021	3.62476	3.8619	4.3532e-22	2.6487e-21	-//-	-//-
Novel01705	86.0273	197.506	-1.199	1.6918e-14	7.3426e-14	-//-	-//-
Novel01711	41.2939	20.1588	1.0345	0.00076392	0.0014909	-//-	-//-
Novel01714	122.198	16.5407	2.8851	4.3196e-35	3.9094e-34	-//-	-//-
Novel01715	77.8419	34.7321	1.1643	4.8608e-07	1.2906e-06	-//-	-//-
Novel01717	717.388	271.996	1.3992	1.0526e-49	1.2977e-48	-//-	-//-
Novel01718	191.107	103.197	0.88898	1.347e-09	4.3605e-09	-//-	-//-
Novel01719	92.8632	11.9013	2.964	2.7293e-28	2.0472e-27	-//-	-//-
Novel01721	384.051	17.3427	4.4689	2.1351e-43	2.3263e-42	-//-	-//-
Novel01734	4699.63	811.304	2.5342	1.6575e-300	1.5753e-298	-//-	-//-
Novel01735	11911.7	18612.3	-0.64388	3.762e-07	1.0092e-06	-//-	-//-
Novel01738	47.0591	176.496	-1.9071	1.7162e-25	1.1788e-24	-//-	-//-
Novel01742	118.094	1040.19	-3.1388	1.7979e-190	8.7129e-189	-//-	-//-
Novel01743	85.7049	57.7397	0.56981	0.0078339	0.013418	-//-	-//-
Novel01744	14.1352	31.6687	-1.1638	0.0019828	0.0036757	-//-	-//-
Novel01745	21.2137	3.95038	2.4249	3.4966e-06	8.6363e-06	-//-	-//-
Novel01747	39.6439	159.344	-2.007	7.2694e-25	4.8972e-24	-//-	-//-
Novel01748	56.6667	78.6098	-0.47221	0.024418	0.038741	-//-	-//-
Poh0000110	161.681	93.4192	0.79136	4.0171e-07	1.0748e-06	--	-//-
Poh0000160	0.818302	6.53782	-2.9981	0.011637	0.019428	--	-//-
Poh0000310	33.8486	109.741	-1.6969	8.9234e-15	3.9272e-14	--	-//-
Poh0000360	108.617	63.1449	0.78251	0.0019115	0.0035484	--	-//-
Poh0000450	23.1917	43.6189	-0.91134	0.0025504	0.0046581	--	-//-
Poh0000460	175.035	871.009	-2.315	1.724e-95	3.8736e-94	--	-//-
Poh0000470	3.38203	20.3241	-2.5872	9.7462e-06	2.3105e-05	--	-//-
Poh0000490	365.381	445.17	-0.28496	0.0041618	0.007379	--	-//-
Poh0000540	111.364	143.06	-0.36134	0.02438	0.038683	--	-//-
Poh0000700	559.459	38.6524	3.8554	3.9301e-39	3.8972e-38	--	-//-
Poh0000800	93.0673	121.683	-0.38679	0.023268	0.03705	--	-//-
Poh0000850	1581.77	2500.87	-0.66089	6.0069e-15	2.6683e-14	--	-//-
Poh0000910	3.31267	11.861	-1.8402	0.0084595	0.01441	--	-//-
Poh0000980	65.952	187.421	-1.5068	1.9123e-19	1.0498e-18	--	-//-
Poh0001240	1228.08	258.397	2.2487	1.1332e-145	3.9233e-144	--	-//-
Poh0001380	39.5572	134.575	-1.7664	2.063e-18	1.0853e-17	--	-//-
Poh0001410	56.901	122.249	-1.1033	1.2536e-08	3.7913e-08	--	-//-
Poh0001440	344.027	208.571	0.72199	1.6881e-10	5.808e-10	--	-//-
Poh0001590	10.4867	21.539	-1.0384	0.020008	0.032212	--	-//-
Poh0001650	569.862	309.922	0.87871	1.5121e-12	5.9028e-12	--	-//-
Poh0001680	48.2566	16.7248	1.5287	4.622e-07	1.23e-06	--	-//-
Poh0001700	1414.08	372.275	1.9254	3.1491e-122	9.1486e-121	--	-//-
Poh0001730	266.432	6.29929	5.4024	1.1109e-127	3.3552e-126	--	-//-
Poh0001870	457.023	82.1811	2.4754	1.7627e-87	3.6743e-86	--	-//-
Poh0002100	52.0107	83.3993	-0.68123	0.0015892	0.0029812	--	-//-
Poh0002190	74.0065	112.924	-0.60963	0.00084437	0.0016399	--	-//-
Poh0002260	254.764	332.348	-0.38353	0.00061601	0.0012153	--	-//-
Poh0002290	40.4819	22.8861	0.82281	0.019713	0.031772	--	-//-
Poh0002300	859.533	1115.18	-0.37565	1.0207e-06	2.6375e-06	--	-//-
Poh0002340	915.11	567.332	0.68975	7.7804e-17	3.8053e-16	--	-//-
Poh0002360	148.81	79.2564	0.90887	3.8531e-08	1.1209e-07	--	-//-
Poh0002400	1238.68	82.3776	3.9104	0	0	--	-//-
Poh0002510	458.236	52.174	3.1347	1.0668e-119	3.0126e-118	--	-//-
Poh0002520	491.806	143.899	1.773	1.8382e-56	2.5575e-55	--	-//-
Poh0002740	33.1234	55.7322	-0.75066	0.0042491	0.0075273	--	-//-
Poh0002790	217.632	76.7004	1.5046	1.5706e-23	1.007e-22	--	-//-
Poh0002840	94.3555	129.07	-0.45197	0.0083759	0.014278	--	-//-
Poh0002870	184.962	136.682	0.4364	0.002275	0.0041832	--	-//-
Poh0002940	17.6914	47.1552	-1.4144	7.9387e-06	1.8952e-05	--	-//-
Poh0003090	927.267	393.039	1.2383	1.8132e-46	2.106e-45	--	-//-
Poh0003160	3750.35	668.707	2.4876	2.5771e-274	2.0515e-272	--	-//-
Poh0003240	609.131	1300.39	-1.0941	8.7399e-43	9.3943e-42	--	-//-
Poh0003250	73.7488	35.5826	1.0514	7.0832e-06	1.6988e-05	--	-//-
Poh0003410	2723.76	150.51	4.1777	0	0	--	-//-
Poh0003480	177.107	142.66	0.31204	0.030052	0.046916	--	-//-
Poh0003590	336.988	146.633	1.2005	2.9529e-05	6.7064e-05	--	-//-
Poh0003600	21.8248	56.594	-1.3747	1.7349e-06	4.3959e-06	--	-//-
Poh0003760	184.372	79.8715	1.2069	1.0109e-12	3.9778e-12	--	-//-
Poh0003770	1383.7	129.907	3.413	1.8082e-283	1.5482e-281	--	-//-
Poh0003800	87.7026	222.279	-1.3417	1.0076e-18	5.3763e-18	--	-//-
Poh0003900	650.33	275.218	1.2406	3.1245e-38	3.0473e-37	--	-//-
Poh0004020	43.3743	66.6024	-0.61873	0.0091014	0.015428	--	-//-
Poh0004090	166.121	49.2157	1.755	1.5968e-20	9.1433e-20	--	-//-
Poh0004110	2593.69	880.869	1.558	5.8323e-109	1.4801e-107	--	-//-
Poh0004120	9.28913	37.1784	-2.0008	2.9616e-07	8.0175e-07	--	-//-
Poh0004150	3184.43	564.6	2.4957	4.968e-261	3.738e-259	--	-//-
Poh0004230	936.535	397.078	1.2379	8.8054e-47	1.0279e-45	--	-//-
Poh0004280	331.318	220.209	0.58934	2.042e-07	5.6092e-07	--	-//-
Poh0004690	75.5162	208.77	-1.4671	1.9751e-20	1.1259e-19	--	-//-
Poh0004860	86.688	6.79405	3.6735	1.6179e-33	1.4118e-32	--	-//-
Poh0004890	475.07	368.306	0.36724	0.017244	0.028083	--	-//-
Poh0005010	83.0923	120.198	-0.53262	0.002531	0.0046264	--	-//-
Poh0005060	306.682	106.931	1.5201	3.1321e-31	2.5832e-30	--	-//-
Poh0005080	858.597	127.404	2.7526	8.9181e-159	3.438e-157	--	-//-
Poh0005130	260.497	347.575	-0.41606	0.00017806	0.00037379	--	-//-
Poh0005310	3436.09	272.498	3.6565	0	0	--	-//-
Poh0005370	531.646	442.375	0.2652	0.0043867	0.00776	--	-//-
Poh0005460	8.06247	19.7975	-1.296	0.007115	0.012252	--	-//-
Poh0005470	17.3863	2.8943	2.5867	1.272e-05	2.9842e-05	--	-//-
Poh0005590	0.85378	8.89983	-3.3818	0.0011534	0.0022064	--	-//-
Poh0005630	190.56	382.892	-1.0067	3.706e-18	1.9272e-17	--	-//-
Poh0005710	185.256	141.229	0.39149	0.0056551	0.0098676	--	-//-
Poh0005920	474.193	268.908	0.81836	1.5309e-15	7.0204e-15	--	-//-
Poh0005940	256.518	167.753	0.61273	1.2448e-06	3.1948e-06	--	-//-
Poh0005990	23.2651	143.91	-2.6289	3.1055e-32	2.625e-31	--	-//-
Poh0006000	12.836	53.5907	-2.0618	5.2348e-10	1.7429e-09	--	-//-
Poh0006200	101.42	260.223	-1.3594	1.6128e-21	9.5871e-21	--	-//-
Poh0006390	36.8468	69.7326	-0.92029	0.00014379	0.00030459	--	-//-
Poh0006440	257.972	83.4039	1.629	2.8068e-30	2.249e-29	--	-//-
Poh0006690	107.511	70.6028	0.60668	0.0041721	0.0073957	--	-//-
Poh0006760	17.283	42.354	-1.2931	7.5046e-05	0.00016364	--	-//-
Poh0006790	8.06327	34.5687	-2.1	3.074e-07	8.3112e-07	--	-//-
Poh0006800	108.849	147.296	-0.43639	0.0060969	0.010588	--	-//-
Poh0006830	43.0969	90.5964	-1.0719	1.1013e-06	2.8385e-06	--	-//-
Poh0006860	154.59	268.973	-0.79902	5.9487e-10	1.9737e-09	--	-//-
Poh0006900	21.5165	55.0796	-1.3561	2.755e-06	6.8664e-06	--	-//-
Poh0006970	7409.49	342.084	4.437	0	0	--	-//-
Poh0007030	88.9694	142.835	-0.68297	3.766e-05	8.4734e-05	--	-//-
Poh0007100	916.843	331.829	1.4662	1.1051e-60	1.6385e-59	--	-//-
Poh0007140	551.19	255.855	1.1072	2.5744e-28	1.9332e-27	--	-//-
Poh0007160	2.86645	40.2953	-3.8133	1.8983e-14	8.2112e-14	--	-//-
Poh0007210	352.2	265.862	0.40572	0.00020422	0.0004259	--	-//-
Poh0007270	149.428	307.822	-1.0426	1.7597e-16	8.4616e-16	--	-//-
Poh0007290	743.627	420.998	0.82077	2.7239e-20	1.5435e-19	--	-//-
Poh0007320	74.1193	157.42	-1.0867	1.282e-10	4.4469e-10	--	-//-
Poh0007670	36.8428	152.921	-2.0533	7.4537e-25	5.0184e-24	--	-//-
Poh0007710	150.27	226.097	-0.58939	1.2273e-05	2.8835e-05	--	-//-
Poh0007900	3.75571	19.3377	-2.3643	5.0253e-05	0.00011167	--	-//-
Poh0008080	160.24	126.955	0.33592	0.023244	0.037013	--	-//-
Poh0008230	124.605	7.26261	4.1007	7.0132e-51	8.7979e-50	--	-//-
Poh0008260	421.812	215.86	0.9665	5.3833e-19	2.905e-18	--	-//-
Poh0008400	69.0217	332.675	-2.269	1.3512e-54	1.8152e-53	--	-//-
Poh0008440	2.59841	9.03322	-1.7976	0.022257	0.035555	--	-//-
Poh0008470	27.3211	116.55	-2.0929	2.8394e-20	1.6076e-19	--	-//-
Poh0008490	59.9329	28.1172	1.0919	2.1646e-05	4.9764e-05	--	-//-
Poh0008590	120.25	87.5011	0.45866	0.0073033	0.012556	--	-//-
Poh0008600	51.2413	135.232	-1.4001	1.5689e-13	6.4445e-13	--	-//-
Poh0008650	298.862	76.2856	1.97	2.3077e-45	2.6209e-44	--	-//-
Poh0008760	78.0082	331.756	-2.0884	9.3746e-49	1.1337e-47	--	-//-
Poh0008870	39.852	194.994	-2.2907	2.396e-35	2.1788e-34	--	-//-
Poh0008890	254.778	372.512	-0.54805	6.458e-07	1.6966e-06	--	-//-
Poh0008910	861.079	110.489	2.9622	5.0347e-176	2.2118e-174	--	-//-
Poh0008930	20.9726	43.4908	-1.0522	0.00077124	0.0015044	--	-//-
Poh0009140	134.661	204.002	-0.59925	1.9531e-05	4.5082e-05	--	-//-
Poh0009170	120.554	274.316	-1.1862	2.0468e-18	1.0771e-17	--	-//-
Poh0009200	1486.03	73.2966	4.3416	0	0	--	-//-
Poh0009210	148.06	62.5854	1.2423	5.571e-13	2.2241e-12	--	-//-
Poh0009410	7.58316	17.6382	-1.2178	0.016386	0.02676	--	-//-
Poh0009450	167.512	100.812	0.7326	5.9376e-05	0.00013094	--	-//-
Poh0009600	306.548	570.447	-0.89598	9.3712e-20	5.2077e-19	--	-//-
Poh0009700	940.148	111.521	3.0756	3.3703e-196	1.708e-194	--	-//-
Poh0009760	467.082	204.315	1.1929	9.0965e-29	6.9294e-28	--	-//-
Poh0009940	82.0249	121.545	-0.56736	0.0015021	0.0028283	--	-//-
Poh0010120	36.4825	60.8215	-0.73738	0.0027727	0.0050366	--	-//-
Poh0010140	9.25684	2.88581	1.6815	0.021803	0.034884	--	-//-
Poh0010160	23.7412	53.1774	-1.1634	4.3775e-05	9.7851e-05	--	-//-
Poh0010230	223.281	64.2182	1.7978	4.0059e-26	2.8147e-25	--	-//-
Poh0010250	299.324	10.096	4.8898	1.6561e-131	5.1749e-130	--	-//-
Poh0010260	66.0544	12.3151	2.4232	1.6523e-16	7.953e-16	--	-//-
Poh0010320	57.2036	184.632	-1.6905	1.6293e-22	1.0078e-21	--	-//-
Poh0010460	186.222	100.59	0.88853	2.6033e-09	8.2572e-09	--	-//-
Poh0010490	48.7674	70.3718	-0.52908	0.019219	0.031027	--	-//-
Poh0010680	62.9168	110.01	-0.80612	2.1609e-05	4.9684e-05	--	-//-
Poh0010730	44.7681	24.6025	0.86367	0.0027715	0.0050349	--	-//-
Poh0010760	0.819099	10.984	-3.7452	0.00014171	0.00030039	--	-//-
Poh0010910	6.99902	72.1441	-3.3657	1.7922e-20	1.0233e-19	--	-//-
Poh0010930	66.9879	92.24	-0.46149	0.019164	0.030944	--	-//-
Poh0010970	23.0885	9.83873	1.2306	0.0039105	0.0069594	--	-//-
Poh0010980	105.501	66.7563	0.66028	0.000379	0.00076763	--	-//-
Poh0011060	47.1994	0	Inf	1.0264e-30	8.3236e-30	--	-//-
Poh0011350	756.053	300.51	1.3311	4.7482e-47	5.5754e-46	--	-//-
Poh0011360	715.899	159.095	2.1699	1.8769e-99	4.3687e-98	--	-//-
Poh0011370	1977.81	488.504	2.0175	4.0056e-154	1.481e-152	--	-//-
Poh0011420	116.51	73.3188	0.66819	0.00086758	0.0016825	--	-//-
Poh0011440	8.0254	23.7697	-1.5665	0.00058253	0.0011532	--	-//-
Poh0011530	10.4891	27.4263	-1.3867	0.0020322	0.0037625	--	-//-
Poh0011580	432.856	252.321	0.77862	1.0432e-13	4.3296e-13	--	-//-
Poh0011620	702.471	275.32	1.3513	5.6933e-46	6.5505e-45	--	-//-
Poh0011650	468.948	185.326	1.3394	9.745e-35	8.7412e-34	--	-//-
Poh0011700	239.351	97.932	1.2893	5.2065e-20	2.9184e-19	--	-//-
Poh0011860	43.9514	119.057	-1.4377	2.0533e-12	7.9504e-12	--	-//-
Poh0011880	228.868	24.1658	3.2435	4.1352e-70	7.0098e-69	--	-//-
Poh0011890	151.237	101.378	0.57706	0.00024409	0.00050414	--	-//-
Poh0011960	30.8104	52.8094	-0.77738	0.0041682	0.0073896	--	-//-
Poh0012100	329.575	240.34	0.45553	6.4111e-05	0.00014087	--	-//-
Poh0012340	58.0392	112.035	-0.94885	7.3157e-07	1.9131e-06	--	-//-
Poh0012420	1.26373	20.7739	-4.039	2.1777e-08	6.4679e-08	--	-//-
Poh0012470	387.715	233.171	0.73361	4.3675e-11	1.5611e-10	--	-//-
Poh0012520	3.89762	17.7377	-2.1862	0.00018001	0.00037765	--	-//-
Poh0012780	137.984	233.083	-0.75634	2.9495e-08	8.6568e-08	--	-//-
Poh0012940	1321.5	630.677	1.0672	1.8122e-24	1.2017e-23	--	-//-
Poh0012960	126.717	288.005	-1.1845	4.2706e-19	2.3122e-18	--	-//-
Poh0013000	29.3716	48.322	-0.71826	0.010644	0.01787	--	-//-
Poh0013070	61.035	91.9576	-0.59133	0.0033323	0.0059888	--	-//-
Poh0013200	9.22057	19.1675	-1.0557	0.026438	0.041689	--	-//-
Poh0013310	37.2	63.4921	-0.77128	0.0016341	0.0030616	--	-//-
Poh0013380	299.355	217.514	0.46075	6.3764e-05	0.00014015	--	-//-
Poh0013430	25.6797	48.4112	-0.91471	0.0015279	0.0028734	--	-//-
Poh0013470	8.74205	0.248796	5.1349	2.3213e-05	5.32e-05	--	-//-
Poh0013510	1.70915	8.34773	-2.2881	0.011527	0.019259	--	-//-
Poh0013600	107.792	277.528	-1.3644	5.8378e-23	3.6718e-22	--	-//-
Poh0013680	146.144	12.2223	3.5798	1.3116e-52	1.6994e-51	--	-//-
Poh0013720	209.106	14.8162	3.819	4.8475e-77	8.9998e-76	--	-//-
Poh0013800	957.884	391.996	1.289	6.3362e-51	7.9603e-50	--	-//-
Poh0013840	66.4628	11.9895	2.4708	6.1737e-17	3.0364e-16	--	-//-
Poh0013970	63.2747	8.47756	2.8999	3.5019e-18	1.8229e-17	--	-//-
Poh0014070	10.8588	21.5691	-0.99011	0.026617	0.041943	--	-//-
Poh0014370	325.757	221.657	0.55547	1.1156e-06	2.8743e-06	--	-//-
Poh0014400	216.017	149.89	0.52724	9.4009e-05	0.00020308	--	-//-
Poh0014420	176.811	136.327	0.37513	0.0095727	0.016175	--	-//-
Poh0014450	101.998	14.5918	2.8053	1.9967e-17	1.0033e-16	--	-//-
Poh0014580	387.362	60.4056	2.6809	2.1969e-85	4.492e-84	--	-//-
Poh0014620	91.9368	131.553	-0.51693	0.0023887	0.0043806	--	-//-
Poh0014710	300.297	144.298	1.0573	2.6139e-16	1.2457e-15	--	-//-
Poh0014790	415.25	26.3211	3.9797	6.8338e-145	2.3541e-143	--	-//-
Poh0014820	256.109	65.4833	1.9676	4.4955e-40	4.5472e-39	--	-//-
Poh0014830	357.39	137.012	1.3832	3.1538e-30	2.5205e-29	--	-//-
Poh0014880	2.49198	14.0885	-2.4992	0.00041058	0.0008283	--	-//-
Poh0015010	43.6471	547.243	-3.6482	2.7408e-141	9.2557e-140	--	-//-
Poh0015090	3.82586	0.267559	3.8379	0.02158	0.034556	--	-//-
Poh0015130	5680.5	4799.72	0.24307	5.9235e-05	0.00013064	--	-//-
Poh0015250	47.5834	10.555	2.1725	6.4702e-10	2.1399e-09	--	-//-
Poh0015320	553.212	657.949	-0.25014	0.0049796	0.0087471	--	-//-
Poh0015470	1456.14	885.416	0.71772	4.3207e-22	2.6298e-21	--	-//-
Poh0015480	15.1639	29.1574	-0.94322	0.011863	0.019785	--	-//-
Poh0015610	187.025	47.9211	1.9645	8.5223e-31	6.9289e-30	--	-//-
Poh0015700	77.2901	39.4385	0.97068	1.6735e-05	3.8886e-05	--	-//-
Poh0015720	3.72182	19.5731	-2.3948	4.2644e-05	9.5424e-05	--	-//-
Poh0015840	584.807	425.928	0.45735	8.6682e-07	2.2524e-06	--	-//-
Poh0015890	4031.03	313.797	3.6832	0	0	--	-//-
Poh0016020	227.133	378.378	-0.73629	9.7375e-09	2.9713e-08	--	-//-
Poh0016060	746.442	61.8228	3.5938	1.9461e-203	1.0304e-201	--	-//-
Poh0016080	486.99	106.007	2.1997	8.6333e-78	1.6204e-76	--	-//-
Poh0016150	39.036	90.6962	-1.2162	5.2358e-08	1.5068e-07	--	-//-
Poh0016190	61.8928	105.666	-0.77167	6.6999e-05	0.00014689	--	-//-
Poh0016410	2.08203	11.7219	-2.4931	0.0013925	0.0026327	--	-//-
Poh0016450	27.9399	82.8192	-1.5676	1.6394e-10	5.6451e-10	--	-//-
Poh0016790	412.564	188.01	1.1338	3.1042e-24	2.0392e-23	--	-//-
Poh0016840	1369.71	359.285	1.9307	9.4955e-121	2.7172e-119	--	-//-
Poh0016900	1936.73	470.702	2.0407	8.5301e-156	3.1881e-154	--	-//-
Poh0016940	2702.21	909.505	1.571	2.7162e-112	7.1195e-111	--	-//-
Poh0016960	191.225	41.6172	2.2	1.0126e-36	9.5447e-36	--	-//-
Poh0016980	226.826	116.036	0.96702	2.1783e-12	8.4193e-12	--	-//-
Poh0017170	372.803	271.044	0.45988	2.2934e-05	5.2591e-05	--	-//-
Poh0017200	100.982	63.6988	0.66475	0.00044174	0.00088794	--	-//-
Poh0017290	94.9105	158.993	-0.74433	3.9471e-06	9.7071e-06	--	-//-
Poh0017310	1438.26	82.1854	4.1293	0	0	--	-//-
Poh0017420	6.21221	26.0723	-2.0693	1.5637e-05	3.6439e-05	--	-//-
Poh0017430	434.683	243.253	0.83751	0.027197	0.042769	--	-//-
Poh0017610	2699.81	205.94	3.7126	0	0	--	-//-
Poh0017710	1936.34	3693.4	-0.93162	1.7412e-46	2.0231e-45	--	-//-
Poh0017780	4805.19	613.907	2.9685	0	0	--	-//-
Poh0017850	1127.5	411.89	1.4528	5.9491e-68	9.8179e-67	--	-//-
Poh0017890	42.9998	79.0668	-0.87874	0.00010216	0.00021984	--	-//-
Poh0018030	215.983	140.409	0.62128	5.8417e-06	1.4143e-05	--	-//-
Poh0018050	42.4528	69.5111	-0.71138	0.0024619	0.0045066	--	-//-
Poh0018070	2.56214	14.5628	-2.5069	0.00026057	0.00053662	--	-//-
Poh0018080	31.6271	307.198	-3.2799	3.8788e-78	7.3123e-77	--	-//-
Poh0018090	116.957	164.826	-0.49496	0.0011964	0.0022834	--	-//-
Poh0018430	269.087	50.6023	2.4108	1.1186e-55	1.5339e-54	--	-//-
Poh0018440	215.428	127.508	0.75662	4.6537e-08	1.3433e-07	--	-//-
Poh0018450	10.7894	24.5785	-1.1878	0.0225	0.035914	--	-//-
Poh0018480	14.7556	33.6082	-1.1876	0.0010343	0.0019894	--	-//-
Poh0018570	163.215	9.10261	4.1643	3.6396e-67	5.9352e-66	--	-//-
Poh0018590	124.975	73.3776	0.76823	1.1995e-05	2.8203e-05	--	-//-
Poh0018630	1008.26	1408.76	-0.48256	8.5854e-11	3.0095e-10	--	-//-
Poh0018680	126.806	199.875	-0.65647	5.0768e-06	1.2361e-05	--	-//-
Poh0018690	59.9479	35.8527	0.74163	0.0026682	0.0048587	--	-//-
Poh0018740	70.9359	120.999	-0.77041	2.6786e-05	6.109e-05	--	-//-
Poh0018810	30.1907	112.913	-1.903	2.2157e-17	1.1108e-16	--	-//-
Poh0018890	1170.44	1031.85	0.18181	0.014039	0.023163	--	-//-
Poh0018920	48.49	89.3818	-0.88229	4.0792e-05	9.1481e-05	--	-//-
Poh0019020	455.655	105.132	2.1157	1.0401e-69	1.7579e-68	--	-//-
Poh0019090	212.109	157.366	0.43068	0.0013453	0.0025497	--	-//-
Poh0019170	867.535	24.2426	5.1613	3.939e-244	2.6293e-242	--	-//-
Poh0019210	1583.28	270.498	2.5492	2.6957e-202	1.4207e-200	--	-//-
Poh0019230	79.9869	23.5507	1.764	6.7798e-13	2.6936e-12	--	-//-
Poh0019260	543.82	312.411	0.79968	3.3319e-16	1.5809e-15	--	-//-
Poh0019280	7.99232	42.3173	-2.4046	8.0751e-10	2.6523e-09	--	-//-
Poh0019320	10.0743	20.3747	-1.0161	0.027842	0.043707	--	-//-
Poh0019470	62.6345	128.667	-1.0386	1.7694e-08	5.2874e-08	--	-//-
Poh0019500	49.1112	92.9474	-0.92036	1.2499e-05	2.9346e-05	--	-//-
Poh0019530	108.407	158.873	-0.55142	0.00033776	0.00068742	--	-//-
Poh0019620	60.0132	37.2421	0.68834	0.0054985	0.0096055	--	-//-
Poh0019630	1524.3	335.863	2.1822	3.3117e-155	1.2324e-153	--	-//-
Poh0019670	21.8941	57.6231	-1.3961	9.6588e-07	2.5e-06	--	-//-
Poh0019780	0.444629	5.69479	-3.679	0.00883	0.014994	--	-//-
Poh0019890	42.3802	204.921	-2.2736	1.7855e-36	1.6701e-35	--	-//-
Poh0020000	460.528	989.896	-1.104	2.5383e-32	2.1535e-31	--	-//-
Poh0020050	65.7776	106.751	-0.69859	0.00022179	0.00046074	--	-//-
Poh0020350	3.79039	25.786	-2.7662	1.9771e-07	5.4358e-07	--	-//-
Poh0020360	124.662	1102.11	-3.1442	3.2271e-85	6.5711e-84	--	-//-
Poh0020370	13.3539	25.4246	-0.92896	0.021978	0.035135	--	-//-
Poh0020680	144.345	361.992	-1.3264	4.5297e-27	3.2788e-26	--	-//-
Poh0020730	4763.95	5356.56	-0.16915	0.019177	0.030962	--	-//-
Poh0020760	80.0643	25.5634	1.6471	1.084e-11	4.0187e-11	--	-//-
Poh0020900	84.6012	243.76	-1.5267	1.9219e-24	1.2727e-23	--	-//-
Poh0020930	99.3323	66.8779	0.57073	0.0045531	0.0080404	--	-//-
Poh0021380	100.174	233.089	-1.2184	5.4434e-17	2.6838e-16	--	-//-
Poh0021430	288.4	5.48351	5.7168	1.5931e-141	5.3904e-140	--	-//-
Poh0021580	162.833	73.5043	1.1475	1.6957e-12	6.6007e-12	--	-//-
Poh0021690	17.2838	86.2333	-2.3188	7.3148e-17	3.5832e-16	--	-//-
Poh0021950	4.23581	0.513524	3.0441	0.03089	0.04811	--	-//-
Poh0022130	154.54	6.21114	4.637	1.558e-18	8.2418e-18	--	-//-
Poh0022270	1705.24	2492.22	-0.54746	1.7178e-07	4.7427e-07	--	-//-
Poh0022280	134.357	91.6875	0.55128	0.00092646	0.0017907	--	-//-
Poh0022330	151.658	60.0223	1.3373	1.0516e-13	4.3634e-13	--	-//-
Poh0022370	10.2509	22.8177	-1.1544	0.0073869	0.012694	--	-//-
Poh0022420	39.4815	6.9547	2.5051	7.9392e-11	2.7918e-10	--	-//-
Poh0022580	284.939	101.171	1.4939	8.8885e-29	6.7754e-28	--	-//-
Poh0022620	112.604	239.296	-1.0875	1.8098e-14	7.8383e-14	--	-//-
Poh0022650	31.4513	59.4639	-0.91889	0.00044328	0.00089083	--	-//-
Poh0022700	20.5578	65.6542	-1.6752	2.5446e-09	8.0777e-09	--	-//-
Poh0023010	45.8703	105.218	-1.1977	7.2805e-09	2.2417e-08	--	-//-
Poh0023120	157.216	31.7756	2.3068	3.967e-33	3.4336e-32	--	-//-
Poh0023150	112.267	65.2178	0.7836	2.2259e-05	5.1099e-05	--	-//-
Poh0023180	173.589	247.73	-0.5131	7.2338e-05	0.00015803	--	-//-
Poh0023220	367.209	284.992	0.36568	0.00073276	0.0014334	--	-//-
Poh0023270	6500.15	1055.49	2.6226	0	0	--	-//-
Poh0023670	633.536	849.953	-0.42396	3.5942e-07	9.6643e-07	--	-//-
Poh0023760	208.796	360.773	-0.789	4.3449e-12	1.6494e-11	--	-//-
Poh0024000	159.745	508.408	-1.6702	4.3025e-49	5.2459e-48	--	-//-
Poh0024090	120.153	207.53	-0.78844	8.3925e-07	2.1829e-06	--	-//-
Poh0024160	5.12427	0.267559	4.2594	0.0040265	0.0071554	--	-//-
Poh0024200	41377	1874.83	4.464	0	0	--	-//-
Poh0024470	339.576	234.676	0.53306	2.2303e-06	5.606e-06	--	-//-
Poh0024500	276.882	328.864	-0.24822	0.026511	0.041796	--	-//-
Poh0024540	23461.6	478.336	5.6161	0	0	--	-//-
Poh0024550	892.394	138.464	2.6882	7.2415e-158	2.7761e-156	--	-//-
Poh0024630	23.9407	43.6975	-0.86809	0.0041015	0.0072774	--	-//-
Poh0024910	33.1234	79.1485	-1.2567	1.7815e-07	4.9129e-07	--	-//-
Poh0024920	27.4315	107.005	-1.9638	1.9406e-17	9.7582e-17	--	-//-
Poh0025040	44.5009	24.5243	0.85962	0.0028727	0.0052094	--	-//-
Poh0025070	39.5476	94.2307	-1.2526	1.2204e-08	3.6934e-08	--	-//-
Poh0025110	70.3548	250.412	-1.8316	1.0388e-29	8.1686e-29	--	-//-
Poh0025120	9.3254	57.128	-2.615	4.0512e-14	1.7184e-13	--	-//-
Poh0025180	220.835	134.069	0.71999	1.1004e-07	3.0825e-07	--	-//-
Poh0025290	8.02859	47.0621	-2.5513	1.4682e-11	5.3967e-11	--	-//-
Poh0025300	26.6084	47.0387	-0.82197	0.0040848	0.0072499	--	-//-
Poh0025360	610.008	397.579	0.61759	2.2149e-11	8.0621e-11	--	-//-
Poh0025390	647.337	882.2	-0.44659	2.5551e-07	6.962e-07	--	-//-
Poh0025470	23.8436	43.4235	-0.86487	0.0054071	0.009456	--	-//-
Poh0025510	1.67288	8.86797	-2.4063	0.0074784	0.012841	--	-//-
Poh0025680	3097.43	1416.54	1.1287	3.1239e-64	4.8807e-63	--	-//-
Poh0026020	36.8081	62.9439	-0.77404	0.002027	0.0037532	--	-//-
Poh0026030	333.379	257.272	0.37387	0.00078451	0.0015289	--	-//-
Poh0026040	88.9694	38.9557	1.1915	4.7468e-08	1.3694e-07	--	-//-
Poh0026260	379.117	517.448	-0.44877	0.00011968	0.00025557	--	-//-
Poh0026310	93.5301	12.2241	2.9357	2.4067e-13	9.7811e-13	--	-//-
Poh0026330	62.0432	107.617	-0.79456	4.1208e-05	9.2378e-05	--	-//-
Poh0026410	251.47	308.159	-0.29329	0.0090034	0.015273	--	-//-
Poh0026420	141.59	199.397	-0.49392	0.00043067	0.0008666	--	-//-
Poh0026560	34.4983	96.2434	-1.4802	5.8737e-11	2.0815e-10	--	-//-
Poh0026580	16.0169	28.8346	-0.8482	0.02187	0.034982	--	-//-
Poh0026630	114.059	145.462	-0.35087	0.029279	0.045804	--	-//-
Poh0026940	672.478	406.246	0.72713	5.2497e-09	1.6331e-08	--	-//-
Poh0026980	13.5951	32.8965	-1.2748	0.00054853	0.0010891	--	-//-
Poh0027010	627.731	349.538	0.8447	1.2838e-19	7.0998e-19	--	-//-
Poh0027200	43.2829	76.486	-0.8214	0.00024661	0.00050897	--	-//-
Poh0027270	11.6771	24.3509	-1.0603	0.012001	0.019995	--	-//-
Poh0027380	454.827	223.597	1.0244	6.1188e-22	3.7006e-21	--	-//-
Poh0027450	1037.49	322.689	1.6849	1.9819e-83	3.9558e-82	--	-//-
Poh0027510	1.26373	11.9201	-3.2376	0.00017106	0.00035959	--	-//-
Poh0027580	68.1696	31.7915	1.1005	6.0338e-06	1.4587e-05	--	-//-
Poh0027630	15.9507	39.5854	-1.3113	0.00012087	0.00025804	--	-//-
Poh0027690	8.91625	20.2575	-1.1839	0.010933	0.018318	--	-//-
Poh0027840	86.6099	185.057	-1.0954	4.8336e-12	1.8288e-11	--	-//-
Poh0028000	41.811	124.628	-1.5757	7.6345e-15	3.372e-14	--	-//-
Poh0028120	228.004	480.852	-1.0765	9.7076e-24	6.2784e-23	--	-//-
Poh0028130	53.3793	79.1015	-0.56742	0.0091207	0.015459	--	-//-
Poh0028200	52.0217	119.9	-1.2046	5.0617e-10	1.6866e-09	--	-//-
Poh0028540	80.7729	119.178	-0.56117	0.0016655	0.0031179	--	-//-
Poh0028580	138.895	104.216	0.41442	0.010045	0.016916	--	-//-
Poh0028610	1842.61	1377.71	0.41948	1.6888e-09	5.4345e-09	--	-//-
Poh0028630	157.115	72.479	1.1162	2.4167e-09	7.6896e-09	--	-//-
Poh0028650	1090.29	287.504	1.9231	2.0869e-64	3.271e-63	--	-//-
Poh0028710	71.4278	7.25412	3.2996	1.0557e-23	6.8225e-23	--	-//-
Poh0028740	119.25	71.6703	0.73454	3.7567e-05	8.4536e-05	--	-//-
Poh0028940	181.184	63.0256	1.5234	1.4178e-20	8.1362e-20	--	-//-
Poh0029100	17.2822	4.4377	1.9614	0.00032411	0.00066094	--	-//-
Poh0029150	111.805	157.253	-0.49211	0.0017226	0.003218	--	-//-
Poh0029310	874.523	106.196	3.0418	1.7592e-80	3.3927e-79	--	-//-
Poh0029370	383.903	297.974	0.36555	0.0005145	0.001025	--	-//-
Poh0029380	1886.36	237.161	2.9917	6.4489e-279	5.3574e-277	--	-//-
Poh0029440	380.061	222.775	0.77064	2.7204e-12	1.0457e-11	--	-//-
Poh0029590	1380.53	543.305	1.3454	9.3368e-66	1.4962e-64	--	-//-
Poh0029600	37.9094	97.7043	-1.3659	5.3773e-10	1.7884e-09	--	-//-
Poh0029640	6.6947	26.6471	-1.9929	0.002963	0.0053637	--	-//-
Poh0029860	136.635	204.627	-0.58267	3.7969e-05	8.5374e-05	--	-//-
Poh0030390	221.356	19.4762	3.5066	1.8823e-53	2.4801e-52	--	-//-
Poh0030420	168.328	83.8856	1.0048	5.934e-08	1.7005e-07	--	-//-
Poh0030440	54.6603	99.9874	-0.87125	0.00010131	0.00021811	--	-//-
Poh0030500	7.20949	31.1853	-2.1129	1.0854e-06	2.7993e-06	--	-//-
Poh0030550	219.727	149.477	0.55579	0.029522	0.046144	--	-//-
Poh0030710	2532.9	62.1777	5.3483	5.1919e-276	4.1718e-274	--	-//-
Poh0030780	173.212	267.338	-0.62613	8.9853e-07	2.3304e-06	--	-//-
Poh0030820	562.742	369.54	0.60674	1.4456e-10	4.9954e-10	--	-//-
Poh0030850	29.0303	48.4771	-0.73974	0.0086517	0.01471	--	-//-
Poh0030950	1173.73	33.5034	5.1306	1.2625e-26	9.0095e-26	--	-//-
Poh0031090	44.5071	132.025	-1.5687	1.0652e-12	4.1865e-12	--	-//-
Poh0031250	1728.3	125.539	3.7831	0	0	--	-//-
Poh0031280	16.9078	3.91108	2.112	0.00018515	0.00038772	--	-//-
Poh0031310	7.58157	30.5129	-2.0088	3.6232e-06	8.9362e-06	--	-//-
Poh0031330	90.4562	50.9311	0.82867	4.7376e-05	0.00010558	--	-//-
Poh0031350	81.2161	46.0446	0.81873	0.0021738	0.004007	--	-//-
Poh0031400	8.40147	24.1658	-1.5243	0.00076165	0.0014866	--	-//-
Poh0031460	112.443	320.069	-1.5092	8.1954e-30	6.4804e-29	--	-//-
Poh0031490	74.3834	168.964	-1.1837	1.5137e-12	5.9083e-12	--	-//-
Poh0031520	265.657	202.227	0.39359	0.0011781	0.0022505	--	-//-
Poh0031580	130.748	197.375	-0.59415	3.0111e-05	6.8313e-05	--	-//-
Poh0031650	5.98044	0.267559	4.4823	0.0015429	0.0028994	--	-//-
Poh0031660	11.7472	2.8812	2.0276	0.0025469	0.004652	--	-//-
Poh0031780	18.922	32.8592	-0.79623	0.019969	0.03216	--	-//-
Poh0032000	104.963	237.064	-1.1754	5.4105e-12	2.0417e-11	--	-//-
Poh0032030	6.76167	24.8484	-1.8777	6.1635e-05	0.00013567	--	-//-
Poh0032150	454.388	804.425	-0.82403	7.7279e-21	4.4826e-20	--	-//-
Poh0032160	124.364	81.005	0.61849	0.00038662	0.00078231	--	-//-
Poh0032220	101.011	156.477	-0.63145	8.2032e-05	0.00017826	--	-//-
Poh0032300	97.7069	43.8893	1.1546	0.0011139	0.0021346	--	-//-
Poh0032320	6.72938	0.778252	3.1122	0.00358	0.006405	--	-//-
Poh0032330	8.88078	1.56217	2.5071	0.0029732	0.0053808	--	-//-
Poh0032340	34.939	0.267559	7.0288	1.4294e-21	8.5175e-21	--	-//-
Poh0032390	144.19	337.583	-1.2273	1.137e-22	7.0761e-22	--	-//-
Poh0032460	59.8611	121.229	-1.018	8.6473e-08	2.4413e-07	--	-//-
Poh0032570	3624.7	2650.18	0.45177	7.2368e-13	2.8701e-12	--	-//-
Poh0032590	86.7913	230.286	-1.4078	7.3312e-21	4.256e-20	--	-//-
Poh0032620	53.7908	100.124	-0.89635	9.1319e-06	2.1689e-05	--	-//-
Poh0032650	188.225	100.24	0.909	1.0751e-09	3.5034e-09	--	-//-
Poh0032670	298.644	495.428	-0.73025	8.3758e-13	3.313e-12	--	-//-
Poh0032760	169.056	99.2184	0.76882	5.595e-07	1.4771e-06	--	-//-
Poh0032840	663.724	199.449	1.7346	1.0795e-32	9.2665e-32	--	-//-
Poh0032850	9.18509	1.80813	2.3448	0.0035443	0.0063449	--	-//-
Poh0033020	39.7834	24.1665	0.71916	0.016316	0.026659	--	-//-
Poh0033070	14.7927	42.819	-1.5334	5.1961e-06	1.2641e-05	--	-//-
Poh0033100	382.237	100.413	1.9285	2.2055e-53	2.8992e-52	--	-//-
Poh0033190	100.935	595.335	-2.5603	1.9309e-100	4.5252e-99	--	-//-
Poh0033240	396.832	129.37	1.617	9.1642e-42	9.6419e-41	--	-//-
Poh0033280	2.52666	10.6226	-2.0718	0.0067703	0.011689	--	-//-
Poh0033410	2.15219	10.601	-2.3003	0.003387	0.0060785	--	-//-
Poh0033440	104.392	267.617	-1.3582	4.9004e-22	2.9742e-21	--	-//-
Poh0033450	358.713	106.73	1.7489	2.0217e-43	2.2034e-42	--	-//-
Poh0033540	361.361	245.398	0.55832	3.667e-07	9.8524e-07	--	-//-
Poh0033590	188.479	266.648	-0.50053	6.3172e-05	0.00013893	--	-//-
Poh0033810	96.9625	132.159	-0.44678	0.0065788	0.011385	--	-//-
Poh0033820	264.226	121.501	1.1208	3.3206e-17	1.6521e-16	--	-//-
Poh0033910	18.993	64.1326	-1.7556	8.3471e-10	2.7393e-09	--	-//-
Poh0034020	25.9848	64.8865	-1.3202	7.529e-07	1.9668e-06	--	-//-
Poh0034100	1740.72	96.4954	4.1731	0	1.1579e-306	--	-//-
Poh0034110	2526.32	290.409	3.1209	0	0	--	-//-
Poh0034120	17.7616	70.0978	-1.9806	2.8113e-12	1.0793e-11	--	-//-
Poh0034170	259.284	6.5049	5.3169	3.5171e-123	1.0296e-121	--	-//-
Poh0034230	330.729	413.392	-0.32186	0.0019116	0.0035484	--	-//-
Poh0034270	1190.12	515.227	1.2078	3.8792e-51	4.8914e-50	--	-//-
Poh0034350	91.8462	120.88	-0.39628	0.021232	0.034051	--	-//-
Poh0034370	3366.39	2257.59	0.57642	2.916e-10	9.89e-10	--	-//-
Poh0034470	163.186	125.501	0.37882	0.010469	0.017593	--	-//-
Poh0034560	126.332	193.76	-0.61705	1.7839e-05	4.1338e-05	--	-//-
Poh0034710	293.711	428.549	-0.54506	1.9294e-07	5.3087e-07	--	-//-
Poh0034980	43.681	127.114	-1.541	1.3753e-14	5.9966e-14	--	-//-
Poh0035020	312.353	172.992	0.85247	1.1982e-12	4.6984e-12	--	-//-
Poh0035030	419.144	93.098	2.1706	5.826e-68	9.6239e-67	--	-//-
Poh0035080	52.8984	138.488	-1.3885	1.6671e-13	6.8372e-13	--	-//-
Poh0035150	59.8737	89.3835	-0.57809	0.0041592	0.0073747	--	-//-
Poh0035180	86.8833	152.469	-0.81137	7.7476e-07	2.0216e-06	--	-//-
Poh0035460	36.611	65.8552	-0.84702	0.00056336	0.0011173	--	-//-
Poh0035550	228.114	62.8013	1.8609	2.6041e-16	1.2415e-15	--	-//-
Poh0035830	219.98	337.23	-0.61636	8.1746e-08	2.313e-07	--	-//-
Poh0035980	9.77083	68.8407	-2.8167	4.8415e-18	2.5039e-17	--	-//-
Poh0036120	2661.7	388.316	2.777	1.2056e-107	3.0304e-106	--	-//-
Poh0036170	195.412	536.803	-1.4579	6.0163e-41	6.2137e-40	--	-//-
Poh0036210	53.1798	86.6262	-0.70393	0.00075855	0.0014812	--	-//-
Poh0036230	10.0381	50.5892	-2.3333	4.7046e-11	1.6783e-10	--	-//-
Poh0036290	36.8941	59.8581	-0.69816	0.0047738	0.0084028	--	-//-
Poh0036300	616.602	159.499	1.9508	1.4389e-41	1.5066e-40	--	-//-
Poh0036340	66.9216	9.08385	2.8811	2.7283e-13	1.1061e-12	--	-//-
Poh0036420	839.088	314.966	1.4136	2.3578e-55	3.2166e-54	--	-//-
Poh0036430	15.5037	135.26	-3.125	1.2563e-36	1.1802e-35	--	-//-
Poh0036500	77.432	121.966	-0.65547	0.00022839	0.00047344	--	-//-
Poh0036570	2953.21	2496.42	0.24243	0.00014337	0.00030377	--	-//-
Poh0036590	69.1999	36.4819	0.92359	9.7725e-05	0.00021068	--	-//-
Poh0036670	19.2271	8.84815	1.1197	0.014286	0.023539	--	-//-
Poh0036700	45.8978	73.73	-0.68383	0.0024049	0.0044083	--	-//-
Poh0036760	163.386	87.1889	0.90607	1.0678e-08	3.246e-08	--	-//-
Poh0036790	259.997	55.1412	2.2373	1.5648e-44	1.7476e-43	--	-//-
Poh0036930	1.70915	8.02493	-2.2312	0.014588	0.024003	--	-//-
Poh0036940	1051.28	192.096	2.4522	2.5215e-134	8.1081e-133	--	-//-
Poh0036990	323.404	504.155	-0.64053	1.4078e-10	4.8672e-10	--	-//-
Poh0037000	71.9323	147.838	-1.0393	1.3675e-09	4.4248e-09	--	-//-
Poh0037080	33.0895	76.441	-1.208	6.5612e-07	1.7223e-06	--	-//-
Poh0037090	5.83774	24.0571	-2.043	7.379e-05	0.00016105	--	-//-
Poh0037110	495.273	351.847	0.49328	4.1387e-07	1.1059e-06	--	-//-
Poh0037180	2290.87	1029.1	1.1545	9.7861e-56	1.3436e-54	--	-//-
Poh0037340	466.597	216.489	1.1079	2.1166e-25	1.4504e-24	--	-//-
Poh0037430	38.4266	20.0579	0.93794	0.0041916	0.0074279	--	-//-
Poh0037610	612.363	156.572	1.9676	1.9615e-77	3.6596e-76	--	-//-
Poh0037700	10.4803	51.9967	-2.3107	2.977e-11	1.0762e-10	--	-//-
Poh0037710	51.7363	116.713	-1.1737	2.2451e-09	7.1595e-09	--	-//-
Poh0037730	15.983	33.061	-1.0486	0.0033845	0.0060753	--	-//-
Poh0037740	169.118	66.9583	1.3367	9.2211e-12	3.4333e-11	--	-//-
Poh0037790	90.6691	166.825	-0.87965	4.1678e-08	1.2086e-07	--	-//-
Poh0037820	226.059	120.013	0.91352	2.9819e-11	1.0777e-10	--	-//-
Poh0037950	154.17	249.662	-0.69545	1.0452e-07	2.9326e-07	--	-//-
Poh0038030	16.1967	59.3446	-1.8734	5.1223e-10	1.7061e-09	--	-//-
Poh0038190	140.197	215.131	-0.61775	8.4894e-06	2.0207e-05	--	-//-
Poh0038220	3.38124	36.009	-3.4127	1.1321e-11	4.1942e-11	--	-//-
Poh0038270	85.0717	46.2924	0.87791	3.859e-05	8.6718e-05	--	-//-
Poh0038330	1.70836	15.8443	-3.2133	1.1685e-05	2.7502e-05	--	-//-
Poh0038360	1406.32	379.184	1.891	4.4503e-118	1.2324e-116	--	-//-
Poh0038410	33.2266	93.7696	-1.4968	7.3792e-11	2.6023e-10	--	-//-
Poh0038670	106.285	71.5273	0.57137	0.0018597	0.0034579	--	-//-
Poh0038750	3577.41	618.592	2.5319	8.3601e-278	6.8951e-276	--	-//-
Poh0038980	1.26373	7.23641	-2.5176	0.013693	0.022631	--	-//-
Poh0039010	1604.89	161.779	3.3104	5.2235e-296	4.7919e-294	--	-//-
Poh0039030	1581.39	545.516	1.5355	1.625e-51	2.0642e-50	--	-//-
Poh0039100	339.565	205.289	0.72603	2.3774e-10	8.1017e-10	--	-//-
Poh0039150	1215.83	1659.93	-0.44918	3.1136e-10	1.0531e-09	--	-//-
Poh0039240	2028.36	901.151	1.1705	3.2486e-60	4.7796e-59	--	-//-
Poh0039400	421.185	529.267	-0.32954	0.00048873	0.0009761	--	-//-
Poh0039560	167.04	74.8244	1.1586	7.5662e-13	2.9984e-12	--	-//-
Poh0039570	266.798	166.629	0.6791	5.9546e-05	0.00013129	--	-//-
Poh0039590	96.2956	164.827	-0.77541	7.4768e-07	1.9535e-06	--	-//-
Poh0039680	377.636	184.979	1.0296	2.0181e-19	1.1063e-18	--	-//-
Poh0039710	197.127	269.022	-0.44859	0.00026656	0.0005481	--	-//-
Poh0039770	921.343	698.014	0.40048	6.7246e-07	1.763e-06	--	-//-
Poh0039920	760.334	220.512	1.7858	5.1776e-76	9.4997e-75	--	-//-
Poh0040070	121.897	54.1248	1.1713	3.4883e-10	1.1752e-09	--	-//-
Poh0040080	84.0808	155.425	-0.88637	8.8955e-08	2.5085e-07	--	-//-
Poh0040100	2557.72	354.126	2.8525	4.2985e-298	4.0186e-296	--	-//-
Poh0040240	30.7023	73.2636	-1.2547	4.3738e-07	1.1666e-06	--	-//-
Poh0040360	15.9515	54.9922	-1.7855	1.0432e-08	3.1726e-08	--	-//-
Poh0040380	10.1461	25.4547	-1.327	0.0017688	0.0032998	--	-//-
Poh0040390	5657.8	1389.8	2.0254	2.6184e-213	1.4704e-211	--	-//-
Poh0040440	20.7581	70.1849	-1.7575	2.2874e-10	7.8066e-10	--	-//-
Poh0040460	22.6447	90.3908	-1.997	3.0612e-15	1.3836e-14	--	-//-
Poh0040470	19.8089	98.4328	-2.313	9.5875e-20	5.3245e-19	--	-//-
Poh0040580	78.7296	164.776	-1.0655	1.0406e-10	3.6275e-10	--	-//-
Poh0040670	1510.17	1308.44	0.20687	0.0036554	0.0065302	--	-//-
Poh0040750	4.98714	13.254	-1.4101	0.022883	0.036476	--	-//-
Poh0040770	29.4402	84.4791	-1.5208	3.3059e-10	1.1155e-09	--	-//-
Poh0040860	7.68721	2.09728	1.8739	0.027353	0.042996	--	-//-
Poh0040880	204.122	264.532	-0.37401	0.0028014	0.0050869	--	-//-
Poh0040900	2.15219	9.36273	-2.1211	0.0097567	0.016467	--	-//-
Poh0040980	951.115	824.246	0.20654	0.0085144	0.014497	--	-//-
Poh0041000	141.494	351.406	-1.3124	9.4766e-26	6.5871e-25	--	-//-
Poh0041020	116.974	72.3516	0.69309	0.00010843	0.00023253	--	-//-
Poh0041050	323.713	250.97	0.3672	0.0011567	0.0022126	--	-//-
Poh0041340	993.642	529.851	0.90714	2.5811e-28	1.9378e-27	--	-//-
Poh0041400	4.54172	12.4524	-1.4551	0.024809	0.039308	--	-//-
Poh0041620	15.5424	52.4151	-1.7538	3.4424e-08	1.0049e-07	--	-//-
Poh0041630	79.1025	105.115	-0.41017	0.025822	0.040795	--	-//-
Poh0041650	252.388	168.349	0.58418	4.7127e-06	1.1505e-05	--	-//-
Poh0041800	11.8529	22.4731	-0.92296	0.030853	0.048062	--	-//-
Poh0041900	367.509	744.341	-1.0182	2.5395e-28	1.9083e-27	--	-//-
Poh0042000	0	3.85479	#NAME?	0.016576	0.027056	--	-//-
Poh0042100	158.956	114.512	0.47313	0.0019881	0.0036852	--	-//-
Poh0042120	765.531	232.658	1.7183	4.3493e-72	7.6097e-71	--	-//-
Poh0042210	2080.47	150.675	3.7874	3.5837e-256	2.605e-254	--	-//-
Poh0042220	296.129	371.852	-0.3285	0.0020191	0.0037401	--	-//-
Poh0042260	55.5363	121.534	-1.1299	4.0076e-09	1.2561e-08	--	-//-
Poh0042290	10.895	3.40782	1.6767	0.011872	0.019798	--	-//-
Poh0042340	486.083	692.907	-0.51146	7.3196e-09	2.2536e-08	--	-//-
Poh0042590	800.458	219.152	1.8689	1.4114e-84	2.8519e-83	--	-//-
Poh0043050	351.197	199.293	0.81739	6.5454e-13	2.6031e-12	--	-//-
Poh0043070	969.164	1549.77	-0.67724	4.0059e-10	1.3435e-09	--	-//-
Poh0043090	140.032	74.0857	0.91849	7.7315e-08	2.1928e-07	--	-//-
Poh0043210	40.5836	102.954	-1.343	3.0132e-10	1.0207e-09	--	-//-
Poh0043370	2.93581	18.0035	-2.6164	5.7709e-05	0.00012743	--	-//-
Poh0043380	13.0456	61.2257	-2.2306	1.8241e-12	7.0846e-12	--	-//-
Poh0043410	165.502	290.54	-0.81189	1.0128e-10	3.5332e-10	--	-//-
Poh0043430	75.7188	33.8456	1.1617	6.3249e-07	1.6624e-06	--	-//-
Poh0043500	7.13774	42.1318	-2.5614	1.7162e-10	5.9023e-10	--	-//-
Poh0043740	435.14	753.523	-0.79217	7.7055e-19	4.1302e-18	--	-//-
Poh0043910	364.383	187.2	0.96087	6.1943e-17	3.0461e-16	--	-//-
Poh0043930	78.7509	148.56	-0.91568	8.7206e-08	2.4608e-07	--	-//-
Poh0044030	220.814	160.102	0.46384	0.00046484	0.0009312	--	-//-
Poh0044240	175.876	239.906	-0.44791	0.00043511	0.00087502	--	-//-
Poh0044260	577.152	1027.04	-0.83146	1.4753e-11	5.4217e-11	--	-//-
Poh0044350	170.74	125.192	0.44766	0.002461	0.0045053	--	-//-
Poh0044400	742.217	629.363	0.23795	0.00504	0.0088469	--	-//-
Poh0044500	78.277	184.089	-1.2337	2.0642e-14	8.9142e-14	--	-//-
Poh0044530	428.114	658.831	-0.62191	2.2342e-10	7.6313e-10	--	-//-
Poh0044640	95.1455	48.167	0.98209	1.3139e-06	3.3646e-06	--	-//-
Poh0044750	122.383	56.6071	1.1123	6.1736e-07	1.6238e-06	--	-//-
Poh0044960	10.4472	48.6472	-2.2192	3.5425e-10	1.1924e-09	--	-//-
Poh0045040	2882.13	235.565	3.6129	0	0	--	-//-
Poh0045080	1010.17	287.152	1.8147	2.5038e-81	4.8754e-80	--	-//-
Poh0045110	18.2259	57.7364	-1.6635	3.3733e-08	9.8577e-08	--	-//-
Poh0045170	236.158	108.081	1.1276	4.7069e-16	2.2168e-15	--	-//-
Poh0045290	138.161	52.3797	1.3993	1.4359e-14	6.2575e-14	--	-//-
Poh0045300	22.6777	59.2056	-1.3845	9.7313e-07	2.5178e-06	--	-//-
Poh0045420	64.3405	35.64	0.85223	0.00043321	0.00087134	--	-//-
Poh0045490	0.819099	5.67602	-2.7928	0.02495	0.039517	--	-//-
Poh0045560	5.84092	16.063	-1.4595	0.0089492	0.015187	--	-//-
Poh0045650	7.91897	18.8051	-1.2477	0.012981	0.021528	--	-//-
Poh0045660	3.79198	38.5134	-3.3443	1.4917e-12	5.825e-12	--	-//-
Poh0045920	253.958	181.396	0.48545	9.3725e-05	0.0002025	--	-//-
Poh0046020	423.474	661.91	-0.64436	1.7219e-12	6.6996e-12	--	-//-
Poh0046070	148.723	65.1916	1.1899	2.8931e-12	1.1091e-11	--	-//-
Poh0046110	1805.62	222.336	3.0217	2.0779e-232	1.3033e-230	--	-//-
Poh0046260	631.18	125.779	2.3272	8.4814e-44	9.3418e-43	--	-//-
Poh0046340	25.1303	100.503	-1.9997	9.0286e-17	4.3995e-16	--	-//-
Poh0046500	129.705	211.154	-0.70306	7.004e-07	1.8336e-06	--	-//-
Poh0046550	69.2685	47.9016	0.53213	0.01919	0.030983	--	-//-
Poh0046680	213.021	160.865	0.40514	0.0023997	0.004399	--	-//-
Poh0046890	234.841	925.263	-1.9782	8.0843e-94	1.786e-92	--	-//-
Poh0046920	10.8572	3.92135	1.4692	0.023346	0.037168	--	-//-
Poh0046930	1433.11	265.38	2.433	2.7396e-179	1.2368e-177	--	-//-
Poh0046960	6.62216	22.8917	-1.7895	0.00026724	0.00054941	--	-//-
Poh0046970	5.3939	20.6829	-1.939	0.00022888	0.00047435	--	-//-
Poh0047040	199.168	321.995	-0.69306	3.7769e-08	1.0996e-07	--	-//-
Poh0047260	127.957	59.1786	1.1125	2.0676e-06	5.2104e-06	--	-//-
Poh0047520	100.194	165.434	-0.72346	4.4247e-06	1.0834e-05	--	-//-
Poh0047560	201.992	53.0733	1.9282	7.1788e-32	6.0103e-31	--	-//-
Poh0047700	32.4344	0	Inf	5.8247e-12	2.1942e-11	--	-//-
Poh0047740	336.871	97.0893	1.7948	1.7611e-43	1.9224e-42	--	-//-
Poh0047750	48.7682	1.57244	4.9549	3.9818e-25	2.7052e-24	--	-//-
Poh0047760	158.072	78.5882	1.0082	6.7049e-10	2.216e-09	--	-//-
Poh0047810	51.1002	20.7824	1.298	7.448e-06	1.7826e-05	--	-//-
Poh0047910	282.749	123.52	1.1948	1.4011e-18	7.4277e-18	--	-//-
Poh0047940	5.87401	18.3556	-1.6438	0.0019763	0.003664	--	-//-
Poh0047970	82.1551	10.1166	3.0216	6.3268e-13	2.5185e-12	--	-//-
Poh0048030	3735.94	329.912	3.5013	0	0	--	-//-
Poh0048060	45.2955	103.03	-1.1856	1.2418e-08	3.7561e-08	--	-//-
Poh0048080	112.973	154.974	-0.45605	0.0033068	0.0059461	--	-//-
Poh0048130	107.964	337.4	-1.6439	4.7848e-34	4.2224e-33	--	-//-
Poh0048140	23.7625	60.2946	-1.3433	7.774e-06	1.8573e-05	--	-//-
Poh0048250	166.681	105.723	0.6568	1.5743e-05	3.6678e-05	--	-//-
Poh0048260	16.0201	30.7121	-0.93892	0.0099129	0.016706	--	-//-
Poh0048300	37.3632	108.202	-1.534	1.2633e-12	4.9475e-12	--	-//-
Poh0048360	105.855	213.999	-1.0155	3.8509e-12	1.4669e-11	--	-//-
Poh0048670	310.694	481.305	-0.63146	4.566e-10	1.5264e-09	--	-//-
Poh0048770	80.7816	121.812	-0.59256	0.000678	0.0013309	--	-//-
Poh0048840	302.96	138.181	1.1326	1.9123e-19	1.0498e-18	--	-//-
Poh0048860	105.838	31.9568	1.7277	7.7797e-16	3.6281e-15	--	-//-
Poh0048880	23.4944	115.651	-2.2994	1.5149e-22	9.38e-22	--	-//-
Poh0048890	158.387	253.946	-0.68107	1.2062e-07	3.3709e-07	--	-//-
Poh0048960	147.463	222.067	-0.59065	1.3356e-05	3.1262e-05	--	-//-
Poh0049060	71.0739	105.6	-0.57122	0.0025206	0.004608	--	-//-
Poh0049110	81.7678	256.79	-1.651	1.1517e-28	8.7479e-28	--	-//-
Poh0049120	3.75571	11.3952	-1.6013	0.019975	0.032165	--	-//-
Poh0049180	420.1	603.904	-0.52359	1.6e-08	4.7945e-08	--	-//-
Poh0049210	183.174	81.244	1.1729	5.2833e-14	2.2256e-13	--	-//-
Poh0049260	45.9743	86.5509	-0.91272	2.6637e-05	6.0761e-05	--	-//-
Poh0049480	674.461	579.675	0.21849	0.011963	0.019936	--	-//-
Poh0049610	3.30869	17.9444	-2.4392	7.3969e-05	0.00016141	--	-//-
Poh0049640	253.183	112.271	1.1732	6.9267e-18	3.5545e-17	--	-//-
Poh0049880	17.2113	32.1398	-0.90101	0.011871	0.019797	--	-//-
Poh0049930	173.143	128.247	0.43303	0.0036232	0.0064766	--	-//-
Poh0049990	581.235	381.282	0.60827	5.8521e-09	1.8126e-08	--	-//-
Poh0050050	20.5224	51.4577	-1.3262	9.803e-06	2.3233e-05	--	-//-
Poh0050110	5.01864	12.7575	-1.346	0.031165	0.048506	--	-//-
Poh0050120	195.705	276.111	-0.49657	4.9953e-05	0.00011104	--	-//-
Poh0050210	61.0673	27.7417	1.1383	1.1546e-05	2.7194e-05	--	-//-
Poh0050230	10.5174	3.66689	1.5201	0.023137	0.036857	--	-//-
Poh0050240	8.43694	25.7935	-1.6122	0.00027671	0.00056799	--	-//-
Poh0050270	94.0299	130.32	-0.47086	0.0050062	0.0087904	--	-//-
Poh0050380	75.5879	39.2438	0.94569	3.6297e-05	8.1769e-05	--	-//-
Poh0050470	435.19	523.038	-0.26527	0.0045906	0.0081011	--	-//-
Poh0050550	456.265	318.715	0.51761	0.00072916	0.0014269	--	-//-
Poh0050600	709.397	300.536	1.2391	3.7245e-40	3.7762e-39	--	-//-
Poh0050620	14.1131	106.647	-2.9177	8.0778e-28	5.9795e-27	--	-//-
Poh0050970	39.4823	11.7874	1.744	4.2914e-07	1.1455e-06	--	-//-
Poh0051030	0.85378	9.46115	-3.4701	0.00067362	0.0013227	--	-//-
Poh0051110	0.409948	14.0305	-5.097	1.0579e-06	2.7305e-06	--	-//-
Poh0051320	72.7397	24.0444	1.597	2.3001e-07	6.2907e-07	--	-//-
Poh0051360	271.767	822.553	-1.5977	8.5033e-63	1.299e-61	--	-//-
Poh0051370	525.403	439.216	0.25849	0.018518	0.029975	--	-//-
Poh0051430	4.23502	16.0368	-1.9209	0.0012081	0.0023046	--	-//-
Poh0051470	7676.93	45.0196	7.4138	0	0	--	-//-
Poh0051500	34.6906	68.6443	-0.9846	7.1909e-05	0.00015717	--	-//-
Poh0051880	208.402	286.541	-0.45937	0.00013161	0.00027975	--	-//-
Poh0051920	205.038	62.9485	1.7036	6.7224e-27	4.8333e-26	--	-//-
Poh0051930	48.8762	106.693	-1.1263	2.8539e-08	8.3854e-08	--	-//-
Poh0052080	1080.49	597.084	0.85568	1.9952e-26	1.4167e-25	--	-//-
Poh0052140	170.78	212.493	-0.31528	0.015861	0.025951	--	-//-
Poh0052190	14.6492	26.5062	-0.85551	0.029043	0.045468	--	-//-
Poh0052210	316.89	637.897	-1.0093	8.7161e-17	4.2515e-16	--	-//-
Poh0052300	48.3969	11.013	2.1357	8.8957e-11	3.1157e-10	--	-//-
Poh0052350	709.013	352.831	1.0068	2.3057e-28	1.7348e-27	--	-//-
Poh0052430	469.684	550.437	-0.22889	0.015436	0.025301	--	-//-
Poh0052460	1399.31	997.245	0.48869	3.2876e-11	1.1847e-10	--	-//-
Poh0052470	6360.3	343.737	4.2097	0	0	--	-//-
Poh0052740	32.6465	104.766	-1.6822	7.4286e-14	3.1037e-13	--	-//-
Poh0052800	42.4181	15.9905	1.4075	9.2514e-06	2.1965e-05	--	-//-
Poh0052830	3.38124	17.7331	-2.3908	8.8868e-05	0.00019243	--	-//-
Poh0053030	18.3371	55.2413	-1.591	1.4378e-07	3.9948e-07	--	-//-
Poh0053210	194.58	355.544	-0.86966	7.4405e-14	3.1079e-13	--	-//-
Poh0053250	4010.74	561.195	2.8373	0	0	--	-//-
Poh0053270	442.009	31.4472	3.8131	9.0785e-146	3.1495e-144	--	-//-
Poh0053380	152.424	392.418	-1.3643	9.8632e-30	7.7616e-29	--	-//-
Poh0053470	71.0037	37.4722	0.92207	7.3432e-05	0.00016029	--	-//-
Poh0053630	678.926	30.9581	4.4549	1.4361e-237	9.3494e-236	--	-//-
Poh0053650	36.5772	79.8966	-1.1272	1.4606e-06	3.7241e-06	--	-//-
Poh0053760	2831.48	588.535	2.2664	3.873e-214	2.1856e-212	--	-//-
Poh0053870	9380.86	229.487	5.3532	0	0	--	-//-
Poh0053880	17981.7	258.084	6.1225	0	0	--	-//-
Poh0054000	255.149	49.6495	2.3615	1.6407e-50	2.0477e-49	--	-//-
Poh0054030	1853.67	394.017	2.2341	7.9402e-92	1.7188e-90	--	-//-
Poh0054140	711.435	224.192	1.666	1.0241e-43	1.1255e-42	--	-//-
Poh0054190	289.989	49.6452	2.5463	1.964e-62	2.9803e-61	--	-//-
Poh0054400	570.194	139.764	2.0285	8.3538e-77	1.5485e-75	--	-//-
Poh0054420	31.1817	0.264728	6.88	3.2694e-19	1.7771e-18	--	-//-
Poh0054480	49.1805	121.65	-1.3066	3.1569e-11	1.1387e-10	--	-//-
Poh0054490	55.2997	194.879	-1.8172	3.6462e-26	2.5657e-25	--	-//-
Poh0054520	1256.84	589.601	1.092	6.8708e-28	5.0937e-27	--	-//-
Poh0054850	5.12587	18.4983	-1.8515	0.0006622	0.0013013	--	-//-
Poh0054940	53.5788	126.105	-1.2349	1.4971e-10	5.1686e-10	--	-//-
Poh0054980	12.6712	23.9704	-0.91971	0.025802	0.040767	--	-//-
Poh0055490	249.802	138.039	0.85571	7.4095e-11	2.6125e-10	--	-//-
Poh0055770	683.675	72.1809	3.2436	2.292e-168	9.5782e-167	--	-//-
Poh0056040	26.6786	55.4073	-1.0544	0.00011659	0.00024927	--	-//-
Poh0056210	198.962	130.383	0.60974	1.635e-05	3.8035e-05	--	-//-
Poh0056260	39.0006	101.297	-1.377	2.6991e-10	9.1689e-10	--	-//-
Poh0056270	90.584	213.08	-1.2341	3.8095e-16	1.8021e-15	--	-//-
Poh0056280	350.761	221.791	0.66129	3.3617e-08	9.8253e-08	--	-//-
Poh0056290	1005.13	1270.59	-0.33812	0.0066894	0.011557	--	-//-
Poh0056420	28.6849	64.0067	-1.1579	8.9031e-06	2.1166e-05	--	-//-
Poh0056570	1.6382	21.9595	-3.7447	6.2762e-08	1.7954e-07	--	-//-
Poh0056600	566.643	708.636	-0.3226	0.00021041	0.00043826	--	-//-
Poh0056640	157.163	15.9296	3.3025	1.393e-51	1.7715e-50	--	-//-
Poh0056680	47.6432	16.6066	1.5205	8.1242e-07	2.1154e-06	--	-//-
Poh0056810	227.731	28.4559	3.0005	7.0987e-41	7.3206e-40	--	-//-
Poh0056930	111.463	216.981	-0.961	1.1727e-08	3.5551e-08	--	-//-
Poh0056940	1.67288	22.3651	-3.7408	1.8544e-08	5.5346e-08	--	-//-
Poh0057040	29.173	49.5519	-0.76431	0.0058642	0.010208	--	-//-
Poh0057060	5.35763	21.2612	-1.9886	0.00015546	0.0003282	--	-//-
Poh0057070	10.8249	22.4504	-1.0524	0.018174	0.029469	--	-//-
Poh0057090	4.64496	23.0439	-2.3106	9.843e-06	2.3326e-05	--	-//-
Poh0057140	53.9997	179.004	-1.729	1.3144e-16	6.3562e-16	--	-//-
Poh0057170	112.772	28.8548	1.9665	6.0459e-20	3.3795e-19	--	-//-
Poh0057220	247.777	378.991	-0.61312	2.6101e-08	7.6994e-08	--	-//-
Poh0057330	322.826	261.903	0.30172	0.0070004	0.012066	--	-//-
Poh0057390	288.193	382.166	-0.40716	0.00012726	0.0002711	--	-//-
Poh0057410	19.4691	75.0919	-1.9475	9.306e-13	3.6692e-12	--	-//-
Poh0057420	115.393	228.387	-0.98492	5.1699e-12	1.9535e-11	--	-//-
Poh0057460	12.0499	42.4114	-1.8154	4.1511e-07	1.1091e-06	--	-//-
Poh0057540	5476.13	1021.29	2.4228	5.6791e-289	5.009e-287	--	-//-
Poh0057560	88.4223	147.627	-0.73948	8.3401e-06	1.9869e-05	--	-//-
Poh0057580	155.086	52.4911	1.5629	7.2335e-19	3.8814e-18	--	-//-
Poh0057610	184.664	112.677	0.7127	1.0929e-06	2.8179e-06	--	-//-
Poh0057650	143.448	279.027	-0.95988	1.2903e-13	5.3247e-13	--	-//-
Poh0057720	437.177	141.122	1.6313	1.4579e-45	1.664e-44	--	-//-
Poh0057810	117.081	29.4249	1.9924	3.0651e-17	1.527e-16	--	-//-
Poh0057890	68.0339	28.6127	1.2496	9.5075e-05	0.0002053	--	-//-
Poh0058040	505.093	899.683	-0.83287	2.5028e-22	1.5381e-21	--	-//-
Poh0058080	77.4091	272.896	-1.8178	3.1346e-24	2.0584e-23	--	-//-
Poh0058090	0	3.35154	#NAME?	0.030369	0.047368	--	-//-
Poh0058190	577.9	315.595	0.87274	1.0738e-10	3.7398e-10	--	-//-
Poh0058350	39.0022	99.3968	-1.3496	7.0359e-10	2.3221e-09	--	-//-
Poh0058520	820.328	454.664	0.8514	4.6225e-13	1.8515e-12	--	-//-
Poh0058610	27.6972	170.245	-2.6198	4.6565e-27	3.3685e-26	--	-//-
Poh0058750	136.712	50.8409	1.4271	6.3213e-15	2.8032e-14	--	-//-
Poh0058760	42.9108	173.802	-2.018	1.3569e-24	9.0468e-24	--	-//-
Poh0058820	102.412	64.7333	0.66181	0.00045431	0.00091128	--	-//-
Poh0058900	552.345	326.273	0.75949	4.0094e-15	1.7998e-14	--	-//-
Poh0058930	1250.76	464.245	1.4298	1.1887e-69	2.0071e-68	--	-//-
Poh0058950	48.7004	252.039	-2.3716	1.1995e-40	1.2296e-39	--	-//-
Poh0058980	849.608	543.53	0.64444	3.8278e-14	1.6262e-13	--	-//-
Poh0058990	194.338	32.9615	2.5597	1.8109e-45	2.0608e-44	--	-//-
Poh0059100	47.804	113.156	-1.2431	8.5471e-10	2.8033e-09	--	-//-
Poh0059110	110.663	193.065	-0.80291	6.8257e-08	1.9456e-07	--	-//-
Poh0059310	10.5174	36.4536	-1.7933	2.8025e-06	6.9819e-06	--	-//-
Poh0059360	293.641	40.9603	2.8418	9.6201e-44	1.0582e-42	--	-//-
Poh0059410	224.239	282.115	-0.33125	0.0043176	0.0076435	--	-//-
Poh0059510	19.086	68.7569	-1.849	7.8919e-11	2.7763e-10	--	-//-
Poh0059520	10.0034	74.4157	-2.8951	1.3602e-19	7.5127e-19	--	-//-
Poh0059540	1374.85	435.812	1.6575	1.7328e-91	3.7345e-90	--	-//-
Poh0059670	4.20193	26.4453	-2.6539	2.5612e-07	6.9771e-07	--	-//-
Poh0059730	11.3704	42.9174	-1.9163	9.3753e-08	2.6396e-07	--	-//-
Poh0059800	37.0565	84.4919	-1.1891	2.3904e-07	6.5266e-07	--	-//-
Poh0059830	163.06	241.4	-0.56602	5.641e-05	0.00012465	--	-//-
Poh0059860	8.98641	26.5313	-1.5619	0.00052568	0.0010459	--	-//-
Poh0059890	3607.37	2948.09	0.29117	3.7847e-06	9.3179e-06	--	-//-
Poh0059900	46.3165	106.87	-1.2063	4.6792e-09	1.4601e-08	--	-//-
Poh0059930	125.465	326.252	-1.3787	1.727e-26	1.2286e-25	--	-//-
Poh0060030	501.142	262.203	0.93453	1.0915e-19	6.0478e-19	--	-//-
Poh0060110	287.812	469.762	-0.7068	4.5989e-08	1.328e-07	--	-//-
Poh0060120	142.274	214.25	-0.59062	1.9748e-05	4.5555e-05	--	-//-
Poh0060210	62.0899	92.797	-0.57972	0.0039274	0.0069875	--	-//-
Poh0060240	168.103	74.0351	1.1831	3.4351e-13	1.3871e-12	--	-//-
Poh0060290	2234.8	1272.5	0.81248	4.2999e-12	1.6327e-11	--	-//-
Poh0060300	283.785	187.633	0.59688	7.1305e-07	1.8661e-06	--	-//-
Poh0060310	43.9168	12.1257	1.8567	2.6537e-08	7.822e-08	--	-//-
Poh0060500	15.3287	42.8329	-1.4825	0.00080381	0.0015647	--	-//-
Poh0060510	623.288	22.6606	4.7816	5.2112e-237	3.3672e-235	--	-//-
Poh0060520	32.5715	67.0202	-1.041	3.8828e-05	8.7226e-05	--	-//-
Poh0060640	13.5628	29.6436	-1.1281	0.0029218	0.005293	--	-//-
Poh0060670	17.5842	38.7971	-1.1417	0.00062987	0.0012404	--	-//-
Poh0060920	1764.75	1203.7	0.55199	7.6604e-08	2.1736e-07	--	-//-
Poh0061000	206.898	320.802	-0.63276	8.2112e-08	2.3229e-07	--	-//-
Poh0061260	15.8403	31.4801	-0.99084	0.0071097	0.012245	--	-//-
Poh0061270	5.09198	27.7622	-2.4468	4.4242e-07	1.1791e-06	--	-//-
Poh0061460	5.53422	13.5095	-1.2875	0.028455	0.044597	--	-//-
Poh0061520	964.22	384.304	1.3271	4.224e-11	1.5119e-10	--	-//-
Poh0061590	413.917	339.239	0.28704	0.0045103	0.0079685	--	-//-
Poh0061620	1830.52	1062.04	0.78541	9.2617e-20	5.1477e-19	--	-//-
Poh0061850	313.328	164.949	0.92565	2.3914e-14	1.0288e-13	--	-//-
Poh0061980	2157.51	382.857	2.4945	4.6483e-225	2.8127e-223	--	-//-
Poh0061990	18.1392	38.8606	-1.0992	0.0009212	0.0017811	--	-//-
Poh0062000	10.4859	31.6075	-1.5918	7.1301e-05	0.00015589	--	-//-
Poh0062200	64.1482	133.361	-1.0559	5.3763e-09	1.6713e-08	--	-//-
Poh0062280	100.282	243.429	-1.2794	5.5529e-19	2.9942e-18	--	-//-
Poh0062290	3.34815	19.5271	-2.544	1.9375e-05	4.4737e-05	--	-//-
Poh0062430	81.4565	119.599	-0.5541	0.0018203	0.0033894	--	-//-
Poh0062530	0.409151	13.8436	-5.0804	1.3648e-06	3.4888e-06	--	-//-
Poh0062550	10.9983	42.6103	-1.9539	4.6829e-07	1.2456e-06	--	-//-
Poh0062580	9.69988	38.8776	-2.0029	1.6945e-07	4.6818e-07	--	-//-
Poh0062650	1047.13	554.815	0.91636	3.8417e-26	2.7016e-25	--	-//-
Poh0062660	35.7612	1.02988	5.1178	4.1836e-19	2.2658e-18	--	-//-
Poh0062910	116.425	222.915	-0.9371	4.6913e-11	1.6739e-10	--	-//-
Poh0062970	181.022	242.911	-0.42426	0.00085762	0.0016642	--	-//-
Poh0062980	7.54769	41.6912	-2.4656	5.8479e-10	1.9408e-09	--	-//-
Poh0062990	4.53933	40.146	-3.1447	3.4646e-12	1.3237e-11	--	-//-
Poh0063010	10.8934	100.108	-3.2	1.7226e-28	1.3012e-27	--	-//-
Poh0063200	38.3888	22.7049	0.75768	0.014389	0.023693	--	-//-
Poh0063210	1996.48	222.895	3.163	0	0	--	-//-
Poh0063230	1.6382	9.61436	-2.5531	0.0038812	0.0069126	--	-//-
Poh0063280	59.9383	161.207	-1.4274	5.1814e-16	2.4359e-15	--	-//-
Poh0063290	603.868	334.788	0.85098	4.9954e-19	2.6986e-18	--	-//-
Poh0063520	552.743	876.162	-0.66459	3.9876e-15	1.7905e-14	--	-//-
Poh0063560	76.9487	157.835	-1.0365	6.9555e-10	2.2966e-09	--	-//-
Poh0063690	1773.07	164.577	3.4294	0	0	--	-//-
Poh0063700	489.45	102.647	2.2535	1.4749e-80	2.8494e-79	--	-//-
Poh0063730	207.749	346.993	-0.74006	1.8349e-10	6.2973e-10	--	-//-
Poh0063790	41.1543	22.9303	0.84379	0.0049034	0.0086204	--	-//-
Poh0063810	92.1158	17.1753	2.4231	4.706e-22	2.8588e-21	--	-//-
Poh0063850	428.163	101.326	2.0792	6.8535e-65	1.0826e-63	--	-//-
Poh0064070	13.8607	3.60316	1.9437	0.026403	0.041639	--	-//-
Poh0064100	5078.86	125.221	5.342	0	0	--	-//-
Poh0064160	190.276	4.7258	5.3314	1.8318e-93	4.0366e-92	--	-//-
Poh0064180	350.041	157.555	1.1517	2.7593e-15	1.2496e-14	--	-//-
Poh0064190	4767.91	734.949	2.6976	0	0	--	-//-
Poh0064360	180.094	13.7601	3.7102	4.8969e-24	3.2009e-23	--	-//-
Poh0064470	5.90949	22.6224	-1.9366	0.00010342	0.00022235	--	-//-
Poh0064500	21.3801	8.61351	1.3116	0.0031625	0.0056991	--	-//-
Poh0064740	106.996	31.6676	1.7565	2.2765e-16	1.0883e-15	--	-//-
Poh0064770	428.773	621.881	-0.53642	5.5271e-08	1.5874e-07	--	-//-
Poh0064800	240.725	144.443	0.73688	1.605e-08	4.8085e-08	--	-//-
Poh0064920	622.902	243.657	1.3542	1.4436e-42	1.5439e-41	--	-//-
Poh0065000	0	4.65181	#NAME?	0.0065417	0.011325	--	-//-
Poh0065030	1245.38	1113.18	0.1619	0.028802	0.045118	--	-//-
Poh0065070	148.209	190.564	-0.36265	0.0084082	0.014329	--	-//-
Poh0065090	139.983	186.071	-0.4106	0.0035515	0.0063571	--	-//-
Poh0065110	75.7551	178.013	-1.2326	5.4002e-14	2.2737e-13	--	-//-
Poh0065170	0.819896	6.81565	-3.0553	0.0090123	0.015288	--	-//-
Poh0065200	106.345	242.732	-1.1906	8.1703e-17	3.9904e-16	--	-//-
Poh0065410	265.026	467.842	-0.81989	6.8621e-15	3.0383e-14	--	-//-
Poh0065590	40.6482	67.2421	-0.72617	0.0019655	0.0036454	--	-//-
Poh0065640	66.6898	111.43	-0.74061	8.6902e-05	0.00018842	--	-//-
Poh0065740	491.107	1375.76	-1.4861	2.2648e-74	4.064e-73	--	-//-
Poh0065910	743.9	164.013	2.1813	3.2826e-103	7.8925e-102	--	-//-
Poh0065980	253.86	173.942	0.54542	1.4061e-05	3.286e-05	--	-//-
Poh0066070	734.224	127.424	2.5266	9.991e-118	2.7556e-116	--	-//-
Poh0066100	124.862	91.7839	0.44402	0.0078772	0.013488	--	-//-
Poh0066140	624.938	182.363	1.7769	8.3647e-67	1.3576e-65	--	-//-
Poh0066160	19.2917	106.335	-2.4626	1.0539e-22	6.5638e-22	--	-//-
Poh0066340	240.702	164.605	0.54824	1.8752e-05	4.3364e-05	--	-//-
Poh0066350	30.7978	55.3698	-0.84627	0.0018579	0.0034549	--	-//-
Poh0066430	29.277	63.4588	-1.1161	1.3844e-05	3.2375e-05	--	-//-
Poh0066460	222.484	167.936	0.40579	0.002086	0.0038559	--	-//-
Poh0066480	704.498	128.055	2.4598	1.9499e-110	5.0302e-109	--	-//-
Poh0066550	2341.38	859.987	1.445	1.9939e-92	4.3353e-91	--	-//-
Poh0066720	87.2588	145.669	-0.73933	9.9997e-06	2.3683e-05	--	-//-
Poh0066860	202.36	128.681	0.65313	3.1569e-06	7.8277e-06	--	-//-
Poh0067090	668.608	423.428	0.65904	3.4511e-13	1.3932e-12	--	-//-
Poh0067200	101.856	40.7649	1.3211	1.9999e-10	6.8527e-10	--	-//-
Poh0067240	2.97208	9.91272	-1.7378	0.021359	0.034233	--	-//-
Poh0067270	100.337	163.178	-0.70159	9.2036e-06	2.1854e-05	--	-//-
Poh0067400	256.498	47.3693	2.4369	9.2268e-25	6.1903e-24	--	-//-
Poh0067420	604.642	512.499	0.23853	0.0087479	0.014862	--	-//-
Poh0067450	4950.75	53.4881	6.5323	0	0	--	-//-
Poh0067460	793.201	20.7466	5.2567	3.9845e-306	3.8727e-304	--	-//-
Poh0067480	313.967	6.46277	5.6023	3.5091e-83	6.9837e-82	--	-//-
Poh0067490	2801.22	34.0194	6.3636	3.2636e-225	1.9818e-223	--	-//-
Poh0067500	908.218	24.6446	5.2037	0	0	--	-//-
Poh0067540	1396.52	901.15	0.63199	1.9583e-17	9.8461e-17	--	-//-
Poh0067610	2229.5	644.666	1.7901	6.2118e-132	1.9535e-130	--	-//-
Poh0067620	904.535	1026.99	-0.18318	0.017554	0.028551	--	-//-
Poh0067740	69.5437	95.3116	-0.45473	0.018606	0.030105	--	-//-
Poh0067790	6.75928	28.6251	-2.0823	4.0762e-06	1.0015e-05	--	-//-
Poh0067800	310.196	413.709	-0.41544	5.3191e-05	0.00011784	--	-//-
Poh0067870	342.729	986.187	-1.5248	3.8391e-65	6.0869e-64	--	-//-
Poh0068050	78.6381	29.7395	1.4028	1.8625e-06	4.7085e-06	--	-//-
Poh0068120	141.739	59.4135	1.2544	1.6045e-12	6.255e-12	--	-//-
Poh0068150	50.4144	73.1023	-0.53608	0.017437	0.028376	--	-//-
Poh0068310	918.635	65.2001	3.8165	9.3661e-252	6.5448e-250	--	-//-
Poh0068340	10.7507	1.02988	3.3839	0.0083482	0.014234	--	-//-
Poh0068400	386.176	189.379	1.028	7.3626e-20	4.1075e-19	--	-//-
Poh0068420	7.5138	25.5935	-1.7682	0.00012317	0.00026266	--	-//-
Poh0068640	113.292	188.529	-0.73474	6.9762e-07	1.8264e-06	--	-//-
Poh0068660	167.114	39.7386	2.0722	5.1978e-30	4.132e-29	--	-//-
Poh0068710	361.516	485.858	-0.42648	1.2506e-05	2.9362e-05	--	-//-
Poh0068810	33.5405	19.0596	0.81539	0.013244	0.021934	--	-//-
Poh0068930	354.661	138.318	1.3585	2.4287e-29	1.8848e-28	--	-//-
Poh0069010	27.3211	45.2494	-0.72788	0.012235	0.020364	--	-//-
Poh0069020	43.4469	65.117	-0.58378	0.013452	0.022257	--	-//-
Poh0069100	15.5739	27.6561	-0.82847	0.029502	0.046119	--	-//-
Poh0069280	169.138	210.429	-0.31513	0.018154	0.029441	--	-//-
Poh0069390	633.466	309.784	1.032	2.163e-27	1.5813e-26	--	-//-
Poh0069420	9.22216	30.607	-1.7307	2.9193e-05	6.6344e-05	--	-//-
Poh0069590	25.645	115.499	-2.1711	5.2295e-21	3.0519e-20	--	-//-
Poh0069710	105.576	63.1418	0.74161	9.2658e-05	0.00020031	--	-//-
Poh0069730	195.094	80.5592	1.276	9.7553e-17	4.7483e-16	--	-//-
Poh0069790	93.5482	50.8925	0.87826	1.5475e-05	3.6085e-05	--	-//-
Poh0069800	84.7249	46.7807	0.85687	5.1086e-05	0.00011342	--	-//-
Poh0069980	105.029	61.8513	0.76391	6.5791e-05	0.00014437	--	-//-
Poh0070050	29.0327	58.4152	-1.0087	0.00015158	0.0003204	--	-//-
Poh0070060	90.4208	180.075	-0.99387	3.7743e-10	1.2683e-09	--	-//-
Poh0070140	44.6081	73.2455	-0.71543	0.0016746	0.0031337	--	-//-
Poh0070180	59.0925	117.161	-0.98744	2.1044e-07	5.7747e-07	--	-//-
Poh0070220	326.038	488.066	-0.58204	9.5799e-07	2.4803e-06	--	-//-
Poh0070280	66.8397	43.7466	0.61153	0.0085721	0.014588	--	-//-
Poh0070480	15.95	31.1233	-0.96444	0.007988	0.013666	--	-//-
Poh0070500	144.968	196.691	-0.4402	0.0015316	0.0028801	--	-//-
Poh0070600	24.6904	55.516	-1.169	3.6576e-05	8.2376e-05	--	-//-
Poh0070770	610.69	282.802	1.1107	1.472e-24	9.7954e-24	--	-//-
Poh0070790	38.8035	102.399	-1.3999	8.4529e-11	2.9657e-10	--	-//-
Poh0070830	1342.68	866.763	0.6314	3.7454e-17	1.8584e-16	--	-//-
Poh0070860	785.919	449.396	0.8064	2.249e-20	1.2786e-19	--	-//-
Poh0070930	1125.22	1285.93	-0.1926	0.0080247	0.013721	--	-//-
Poh0070940	112.548	58.4361	0.9456	5.9927e-07	1.578e-06	--	-//-
Poh0070950	327.098	900.542	-1.4611	1.3475e-57	1.9104e-56	--	-//-
Poh0071030	73.8339	119.589	-0.69572	0.00012863	0.00027377	--	-//-
Poh0071050	45.1213	90.2842	-1.0007	3.1425e-06	7.7938e-06	--	-//-
Poh0071190	742.412	526.014	0.49712	7.7594e-07	2.0245e-06	--	-//-
Poh0071430	253.406	119.849	1.0802	7.6367e-16	3.5639e-15	--	-//-
Poh0071450	17.2838	37.6629	-1.1237	0.00085319	0.0016564	--	-//-
Poh0071540	126.023	163.545	-0.376	0.012545	0.020841	--	-//-
Poh0071550	239.384	370.8	-0.63132	1.2044e-06	3.0947e-06	--	-//-
Poh0071650	215.103	130.827	0.71736	1.896e-07	5.2179e-07	--	-//-
Poh0071660	264.342	192.172	0.46001	0.00017378	0.00036503	--	-//-
Poh0071700	48.881	86.645	-0.82584	0.00011304	0.00024203	--	-//-
Poh0071710	137.303	186.468	-0.44156	0.0019936	0.0036951	--	-//-
Poh0071760	451.58	677.189	-0.58458	6.0494e-11	2.1422e-10	--	-//-
Poh0071900	58.4673	83.2244	-0.50938	0.013714	0.022661	--	-//-
Poh0071920	20.185	49.8013	-1.3029	0.0017913	0.0033389	--	-//-
Poh0072160	9.73217	22.9303	-1.2364	0.0052362	0.0091727	--	-//-
Poh0072200	170.163	129.094	0.39849	0.0066233	0.011453	--	-//-
Poh0072260	1.67447	8.55722	-2.3534	0.009467	0.016013	--	-//-
Poh0072280	1405.71	1205.98	0.2211	0.021197	0.034001	--	-//-
Poh0072320	110.863	58.8215	0.91437	1.3979e-06	3.5702e-06	--	-//-
Poh0072330	67.5593	10.342	2.7076	5.6066e-19	3.0222e-18	--	-//-
Poh0072390	572.931	490.769	0.22332	0.015177	0.024898	--	-//-
Poh0072600	482.233	355.61	0.43943	6.8451e-06	1.6434e-05	--	-//-
Poh0072650	11.8553	3.65379	1.6981	0.0087785	0.014911	--	-//-
Poh0072790	163.125	121.12	0.42955	0.0044551	0.0078758	--	-//-
Poh0072910	559.493	310.471	0.84966	8.2017e-14	3.4167e-13	--	-//-
Poh0072920	5460.98	247.325	4.4647	0	0	--	-//-
Poh0073260	16.0903	53.0967	-1.7224	3.4037e-08	9.9422e-08	--	-//-
Poh0073310	2535.57	101.026	4.6495	0	0	--	-//-
Poh0073440	7.10385	16.831	-1.2444	0.01802	0.02924	--	-//-
Poh0073450	119.132	153.194	-0.3628	0.029426	0.046012	--	-//-
Poh0073470	614.44	370.627	0.7293	4.2107e-15	1.889e-14	--	-//-
Poh0073490	85.79	4.9353	4.1196	7.3074e-37	6.8992e-36	--	-//-
Poh0073520	534.003	128.822	2.0515	7.798e-75	1.4089e-73	--	-//-
Poh0073530	379.541	231.765	0.7116	8.4883e-11	2.9778e-10	--	-//-
Poh0073540	19.671	39.6335	-1.0107	0.0018423	0.0034282	--	-//-
Poh0073580	33.8747	325.624	-3.2649	1.9054e-82	3.7615e-81	--	-//-
Poh0073590	18.9236	84.6614	-2.1615	6.4647e-16	3.0256e-15	--	-//-
Poh0073680	1.63979	11.0827	-2.7567	0.0011864	0.0022653	--	-//-
Poh0073690	76.5782	52.8312	0.53554	0.012356	0.020548	--	-//-
Poh0073750	12.1596	47.6492	-1.9704	9.6028e-09	2.932e-08	--	-//-
Poh0073870	1195.74	1025.31	0.22185	0.010223	0.017197	--	-//-
Poh0073900	30.4367	6.19521	2.2966	8.8775e-08	2.5036e-07	--	-//-
Poh0073950	302.985	376.049	-0.31168	0.020482	0.03293	--	-//-
Poh0073990	153.012	83.3193	0.87692	6.1802e-08	1.7694e-07	--	-//-
Poh0074120	8.81141	0.799846	3.4616	0.00028619	0.00058664	--	-//-
Poh0074180	38.0191	71.1745	-0.90464	0.00017956	0.00037676	--	-//-
Poh0074230	9.73535	20.8132	-1.0962	0.015927	0.026047	--	-//-
Poh0074290	267.984	126.594	1.0819	1.7285e-16	8.313e-16	--	-//-
Poh0074350	57.6924	9.62463	2.5836	1.024e-15	4.7405e-15	--	-//-
Poh0074400	9.70147	1.81096	2.4214	0.0023154	0.0042529	--	-//-
Poh0074660	628.317	83.6006	2.9099	3.1236e-138	1.0365e-136	--	-//-
Poh0074810	58.4003	114.877	-0.97604	3.9625e-07	1.0606e-06	--	-//-
Poh0074950	7.47514	0.765152	3.2883	0.0037504	0.0066922	--	-//-
Poh0075030	833.565	477.895	0.8026	6.2804e-21	3.6522e-20	--	-//-
Poh0075050	71.7148	198.888	-1.4716	1.3895e-19	7.6719e-19	--	-//-
Poh0075110	31.9338	59.3117	-0.89323	0.00061354	0.0012108	--	-//-
Poh0075130	31.6988	77.8071	-1.2955	8.672e-08	2.4479e-07	--	-//-
Poh0075160	96.2468	270.508	-1.4909	1.0517e-25	7.2893e-25	--	-//-
Poh0075170	509.589	85.6187	2.5733	2.1113e-100	4.9447e-99	--	-//-
Poh0075200	9.77242	20.5109	-1.0696	0.018203	0.029512	--	-//-
Poh0075310	34.1529	59.7286	-0.80641	0.0015067	0.0028363	--	-//-
Poh0075400	101.242	189.801	-0.90668	2.141e-09	6.8428e-09	--	-//-
Poh0075470	26.0905	81.9369	-1.651	4.5332e-11	1.6186e-10	--	-//-
Poh0075560	36.0978	86.6591	-1.2634	3.7566e-08	1.0939e-07	--	-//-
Poh0075620	321.381	463.819	-0.52928	2.0607e-07	5.659e-07	--	-//-
Poh0075710	363.079	1393.51	-1.9404	4.7266e-115	1.2699e-113	--	-//-
Poh0075760	2749.08	160.522	4.0981	0	0	--	-//-
Poh0075770	138.492	197.982	-0.51557	0.0002455	0.00050687	--	-//-
Poh0075790	38.0766	154.538	-2.021	1.5386e-24	1.023e-23	--	-//-
Poh0075910	4.30597	32.0959	-2.898	2.4925e-09	7.9175e-09	--	-//-
Poh0075930	0.444629	5.21135	-3.551	0.014947	0.024545	--	-//-
Poh0075960	46.2535	13.8858	1.736	0.00040073	0.00080939	--	-//-
Poh0076030	2626.06	934.404	1.4908	4.0187e-101	9.496e-100	--	-//-
Poh0076140	197.743	243.545	-0.30056	0.018459	0.029891	--	-//-
Poh0076220	260.899	132.478	0.97774	7.1334e-14	2.984e-13	--	-//-
Poh0076240	93.5261	45.6252	1.0355	4.5099e-05	0.00010068	--	-//-
Poh0076250	244.298	625.903	-1.3573	6.8923e-41	7.1121e-40	--	-//-
Poh0076290	712.691	344.911	1.0471	2.8045e-30	2.2477e-29	--	-//-
Poh0076300	384.364	173.109	1.1508	1.3174e-23	8.4743e-23	--	-//-
Poh0076410	0.819099	22.9321	-4.8072	4.2421e-10	1.4207e-09	--	-//-
Poh0076420	1242.46	540.46	1.2009	2.2422e-51	2.8408e-50	--	-//-
Poh0076430	1984.14	570.368	1.7986	1.2911e-94	2.882e-93	--	-//-
Poh0076500	84.5769	24.2886	1.8	1.8676e-08	5.573e-08	--	-//-
Poh0076510	215.625	9.85183	4.452	3.0479e-91	6.54e-90	--	-//-
Poh0076520	297.494	131.085	1.1824	2.2509e-20	1.2795e-19	--	-//-
Poh0077000	299.487	91.8612	1.705	1.8447e-36	1.7241e-35	--	-//-
Poh0077080	172.968	233.224	-0.43121	0.00078844	0.001536	--	-//-
Poh0077090	1056.19	554.268	0.93022	2.9022e-30	2.3243e-29	--	-//-
Poh0077110	26.949	15.3194	0.81487	0.029794	0.046535	--	-//-
Poh0077150	181.822	56.4146	1.6884	7.5491e-13	2.9919e-12	--	-//-
Poh0077160	30.9365	5.15223	2.586	3.7568e-09	1.1795e-08	--	-//-
Poh0077180	466.113	600.601	-0.36573	5.8922e-05	0.00012997	--	-//-
Poh0077210	4.61028	15.3251	-1.733	0.0036564	0.0065315	--	-//-
Poh0077270	65.8874	153.396	-1.2192	3.3203e-12	1.2693e-11	--	-//-
Poh0077350	3.82666	12.7245	-1.7335	0.0079551	0.013612	--	-//-
Poh0077360	48.7666	72.4492	-0.57108	0.010868	0.018223	--	-//-
Poh0077420	47.4722	133.247	-1.489	1.914e-14	8.2768e-14	--	-//-
Poh0077770	292.35	195.617	0.57967	1.2028e-06	3.0913e-06	--	-//-
Poh0077850	159.063	267.994	-0.75261	4.1194e-09	1.2896e-08	--	-//-
Poh0077930	4.23581	14.619	-1.7871	0.0036552	0.0065302	--	-//-
Poh0078010	283.73	356.638	-0.32994	0.0020867	0.0038571	--	-//-
Poh0078120	15.8096	50.5722	-1.6775	1.8788e-07	5.1733e-07	--	-//-
Poh0078130	102.658	152.432	-0.57033	0.0080581	0.013774	--	-//-
Poh0078170	515.482	353.603	0.54379	1.0163e-07	2.855e-07	--	-//-
Poh0078190	73.867	43.9124	0.7503	0.00068017	0.0013349	--	-//-
Poh0078280	1103.2	610.39	0.85389	7.6864e-27	5.5195e-26	--	-//-
Poh0078340	357.224	4.94273	6.1754	4.2828e-83	8.5037e-82	--	-//-
Poh0078360	4.16645	12.8823	-1.6285	0.011369	0.019007	--	-//-
Poh0078650	81.566	57.0307	0.51623	0.015087	0.024759	--	-//-
Poh0078660	180.181	224.59	-0.31784	0.015481	0.025366	--	-//-
Poh0078680	129.219	81.9284	0.65738	0.00010261	0.00022073	--	-//-
Poh0078690	180.328	247.715	-0.45806	0.00032172	0.00065634	--	-//-
Poh0078700	65.8408	32.8525	1.003	4.1716e-05	9.3463e-05	--	-//-
Poh0078760	54.3742	179.844	-1.7258	8.5392e-23	5.3279e-22	--	-//-
Poh0078980	938.651	196.327	2.2573	1.0874e-109	2.778e-108	--	-//-
Poh0078990	289.416	87.2817	1.7294	2.0237e-36	1.8893e-35	--	-//-
Poh0079000	460.315	127.141	1.8562	1.0333e-45	1.1829e-44	--	-//-
Poh0079020	203.939	69.2905	1.5574	2.0394e-23	1.3028e-22	--	-//-
Poh0079040	226.04	157.269	0.52334	7.4013e-05	0.0001615	--	-//-
Poh0079090	2802.05	630.745	2.1514	2.9906e-45	3.392e-44	--	-//-
Poh0079160	1629.37	623.199	1.3865	7.8484e-21	4.5501e-20	--	-//-
Poh0079210	25.4401	45.5601	-0.84066	0.0049366	0.0086748	--	-//-
Poh0079260	82.7265	13.4288	2.623	6.9292e-22	4.1804e-21	--	-//-
Poh0079310	82.0297	48.1779	0.76777	0.0021533	0.003972	--	-//-
Poh0079520	11.9577	65.6177	-2.4561	5.9709e-15	2.6537e-14	--	-//-
Poh0079560	48.1257	131.97	-1.4553	5.47e-14	2.3022e-13	--	-//-
Poh0079700	65.6042	116.36	-0.82673	9.9885e-06	2.3658e-05	--	-//-
Poh0079760	583.212	428.619	0.44433	1.2302e-06	3.1583e-06	--	-//-
Poh0079800	89.2328	180.424	-1.0157	2.7111e-09	8.5874e-09	--	-//-
Poh0079930	9.59504	22.5951	-1.2357	0.0062086	0.010776	--	-//-
Poh0080100	77.3949	144.811	-0.90386	1.2611e-07	3.5185e-07	--	-//-
Poh0080140	93.6578	132.94	-0.5053	0.0024658	0.0045133	--	-//-
Poh0080160	162.554	46.5946	1.8027	3.1901e-24	2.0936e-23	--	-//-
Poh0080290	12.6034	64.5698	-2.357	6.7032e-14	2.8095e-13	--	-//-
Poh0080360	1650.5	821.891	1.0059	2.0154e-42	2.1482e-41	--	-//-
Poh0080380	88.5935	126.267	-0.51121	0.0031139	0.0056162	--	-//-
Poh0080420	208.005	21.2134	3.2936	2.2171e-45	2.5205e-44	--	-//-
Poh0080480	141.344	84.3644	0.74451	5.6752e-06	1.3755e-05	--	-//-
Poh0080690	636.345	196.14	1.6979	5.9668e-63	9.1515e-62	--	-//-
Poh0080740	59.631	31.0154	0.94308	0.0001936	0.0004046	--	-//-
Poh0080830	251.601	48.631	2.3712	2.6179e-51	3.3144e-50	--	-//-
Poh0080990	89.2139	52.4249	0.76702	0.0001963	0.00041004	--	-//-
Poh0081140	140.761	45.3746	1.6333	3.9196e-11	1.4061e-10	--	-//-
Poh0081180	11.6069	29.5018	-1.3458	0.00087281	0.0016922	--	-//-
Poh0081190	27.3897	68.2859	-1.318	4.0961e-06	1.0063e-05	--	-//-
Poh0081200	21.0718	48.9828	-1.217	5.2664e-05	0.00011677	--	-//-
Poh0081210	428.017	494.398	-0.208	0.030481	0.047532	--	-//-
Poh0081270	3788.66	65.8053	5.8473	0	0	--	-//-
Poh0081410	1.29921	7.43353	-2.5164	0.02389	0.037956	--	-//-
Poh0081420	18.6532	35.6633	-0.93502	0.0051543	0.0090393	--	-//-
Poh0081430	55.153	94.2813	-0.77353	0.00014456	0.00030615	--	-//-
Poh0081530	460.832	775.363	-0.75063	8.0216e-08	2.2723e-07	--	-//-
Poh0081630	22.371	43.6178	-0.96329	0.0015395	0.0028939	--	-//-
Poh0081710	499.13	40.6495	3.6181	1.1265e-104	2.7412e-103	--	-//-
Poh0081950	16.3196	28.9047	-0.82469	0.027634	0.043405	--	-//-
Poh0081970	174.89	221.532	-0.34106	0.0098881	0.016669	--	-//-
Poh0082120	322.114	220.042	0.54979	1.4848e-06	3.7831e-06	--	-//-
Poh0082130	201.686	274.004	-0.44209	0.00030993	0.0006333	--	-//-
Poh0082160	91.5915	142.295	-0.6356	0.00012264	0.00026162	--	-//-
Poh0082230	0	3.37313	#NAME?	0.030037	0.046898	--	-//-
Poh0082270	78.4725	147.675	-0.91217	9.3026e-08	2.6198e-07	--	-//-
Poh0082360	0.85378	6.01863	-2.8175	0.01882	0.03042	--	-//-
Poh0082380	10.9652	26.0451	-1.2481	0.0027218	0.0049502	--	-//-
Poh0082510	82.4695	114.963	-0.47924	0.0081205	0.013868	--	-//-
Poh0082850	2.49198	9.41902	-1.9183	0.018227	0.029547	--	-//-
Poh0082880	100.652	55.9545	0.84705	1.5681e-05	3.6541e-05	--	-//-
Poh0082920	45.1576	65.9387	-0.54616	0.018172	0.029468	--	-//-
Poh0083000	29.2021	121.201	-2.0533	1.2747e-20	7.3342e-20	--	-//-
Poh0083010	40.9927	97.475	-1.2497	6.736e-09	2.0774e-08	--	-//-
Poh0083030	43.9514	67.1827	-0.61218	0.010102	0.017006	--	-//-
Poh0083110	15.2341	76.3444	-2.3252	6.2234e-16	2.9146e-15	--	-//-
Poh0083120	207.925	128.263	0.69696	0.00020264	0.00042275	--	-//-
Poh0083190	443.66	127.482	1.7992	2.436e-53	3.1986e-52	--	-//-
Poh0083200	36.9532	88.8708	-1.266	2.7923e-08	8.2102e-08	--	-//-
Poh0083300	39.796	137.952	-1.7935	2.7859e-19	1.5187e-18	--	-//-
Poh0083320	431.1	680.826	-0.65926	5.4356e-13	2.1708e-12	--	-//-
Poh0083350	376.783	17.4355	4.4336	1.0792e-147	3.7978e-146	--	-//-
Poh0083370	5.49874	15.8517	-1.5275	0.0066845	0.011551	--	-//-
Poh0083720	426.473	333.514	0.35471	0.00047043	0.00094163	--	-//-
Poh0083740	335.135	117.374	1.5136	4.7437e-33	4.0986e-32	--	-//-
Poh0083840	976.932	178.336	2.4537	1.3092e-145	4.5281e-144	--	-//-
Poh0083970	26.8023	53.1175	-0.98683	0.00044535	0.00089482	--	-//-
Poh0084000	5046.72	174.246	4.8561	0	0	--	-//-
Poh0084030	5.46406	51.0465	-3.2238	1.2825e-15	5.908e-15	--	-//-
Poh0084080	604.235	435.7	0.47177	2.3051e-07	6.3038e-07	--	-//-
Poh0084090	191.478	555.794	-1.5374	1.4883e-45	1.6976e-44	--	-//-
Poh0084160	64.588	41.5758	0.63552	0.0076143	0.01306	--	-//-
Poh0084300	0.409151	9.3599	-4.5158	0.00018124	0.0003801	--	-//-
Poh0084310	8.84689	1.7922	2.3034	0.0053304	0.0093304	--	-//-
Poh0084370	0.409948	4.70526	-3.5208	0.025743	0.040684	--	-//-
Poh0084480	29.7856	11.4271	1.3822	0.0010029	0.0019322	--	-//-
Poh0084560	161.669	249.288	-0.62477	4.4102e-06	1.0799e-05	--	-//-
Poh0084610	62.4769	96.0193	-0.62	0.0015011	0.0028268	--	-//-
Poh0084620	15.9113	50.9696	-1.6796	1.3551e-07	3.7709e-07	--	-//-
Poh0084730	154.481	211.822	-0.45542	0.0008143	0.0015841	--	-//-
Poh0084780	773.321	504.466	0.61631	8.4246e-13	3.3308e-12	--	-//-
Poh0084790	526.386	29.3095	4.1667	9.6033e-183	4.4108e-181	--	-//-
Poh0084850	65.1321	103.783	-0.67213	0.00046047	0.00092298	--	-//-
Poh0084890	197.758	304.749	-0.62388	1.9758e-07	5.4326e-07	--	-//-
Poh0084980	206.137	137.075	0.58864	3.2626e-05	7.3814e-05	--	-//-
Poh0084990	211.548	42.5129	2.315	1.3971e-42	1.4951e-41	--	-//-
Poh0085030	1005.92	492.789	1.0295	6.173e-32	5.1796e-31	--	-//-
Poh0085040	43.5746	81.5146	-0.90357	5.5918e-05	0.00012359	--	-//-
Poh0085060	892.076	1614.64	-0.85597	6.4433e-31	5.2611e-30	--	-//-
Poh0085090	6.28555	18.5422	-1.5607	0.0030569	0.0055211	--	-//-
Poh0085100	14.9858	37.848	-1.3366	0.00014352	0.00030406	--	-//-
Poh0085150	365.715	490.698	-0.42412	0.0015023	0.0028285	--	-//-
Poh0085170	1345.91	1058.6	0.34643	0.0022203	0.0040869	--	-//-
Poh0085190	3158.18	143.836	4.4566	0	0	--	-//-
Poh0085470	44.3558	121.028	-1.4481	9.1307e-13	3.6017e-12	--	-//-
Poh0085900	607.8	417.792	0.54081	3.8304e-09	1.2018e-08	--	-//-
Poh0085940	242.488	371.318	-0.61474	3.8866e-08	1.1305e-07	--	-//-
Poh0085970	5718.77	405.745	3.8171	0	0	--	-//-
Poh0086120	336.645	447.597	-0.41097	4.4085e-05	9.8525e-05	--	-//-
Poh0086330	25.4023	97.2306	-1.9365	1.7742e-15	8.1121e-15	--	-//-
Poh0086380	1452.65	49.1003	4.8868	0	0	--	-//-
Poh0086400	79.7426	120.291	-0.59311	0.00092011	0.0017792	--	-//-
Poh0086450	365.714	92.2407	1.9872	8.9644e-54	1.188e-52	--	-//-
Poh0086460	76.9274	10.7023	2.8456	2.2097e-21	1.3047e-20	--	-//-
Poh0086520	495.319	89.3419	2.471	4.4513e-93	9.7587e-92	--	-//-
Poh0086530	1833.45	443.715	2.0469	1.7945e-152	6.5082e-151	--	-//-
Poh0086650	11145.3	292.037	5.2541	0	0	--	-//-
Poh0086660	18445.2	209.935	6.4572	0	0	--	-//-
Poh0086770	315.908	86.966	1.861	1.4769e-43	1.6179e-42	--	-//-
Poh0086820	2088.62	404.212	2.3694	3.8553e-205	2.0733e-203	--	-//-
Poh0086910	1931.2	321.055	2.5886	8.8331e-227	5.4215e-225	--	-//-
Poh0086960	38.6576	11.8712	1.7033	1.1562e-06	2.9747e-06	--	-//-
Poh0087100	419.642	143.288	1.5502	5.0027e-14	2.111e-13	--	-//-
Poh0087150	43.8899	93.5923	-1.0925	3.557e-07	9.5666e-07	--	-//-
Poh0087160	19.6291	89.1638	-2.1835	8.6511e-17	4.2223e-16	--	-//-
Poh0087190	1764.82	517.494	1.7699	9.1696e-82	1.7926e-80	--	-//-
Poh0087310	271.24	331.477	-0.28934	0.012273	0.020422	--	-//-
Poh0087500	8.74046	1.27584	2.7763	0.0015572	0.0029242	--	-//-
Poh0087520	87.2998	17.8938	2.2865	1.8154e-16	8.7235e-16	--	-//-
Poh0087540	2.11751	10.8545	-2.3578	0.0027515	0.0050011	--	-//-
Poh0087570	2.9374	17.4309	-2.569	5.0746e-05	0.0001127	--	-//-
Poh0087580	13.4524	76.2077	-2.5021	2.6886e-17	1.3435e-16	--	-//-
Poh0087620	7.58237	26.7738	-1.8201	5.0665e-05	0.00011253	--	-//-
Poh0087660	7.95684	50.7085	-2.672	7.0354e-13	2.7922e-12	--	-//-
Poh0087870	164.203	545.665	-1.7325	1.9628e-49	2.4052e-48	--	-//-
Poh0087880	256.095	502.452	-0.9723	1.1277e-20	6.4982e-20	--	-//-
Poh0088090	71.2662	108.022	-0.60003	0.0013893	0.0026274	--	-//-
Poh0088260	280.995	173.925	0.69208	2.0714e-08	6.1595e-08	--	-//-
Poh0088330	306.686	553.903	-0.85287	8.4645e-18	4.3268e-17	--	-//-
Poh0088340	89.1824	214.474	-1.266	9.4929e-17	4.6225e-16	--	-//-
Poh0088480	2853.4	2137.18	0.41697	1.5968e-06	4.0564e-06	--	-//-
Poh0088490	2020.38	1611.79	0.32597	0.00015642	0.00033014	--	-//-
Poh0088600	111.111	319.839	-1.5253	7.3938e-22	4.4568e-21	--	-//-
Poh0088610	890.588	624.766	0.51144	4.6314e-10	1.5477e-09	--	-//-
Poh0088670	543.091	311.359	0.80262	9.8491e-14	4.0906e-13	--	-//-
Poh0088860	208.97	152.194	0.45739	0.00070351	0.0013786	--	-//-
Poh0088910	137.089	50.3266	1.4457	2.2693e-13	9.2436e-13	--	-//-
Poh0088980	49.0418	6.49286	2.9171	1.0442e-15	4.8338e-15	--	-//-
Poh0089000	272.881	648.016	-1.2478	4.0652e-32	3.4269e-31	--	-//-
Poh0089250	146.091	24.3891	2.5826	5.9156e-24	3.8608e-23	--	-//-
Poh0089310	443.309	689.872	-0.63802	1.7383e-12	6.7606e-12	--	-//-
Poh0089370	58.2299	107.95	-0.89054	4.29e-06	1.0518e-05	--	-//-
Poh0089380	158.536	66.6463	1.2502	6.7293e-14	2.8201e-13	--	-//-
Poh0089470	113.385	213.282	-0.91154	2.3729e-10	8.0872e-10	--	-//-
Poh0089490	46.1084	9.88652	2.2215	7.5956e-11	2.6748e-10	--	-//-
Poh0089720	524.347	352.051	0.57474	3.3743e-08	9.8597e-08	--	-//-
Poh0089810	128.832	170.281	-0.40242	0.0064872	0.011233	--	-//-
Poh0089870	344.069	428.422	-0.31633	0.0017114	0.0031986	--	-//-
Poh0089930	8.19418	0	Inf	0.024584	0.038976	--	-//-
Poh0089960	380.87	205.266	0.8918	1.6857e-15	7.7115e-15	--	-//-
Poh0090000	619.189	1174.34	-0.92339	1.5752e-30	1.2695e-29	--	-//-
Poh0090030	417.772	126.652	1.7218	1.0058e-31	8.3921e-31	--	-//-
Poh0090080	1199.06	435.894	1.4599	4.8384e-71	8.3294e-70	--	-//-
Poh0090260	1936.89	787.386	1.2986	1.6364e-71	2.8328e-70	--	-//-
Poh0090470	1830.99	2875.44	-0.65116	6.8622e-23	4.2988e-22	--	-//-
Poh0090520	59.3038	95.8846	-0.69318	0.00046259	0.00092708	--	-//-
Poh0090540	536.567	288.475	0.89531	1.9976e-19	1.0955e-18	--	-//-
Poh0090570	48.0848	152.302	-1.6633	4.8248e-18	2.4957e-17	--	-//-
Poh0090740	30698.1	2065.73	3.8934	1.2772e-149	4.5365e-148	--	-//-
Poh0090790	2802.94	441.025	2.668	4.9778e-256	3.6108e-254	--	-//-
Poh0091080	8959.21	38.1024	7.8773	2.185e-223	1.3083e-221	--	-//-
Poh0091090	2832.28	18.7733	7.2371	9.7345e-255	7.0166e-253	--	-//-
Poh0091120	0.819099	7.09914	-3.1155	0.0069595	0.012002	--	-//-
Poh0091370	29.1604	104.791	-1.8454	1.305e-15	6.0094e-15	--	-//-
Poh0091390	19232.4	8096.44	1.2482	2.5582e-101	6.0531e-100	--	-//-
Poh0091440	440.398	318.431	0.46783	4.184e-06	1.0267e-05	--	-//-
Poh0091530	14.2739	42.0104	-1.5574	6.1905e-06	1.4944e-05	--	-//-
Poh0091590	56.4941	96.5057	-0.77251	0.00028332	0.00058097	--	-//-
Poh0091770	25.8579	96	-1.8924	3.3575e-15	1.5144e-14	--	-//-
Poh0091850	98.8105	158.119	-0.67827	2.0185e-05	4.6541e-05	--	-//-
Poh0091870	98.9421	156.963	-0.66577	2.8702e-05	6.5282e-05	--	-//-
Poh0091940	31.9984	16.6891	0.93909	0.006703	0.011578	--	-//-
Poh0092040	79.3137	21.9032	1.8564	1.3127e-13	5.4134e-13	--	-//-
Poh0092090	50.5443	77.7138	-0.62062	0.0046687	0.008231	--	-//-
Poh0092340	343.298	74.4849	2.2044	5.3256e-21	3.107e-20	--	-//-
Poh0092530	601.394	503.861	0.25528	0.0045639	0.0080583	--	-//-
Poh0092550	161.726	96.7219	0.74164	1.361e-05	3.1846e-05	--	-//-
Poh0092590	4437.66	330.959	3.7451	0	0	--	-//-
Poh0092610	25.6805	43.7325	-0.76803	0.029981	0.046816	--	-//-
Poh0092620	142.91	96.3922	0.56812	0.00040547	0.00081838	--	-//-
Poh0092710	70.6663	33.6007	1.0725	6.6389e-06	1.5963e-05	--	-//-
Poh0092720	199.774	111.672	0.8391	5.4964e-09	1.7071e-08	--	-//-
Poh0092800	22.7463	9.87625	1.2036	0.0050245	0.0088211	--	-//-
Poh0092810	44.6057	81.9539	-0.87758	7.6814e-05	0.00016734	--	-//-
Poh0092820	32.5755	74.6329	-1.196	1.1729e-06	3.0165e-06	--	-//-
Poh0092830	15.4312	58.2323	-1.916	6.5144e-10	2.1543e-09	--	-//-
Poh0092840	13.8316	4.15704	1.7343	0.0034893	0.0062516	--	-//-
Poh0093040	8.77594	26.2762	-1.5821	0.00032115	0.0006552	--	-//-
Poh0093050	53.075	86.7137	-0.70823	0.00075937	0.0014827	--	-//-
Poh0093070	488.805	116.814	2.065	3.7258e-71	6.4237e-70	--	-//-
Poh0093320	2174.84	863.83	1.3321	3.6753e-75	6.665e-74	--	-//-
Poh0093430	235.878	290.855	-0.30226	0.010718	0.017986	--	-//-
Poh0093510	139.917	205.972	-0.55787	6.8493e-05	0.00015002	--	-//-
Poh0093530	286.825	376.764	-0.39349	0.00024431	0.00050456	--	-//-
Poh0093540	2611.03	586.022	2.1556	2.3794e-110	6.1244e-109	--	-//-
Poh0093590	247.133	81.2566	1.6047	7.4843e-16	3.4947e-15	--	-//-
Poh0093630	764.418	141.238	2.4362	5.7712e-38	5.6061e-37	--	-//-
Poh0093650	78.0366	52.9232	0.56025	0.0083418	0.014224	--	-//-
Poh0093740	74.9699	126.159	-0.75086	2.3407e-05	5.3629e-05	--	-//-
Poh0094040	750.492	323.892	1.2123	6.6471e-40	6.692e-39	--	-//-
Poh0094050	192.771	155.45	0.31044	0.024584	0.038976	--	-//-
Poh0094080	14.5238	50.6013	-1.8008	2.3099e-08	6.841e-08	--	-//-
Poh0094110	42.1768	63.1251	-0.58177	0.014664	0.024121	--	-//-
Poh0094140	1574.25	198.983	2.9839	1.0865e-253	7.7827e-252	--	-//-
Poh0094150	222.931	267.841	-0.26478	0.025838	0.040819	--	-//-
Poh0094240	474.581	183.214	1.3731	2.3961e-36	2.2346e-35	--	-//-
Poh0094350	7.51221	55.9283	-2.8963	3.1069e-15	1.4039e-14	--	-//-
Poh0094380	1.67447	18.591	-3.4728	8.7888e-07	2.282e-06	--	-//-
Poh0094400	118.488	167.889	-0.50277	0.00077083	0.0015037	--	-//-
Poh0094500	693.237	321.206	1.1098	5.8686e-33	5.0604e-32	--	-//-
Poh0094510	267.87	106.653	1.3286	7.6861e-23	4.8069e-22	--	-//-
Poh0094540	125.241	481.155	-1.9418	1.7648e-58	2.5324e-57	--	-//-
Poh0094640	20.628	58.071	-1.4932	2.0595e-05	4.7447e-05	--	-//-
Poh0094920	33.2645	56.1509	-0.75533	0.0037938	0.0067653	--	-//-
Poh0094940	42.7933	79.3428	-0.89071	8.6696e-05	0.000188	--	-//-
Poh0094970	51.194	245.633	-2.2625	2.9174e-42	3.0999e-41	--	-//-
Poh0095250	1.74383	8.60502	-2.3029	0.0091644	0.015524	--	-//-
Poh0095260	22.5051	3.64813	2.625	7.3428e-05	0.00016029	--	-//-
Poh0095360	108.597	275.73	-1.3443	3.3388e-22	2.0423e-21	--	-//-
Poh0095440	58.6401	31.2695	0.90713	0.00032972	0.00067173	--	-//-
Poh0095550	1063.57	119.96	3.1483	1.5474e-20	8.8662e-20	--	-//-
Poh0095570	641.885	118.908	2.4325	7.7829e-109	1.9707e-107	--	-//-
Poh0095730	598.254	189.369	1.6596	2.2314e-41	2.3306e-40	--	-//-
Poh0095770	2623.09	216.578	3.5983	0	0	--	-//-
Poh0095990	82.9574	124.972	-0.59116	0.00069573	0.0013641	--	-//-
Poh0096180	47.5431	281.543	-2.566	1.2937e-55	1.7712e-54	--	-//-
Poh0096340	88.1212	56.788	0.6339	0.0018384	0.0034213	--	-//-
Poh0096350	39.4775	84.7356	-1.1019	1.1579e-06	2.9787e-06	--	-//-
Poh0096420	51.313	96.7112	-0.91436	3.7357e-05	8.408e-05	--	-//-
Poh0096490	178.242	123.454	0.52987	0.00027124	0.00055716	--	-//-
Poh0096540	885.844	2155.54	-1.2829	1.9541e-22	1.2052e-21	--	-//-
Poh0096550	0	5.18409	#NAME?	0.0035183	0.0063012	--	-//-
Poh0096560	202.807	322.645	-0.66984	1.3757e-08	4.148e-08	--	-//-
Poh0096710	300.587	144.994	1.0518	2.9996e-17	1.4954e-16	--	-//-
Poh0096800	50.6234	9.46398	2.4193	0.0023261	0.0042713	--	-//-
Poh0097090	356.918	192.557	0.89031	9.2074e-15	4.0501e-14	--	-//-
Poh0097100	427.262	48.5269	3.1383	1.613e-113	4.28e-112	--	-//-
Poh0097130	8.8437	19.6414	-1.1512	0.016424	0.026822	--	-//-
Poh0097150	23.1578	39.1334	-0.7569	0.014965	0.02457	--	-//-
Poh0097230	65.0295	93.4298	-0.52279	0.0071466	0.012303	--	-//-
Poh0097280	39.5839	57.392	-0.53594	0.031293	0.048689	--	-//-
Poh0097490	91.6901	46.2173	0.98833	1.8051e-06	4.5689e-06	--	-//-
Poh0097510	93.985	191.441	-1.0264	2.9615e-11	1.0708e-10	--	-//-
Poh0097530	456.389	215.396	1.0833	7.8013e-22	4.6975e-21	--	-//-
Poh0097580	2.49198	44.9582	-4.1732	4.1195e-17	2.0419e-16	--	-//-
Poh0097750	11.3743	31.2547	-1.4583	0.00020122	0.00042002	--	-//-
Poh0097780	482.115	781	-0.69595	1.31e-15	6.0299e-15	--	-//-
Poh0097810	47.2073	183.393	-1.9579	1.9129e-27	1.4006e-26	--	-//-
Poh0098060	270.045	345.18	-0.35415	0.0012881	0.0024475	--	-//-
Poh0098100	592.938	142.736	2.0545	1.5358e-80	2.9636e-79	--	-//-
Poh0098270	102.046	69.1805	0.56078	0.0026641	0.0048516	--	-//-
Poh0098320	37.6328	130.282	-1.7916	4.3602e-18	2.2588e-17	--	-//-
Poh0098470	133.487	264.668	-0.98749	1.7705e-13	7.2524e-13	--	-//-
Poh0098490	1.67368	16.064	-3.2627	9.3369e-06	2.2162e-05	--	-//-
Poh0098500	13.0125	32.0573	-1.3008	0.00060578	0.0011969	--	-//-
Poh0098510	75.7575	122.941	-0.69851	8.2973e-05	0.0001802	--	-//-
Poh0098590	630.686	732.888	-0.21667	0.010318	0.017349	--	-//-
Poh0098650	389.774	468.669	-0.26593	0.0082975	0.014156	--	-//-
Poh0098880	27.8415	58.955	-1.0824	0.00022673	0.00047032	--	-//-
Poh0098910	247.572	173.428	0.51351	4.8588e-05	0.00010812	--	-//-
Poh0099020	399.743	479.545	-0.26259	0.0066751	0.011536	--	-//-
Poh0099070	0.85378	18.901	-4.4685	3.0088e-08	8.8226e-08	--	-//-
Poh0099110	0.819099	7.02409	-3.1002	0.0071453	0.012301	--	-//-
Poh0099190	34.4218	66.8128	-0.9568	0.00011869	0.0002536	--	-//-
Poh0099260	91.6427	17.8824	2.3575	5.3554e-21	3.1233e-20	--	-//-
Poh0099330	119.51	230.626	-0.94842	2.1027e-09	6.7267e-09	--	-//-
Poh0099390	98.3673	61.4326	0.67917	0.00055738	0.0011059	--	-//-
Poh0099410	1569.75	785.664	0.99855	3.0371e-41	3.1577e-40	--	-//-
Poh0099430	31.0083	58.7822	-0.92273	0.00047754	0.00095519	--	-//-
Poh0099640	921.503	375.275	1.296	2.8532e-50	3.5494e-49	--	-//-
Poh0099670	20.9355	78.5921	-1.9084	9.1653e-13	3.6149e-12	--	-//-
Poh0099680	41.4342	7.03258	2.5587	1.4953e-11	5.4934e-11	--	-//-
Poh0099930	345.047	243.158	0.50489	5.1282e-06	1.2483e-05	--	-//-
Poh0100030	216.492	92.0616	1.2336	2.8255e-17	1.4101e-16	--	-//-
Poh0100120	39.1054	106.925	-1.4512	1.1481e-11	4.2507e-11	--	-//-
Poh0100150	14.6492	2.36201	2.6327	4.6623e-05	0.00010395	--	-//-
Poh0100280	1116.06	554.596	1.0089	4.6862e-36	4.3256e-35	--	-//-
Poh0100570	11.3728	30.8902	-1.4416	0.00026799	0.00055078	--	-//-
Poh0100590	274.636	114.134	1.2668	1.4206e-21	8.4664e-21	--	-//-
Poh0100600	536.509	263.338	1.0267	1.3829e-24	9.2184e-24	--	-//-
Poh0100630	512.989	280.07	0.87314	4.6524e-12	1.7613e-11	--	-//-
Poh0100640	361.827	1635.41	-2.1763	5.6786e-150	2.019e-148	--	-//-
Poh0100800	290.434	179.135	0.69717	8.795e-09	2.6935e-08	--	-//-
Poh0101010	23.1933	38.2178	-0.72054	0.021705	0.03474	--	-//-
Poh0101030	54.9804	138.442	-1.3323	1.1728e-12	4.5999e-12	--	-//-
Poh0101180	259.194	490.659	-0.92069	1.7669e-18	9.3224e-18	--	-//-
[truncated: 20,100 more rows]
