# Supplementary material for: Metabolic profiling and gene expression analyses provide insights into cold adaptation of an Antarctic moss Pohlia nutans
Source: Front Plant Sci. 2022 Sep 13;13:1006991. doi: 10.3389/fpls.2022.1006991 (PMC9514047; doi:10.3389/fpls.2022.1006991)
Supplement: Supplementary file 12 [file Table_10.XLSX]

## Sheet: Cold_60hvsCold_0h.DEG
Supplementary Table 10 A list of differentially expressed genes in Pohila nutans at 60 h after cold stress
Gene_id	readcount_Cold_60h	readcount_Cold_0h	log2FoldChange	pval	padj	Gene Name	Blast swiss prot
Poh0040510	330.035	1276.22	-1.9512	2.4262e-53	2.8106e-52	--	(+)-caryolan-1-ol synthase OS=Streptomyces griseus subsp. griseus (strain JCM 4626 / NBRC 13350) OX=455632 GN=gcoA PE=1 SV=1
Novel01549	3.36843	11.9747	-1.8298	0.0051142	0.0085117	--	(+)-neomenthol dehydrogenase OS=Arabidopsis thaliana OX=3702 GN=SDR1 PE=1 SV=1
Poh0278570	44.6579	20.7273	1.1074	0.0011938	0.0021389	--	(+)-neomenthol dehydrogenase OS=Arabidopsis thaliana OX=3702 GN=SDR1 PE=1 SV=1
Poh0294710	35.1916	166.83	-2.2451	8.1235e-31	5.5298e-30	--	(+)-neomenthol dehydrogenase OS=Arabidopsis thaliana OX=3702 GN=SDR1 PE=1 SV=1
Poh0294720	5.48678	36.0808	-2.7172	1.4936e-10	4.5257e-10	--	(+)-neomenthol dehydrogenase OS=Arabidopsis thaliana OX=3702 GN=SDR1 PE=1 SV=1
Poh0294960	6.0288	22.7423	-1.9154	4.4194e-05	9.1201e-05	--	(+)-neomenthol dehydrogenase OS=Arabidopsis thaliana OX=3702 GN=SDR1 PE=1 SV=1
Poh0304200	103.446	42.6565	1.278	1.6846e-10	5.0915e-10	--	(+)-neomenthol dehydrogenase OS=Arabidopsis thaliana OX=3702 GN=SDR1 PE=1 SV=1
Poh0323170	349.58	168.281	1.0547	8.9995e-20	4.2072e-19	--	(+)-neomenthol dehydrogenase OS=Arabidopsis thaliana OX=3702 GN=SDR1 PE=1 SV=1
Poh0335180	0	43.8078	#NAME?	3.7576e-25	2.1332e-24	--	(+)-neomenthol dehydrogenase OS=Arabidopsis thaliana OX=3702 GN=SDR1 PE=1 SV=1
Poh0343850	6.95037	23.3709	-1.7496	0.00014008	0.00027616	--	(+)-neomenthol dehydrogenase OS=Arabidopsis thaliana OX=3702 GN=SDR1 PE=1 SV=1
Poh0096850	707.934	129.889	2.4463	3.6809e-120	1.0846e-118	--	(6-4)DNA photolyase OS=Arabidopsis thaliana OX=3702 GN=UVR3 PE=1 SV=2
Poh0272050	485.114	115.727	2.0676	7.5155e-45	7.2955e-44	--	(6-4)DNA photolyase OS=Arabidopsis thaliana OX=3702 GN=UVR3 PE=1 SV=2
Poh0133380	58.2214	39.11	0.57401	0.017215	0.026755	--	(DL)-glycerol-3-phosphatase 1, mitochondrial OS=Arabidopsis thaliana OX=3702 GN=GPP1 PE=1 SV=1
Poh0165180	45.2703	25.4668	0.82995	0.0034901	0.0059238	--	(DL)-glycerol-3-phosphatase 1, mitochondrial OS=Arabidopsis thaliana OX=3702 GN=GPP1 PE=1 SV=1
Poh0249310	1731.95	494.874	1.8073	5.9305e-124	1.8341e-122	--	(S)-2-haloacid dehalogenase OS=Pseudomonas putida OX=303 GN=hadL PE=1 SV=1
Poh0267130	132.89	62.2551	1.094	4.8023e-10	1.4141e-09	--	(S)-2-haloacid dehalogenase OS=Pseudomonas putida OX=303 GN=hadL PE=1 SV=1
Poh0325120	878.456	1855.92	-1.0791	3.9882e-29	2.5757e-28	--	(S)-2-hydroxy-acid oxidase GLO1 OS=Arabidopsis thaliana OX=3702 GN=GLO1 PE=1 SV=1
Poh0346030	601.845	1846.94	-1.6177	9.7389e-70	1.5073e-68	--	(S)-2-hydroxy-acid oxidase GLO1 OS=Arabidopsis thaliana OX=3702 GN=GLO1 PE=1 SV=1
Poh0197880	44.1381	207.453	-2.2327	4.0644e-39	3.4801e-38	--	(S)-coclaurine N-methyltransferase OS=Thalictrum flavum subsp. glaucum OX=150095 PE=1 SV=1
Poh0295200	282.091	135.313	1.0599	1.7752e-12	5.9919e-12	--	(S)-coclaurine N-methyltransferase OS=Thalictrum flavum subsp. glaucum OX=150095 PE=1 SV=1
Poh0233330	65.3615	209.905	-1.6832	2.8628e-10	8.5378e-10	--	(S)-scoulerine 9-O-methyltransferase OS=Coptis japonica OX=3442 GN=SMT PE=1 SV=1
Poh0233340	3.7221	16.1136	-2.1141	0.00028563	0.00054749	--	(S)-scoulerine 9-O-methyltransferase OS=Coptis japonica OX=3442 GN=SMT PE=1 SV=1
Poh0327140	150.813	536.277	-1.8302	2.556e-62	3.4937e-61	--	(S)-scoulerine 9-O-methyltransferase OS=Coptis japonica OX=3442 GN=SMT PE=1 SV=1
Poh0244500	406.531	821.719	-1.0153	1.1614e-31	8.1002e-31	--	(S)-ureidoglycine aminohydrolase OS=Arabidopsis thaliana OX=3702 GN=UGLYAH PE=1 SV=1
Poh0291230	250.43	404.433	-0.69149	5.7685e-11	1.7926e-10	--	(S)-ureidoglycine aminohydrolase OS=Arabidopsis thaliana OX=3702 GN=UGLYAH PE=1 SV=1
Novel00001	73.955	111.769	-0.5958	0.0008353	0.0015211	-//-	-//-
Novel00002	163.166	561.743	-1.7836	5.4986e-62	7.4741e-61	-//-	-//-
Novel00004	70.3833	142.651	-1.0192	2.0335e-09	5.7551e-09	-//-	-//-
Novel00007	75.8924	54.9691	0.46534	0.025847	0.039199	-//-	-//-
Novel00008	39.5025	63.8562	-0.69288	0.0028435	0.0048753	-//-	-//-
Novel00009	8.8085	0.285061	4.9496	3.4129e-05	7.1094e-05	-//-	-//-
Novel00014	6.42919	1.16257	2.4673	0.032189	0.048043	-//-	-//-
Novel00023	15.0515	116.028	-2.9465	9.8717e-33	7.0902e-32	-//-	-//-
Novel00025	647.656	532.964	0.28119	0.026213	0.039702	-//-	-//-
Novel00026	6.28902	36.5388	-2.5385	5.7628e-10	1.6892e-09	-//-	-//-
Novel00027	28.1902	58.728	-1.0589	4.3107e-05	8.9033e-05	-//-	-//-
Novel00028	10.5279	23.6307	-1.1664	0.0063355	0.010429	-//-	-//-
Novel00030	32.4068	3.83419	3.0793	1.8784e-11	6.0045e-11	-//-	-//-
Novel00031	60.9299	132.731	-1.1233	2.0363e-10	6.1231e-10	-//-	-//-
Novel00035	5086.72	1366.06	1.8967	6.0647e-190	3.5525e-188	-//-	-//-
Novel00036	376.878	7.19046	5.7119	3.3619e-175	1.7067e-173	-//-	-//-
Novel00038	3141.81	904.772	1.796	2.231e-152	9.0687e-151	-//-	-//-
Novel00039	5.48898	36.7987	-2.745	8.1834e-11	2.5166e-10	-//-	-//-
Novel00041	3.72283	41.3789	-3.4744	1.2845e-10	3.9091e-10	-//-	-//-
Novel00043	263.841	106.051	1.3149	4.8665e-23	2.5553e-22	-//-	-//-
Novel00045	12.8821	40.8878	-1.6663	4.125e-05	8.531e-05	-//-	-//-
Novel00046	2.47421	13.6098	-2.4596	0.00043205	0.00081198	-//-	-//-
Novel00047	34.0817	83.1272	-1.2863	1.4796e-08	3.9654e-08	-//-	-//-
Novel00052	27.4139	45.2639	-0.72346	0.008182	0.013282	-//-	-//-
Novel00055	1.86032	21.2838	-3.5161	2.0457e-05	4.3464e-05	-//-	-//-
Novel00056	235.199	41.8738	2.4898	7.219e-39	6.1368e-38	-//-	-//-
Novel00057	0.352937	11.4045	-5.0141	5.0567e-06	1.1322e-05	-//-	-//-
Novel00059	101.974	225.737	-1.1464	3.6091e-16	1.4574e-15	-//-	-//-
Novel00060	221.507	116.02	0.93298	3.7683e-07	9.1789e-07	-//-	-//-
Novel00064	30.3093	81.736	-1.4312	9.7038e-10	2.8028e-09	-//-	-//-
Novel00068	132.741	74.5761	0.83183	6.7978e-07	1.6248e-06	-//-	-//-
Novel00081	6.57154	19.4279	-1.5638	0.00089661	0.0016277	-//-	-//-
Novel00084	153.313	80.0198	0.93805	4.4571e-09	1.2354e-08	-//-	-//-
Novel00086	39.9733	16.773	1.2529	6.7799e-05	0.00013768	-//-	-//-
Novel00089	190.993	2638.12	-3.7879	2.0759e-89	4.2041e-88	-//-	-//-
Novel00091	228.471	459.563	-1.0083	5.3001e-18	2.3019e-17	-//-	-//-
Novel00094	2.26144	10.2588	-2.1815	0.0038294	0.0064727	-//-	-//-
Novel00096	696.351	15.5267	5.487	6.2329e-81	1.1313e-79	-//-	-//-
Novel00098	83.5139	320.748	-1.9414	4.3903e-46	4.3835e-45	-//-	-//-
Novel00102	108.647	199.27	-0.87508	8.4641e-10	2.4534e-09	-//-	-//-
Novel00104	69.4803	20.6744	1.7488	1.5466e-11	4.9736e-11	-//-	-//-
Novel00105	321.679	134.693	1.2559	5.1925e-25	2.9342e-24	-//-	-//-
Novel00108	23.9067	67.9446	-1.5069	4.5108e-09	1.2501e-08	-//-	-//-
Novel00112	269.603	505.657	-0.90732	1.3116e-15	5.163e-15	-//-	-//-
Novel00116	346.288	171.958	1.0099	1.5997e-18	7.1082e-18	-//-	-//-
Novel00117	254.33	803.98	-1.6605	7.811e-41	6.9849e-40	-//-	-//-
Novel00118	304.139	121.094	1.3286	3.4614e-26	2.038e-25	-//-	-//-
Novel00122	124.946	188.41	-0.59257	2.8992e-05	6.0799e-05	-//-	-//-
Novel00123	70.895	97.8689	-0.46517	0.01071	0.017114	-//-	-//-
Novel00124	90.1136	133.639	-0.56852	0.0004318	0.00081158	-//-	-//-
Novel00125	264.976	424.307	-0.67925	4.0906e-11	1.2807e-10	-//-	-//-
Novel00127	133.665	33.3697	2.002	1.2836e-24	7.1486e-24	-//-	-//-
Novel00131	95.6226	150.632	-0.65561	3.0444e-05	6.3705e-05	-//-	-//-
Novel00134	35.7048	62.2523	-0.80201	0.0010124	0.0018275	-//-	-//-
Novel00136	154.226	420.78	-1.448	1.9453e-36	1.5545e-35	-//-	-//-
Novel00137	246.445	429.516	-0.80145	6.822e-11	2.1112e-10	-//-	-//-
Novel00138	42.957	93.0819	-1.1156	6.7909e-08	1.7391e-07	-//-	-//-
Novel00140	9.30525	45.7556	-2.2978	6.1945e-11	1.9206e-10	-//-	-//-
Novel00141	34.4843	50.8305	-0.55976	0.031197	0.046676	-//-	-//-
Novel00143	6.5967	20.9341	-1.666	0.00050527	0.00094371	-//-	-//-
Novel00147	6.854	25.3803	-1.8887	2.9413e-05	6.1629e-05	-//-	-//-
Novel00148	20.9336	81.9759	-1.9694	6.9703e-15	2.6498e-14	-//-	-//-
Novel00151	113.204	212.927	-0.91144	6.2609e-11	1.9407e-10	-//-	-//-
Novel00153	40.8646	23.0552	0.82576	0.0050405	0.008392	-//-	-//-
Novel00154	125.401	164.203	-0.38893	0.0083295	0.013505	-//-	-//-
Novel00155	6.68649	67.9085	-3.3443	4.7628e-23	2.5039e-22	-//-	-//-
Novel00157	659.284	42.6113	3.9516	1.6779e-159	7.2779e-158	-//-	-//-
Novel00160	780.146	329.586	1.2431	2.0184e-44	1.9429e-43	-//-	-//-
Novel00167	42.3468	14.8979	1.5071	3.14e-06	7.1361e-06	-//-	-//-
Novel00168	61.3613	29.804	1.0418	2.8631e-05	6.0083e-05	-//-	-//-
Novel00169	13.3558	34.907	-1.3861	0.00010421	0.00020778	-//-	-//-
Novel00170	5.13385	15.9009	-1.631	0.0044444	0.0074561	-//-	-//-
Novel00171	13.9431	30.7207	-1.1397	0.00162	0.0028587	-//-	-//-
Novel00173	517.69	15.8313	5.0312	1.1942e-209	8.0713e-208	-//-	-//-
Novel00174	119.015	5.87426	4.3406	9.1405e-52	1.0239e-50	-//-	-//-
Novel00181	631.455	378.755	0.73742	2.2724e-12	7.6232e-12	-//-	-//-
Novel00182	24.2538	6.28217	1.9489	0.00012964	0.0002565	-//-	-//-
Novel00183	155.182	103.712	0.58137	0.00013623	0.00026889	-//-	-//-
Novel00185	357.304	225.699	0.66275	1.5962e-09	4.5455e-09	-//-	-//-
Novel00189	4.02905	11.9608	-1.5698	0.013794	0.021723	-//-	-//-
Novel00190	52.2148	160.433	-1.6194	9.861e-10	2.8463e-09	-//-	-//-
Novel00191	356.153	235.758	0.59519	5.4235e-08	1.3995e-07	-//-	-//-
Novel00195	155.267	108.382	0.51863	0.007719	0.012577	-//-	-//-
Novel00197	179.131	250.777	-0.48539	8.5337e-05	0.00017168	-//-	-//-
Novel00198	239.246	320.845	-0.42338	0.00012714	0.0002517	-//-	-//-
Novel00202	19.0777	44.8334	-1.2327	4.9769e-05	0.00010224	-//-	-//-
Novel00203	40.4131	91.1593	-1.1736	3.1935e-08	8.3695e-08	-//-	-//-
Novel00204	18.586	70.9291	-1.9322	1.0162e-12	3.4737e-12	-//-	-//-
Novel00205	45.6641	25.1568	0.86011	0.0059897	0.0098906	-//-	-//-
Novel00206	144.615	451.56	-1.6427	6.2407e-38	5.173e-37	-//-	-//-
Novel00208	440.276	843.081	-0.93726	5.652e-28	3.5107e-27	-//-	-//-
Novel00210	571.317	389.17	0.55389	1.7276e-09	4.9088e-09	-//-	-//-
Novel00211	26.9445	71.2757	-1.4034	8.2983e-09	2.2615e-08	-//-	-//-
Novel00215	8286.15	2875.64	1.5268	3.2398e-80	5.8185e-79	-//-	-//-
Novel00217	129.239	88.6633	0.54364	0.00077723	0.0014209	-//-	-//-
Novel00218	414.963	348.076	0.25358	0.011156	0.017791	-//-	-//-
Novel00219	225.883	79.3403	1.5094	2.3626e-25	1.3516e-24	-//-	-//-
Novel00224	251.093	44.5538	2.4946	1.5841e-55	1.9161e-54	-//-	-//-
Novel00226	295.89	194.341	0.60647	2.2259e-07	5.5105e-07	-//-	-//-
Novel00231	86.4604	51.5657	0.74563	0.00024668	0.00047566	-//-	-//-
Novel00235	26.9437	11.0833	1.2816	0.00079083	0.0014445	-//-	-//-
Novel00236	18.3703	65.2558	-1.8287	3.8076e-11	1.1943e-10	-//-	-//-
Novel00240	298.554	507.921	-0.76661	7.5023e-15	2.8432e-14	-//-	-//-
Novel00241	204.835	312.28	-0.60837	9.1333e-08	2.3212e-07	-//-	-//-
Novel00248	52.7324	20.6155	1.355	1.4094e-06	3.2896e-06	-//-	-//-
Novel00251	476.659	21.4288	4.4753	1.0103e-178	5.2295e-177	-//-	-//-
Novel00253	10.3611	1.22399	3.0815	0.00020363	0.00039602	-//-	-//-
Novel00256	21.4555	83.3287	-1.9575	7.3157e-15	2.7756e-14	-//-	-//-
Novel00260	833.505	249.022	1.7429	9.3518e-80	1.6708e-78	-//-	-//-
Novel00268	14.2945	97.9381	-2.7764	3.3776e-26	1.99e-25	-//-	-//-
Novel00271	195.555	77.5072	1.3352	1.2981e-18	5.7903e-18	-//-	-//-
Novel00274	65.7137	26.9508	1.2859	2.618e-07	6.4448e-07	-//-	-//-
Novel00279	0	3.84542	#NAME?	0.010178	0.016304	-//-	-//-
Novel00281	11.8484	78.6476	-2.7307	7.0014e-21	3.4191e-20	-//-	-//-
Novel00290	17.0268	43.1232	-1.3407	2.3343e-05	4.9369e-05	-//-	-//-
Novel00291	16.8177	42.0302	-1.3214	0.00082448	0.0015025	-//-	-//-
Novel00292	19.6908	53.9099	-1.453	4.9228e-07	1.1885e-06	-//-	-//-
Novel00293	89.6894	51.2581	0.80716	6.0451e-05	0.00012327	-//-	-//-
Novel00300	42.561	21.2945	0.99905	0.00078872	0.0014408	-//-	-//-
Novel00304	3.67392	14.9203	-2.0219	0.00079382	0.0014497	-//-	-//-
Novel00305	203.326	160.567	0.34061	0.0090156	0.014548	-//-	-//-
Novel00309	57.3508	104.025	-0.85905	7.6683e-06	1.691e-05	-//-	-//-
Novel00311	18.4882	86.6988	-2.2294	4.7977e-18	2.0885e-17	-//-	-//-
Novel00314	29.9184	2.40611	3.6363	1.2555e-08	3.3811e-08	-//-	-//-
Novel00316	5.13604	20.2663	-1.9804	0.00010053	0.00020071	-//-	-//-
Novel00317	84.7067	134.64	-0.66856	4.5723e-05	9.4265e-05	-//-	-//-
Novel00320	330.706	411.068	-0.31383	0.001817	0.0031884	-//-	-//-
Novel00321	2.92059	25.6514	-3.1347	5.6031e-09	1.5422e-08	-//-	-//-
Novel00322	3.36916	19.6626	-2.545	5.3817e-06	1.2024e-05	-//-	-//-
Novel00325	25.9302	210.6	-3.0218	5.8031e-24	3.16e-23	-//-	-//-
Novel00326	113.15	82.2137	0.46078	0.0084322	0.013661	-//-	-//-
Novel00327	17.8543	138.636	-2.957	9.2248e-39	7.8166e-38	-//-	-//-
Novel00328	8.80996	22.6305	-1.3611	0.0018275	0.003206	-//-	-//-
Novel00329	34.1241	111.613	-1.7096	3.2248e-16	1.304e-15	-//-	-//-
Novel00330	17.267	29.8658	-0.79048	0.023409	0.03566	-//-	-//-
Novel00331	150.335	3.02642	5.6344	1.3753e-76	2.3612e-75	-//-	-//-
Novel00332	12519.8	557.975	4.4879	0	0	-//-	-//-
Novel00333	34.4599	70.8448	-1.0397	1.3369e-05	2.8895e-05	-//-	-//-
Novel00334	304.529	431.98	-0.50439	4.9209e-07	1.1882e-06	-//-	-//-
Novel00336	0	34.2281	#NAME?	7.5084e-20	3.5216e-19	-//-	-//-
Novel00338	1.50738	17.0944	-3.5034	5.5758e-07	1.3402e-06	-//-	-//-
Novel00345	54.2901	22.6639	1.2603	4.3487e-06	9.7837e-06	-//-	-//-
Novel00349	149.09	261.658	-0.8115	1.6639e-10	5.031e-10	-//-	-//-
Novel00350	21.4844	6.22367	1.7875	0.0010165	0.0018346	-//-	-//-
Novel00352	2.21399	20.2412	-3.1926	1.7617e-07	4.3934e-07	-//-	-//-
Novel00356	0.753326	6.2012	-3.0412	0.0075297	0.012284	-//-	-//-
Novel00359	93.7615	121.774	-0.37713	0.022344	0.03413	-//-	-//-
Novel00364	106.316	58.8648	0.85288	5.6146e-06	1.2528e-05	-//-	-//-
Novel00366	753.838	1116.47	-0.56662	1.4077e-13	5.0201e-13	-//-	-//-
Novel00368	32.1265	106.236	-1.7254	1.1852e-15	4.6769e-15	-//-	-//-
Novel00369	47.1241	118.009	-1.3244	4.388e-12	1.4501e-11	-//-	-//-
Novel00370	16.556	56.9759	-1.783	1.0754e-09	3.0973e-09	-//-	-//-
Novel00372	32.5485	9.23331	1.8177	2.1189e-06	4.8749e-06	-//-	-//-
Novel00373	42.2102	67.5671	-0.67873	0.0036215	0.0061382	-//-	-//-
Novel00376	1.8136	20.0175	-3.4643	7.5541e-08	1.9282e-07	-//-	-//-
Novel00382	52.4528	347.98	-2.7299	2.784e-77	4.8206e-76	-//-	-//-
Novel00388	130.449	189.631	-0.53971	0.00028786	0.00055158	-//-	-//-
Novel00389	348.259	148.552	1.2292	2.4834e-25	1.4195e-24	-//-	-//-
Novel00390	11690.2	814.048	3.844	0	0	-//-	-//-
Novel00391	501.364	370.987	0.43449	2.9649e-06	6.7513e-06	-//-	-//-
Novel00392	45.5795	75.9563	-0.73679	0.00059184	0.0010967	-//-	-//-
Novel00394	63.3366	15.8229	2.001	8.294e-13	2.8495e-12	-//-	-//-
Novel00395	60.6919	181.061	-1.5769	1.0252e-21	5.1556e-21	-//-	-//-
Novel00399	201.187	71.6386	1.4897	1.6945e-22	8.7436e-22	-//-	-//-
Novel00400	0.353668	44.4254	-6.9728	5.5242e-24	3.009e-23	-//-	-//-
Novel00402	152.98	111.658	0.45426	0.0027332	0.0046958	-//-	-//-
Novel00403	15.5698	4.23655	1.8778	0.00076768	0.0014042	-//-	-//-
Novel00404	2.47275	13.766	-2.4769	0.00031091	0.00059354	-//-	-//-
Novel00406	1097.8	752.695	0.54448	1.0548e-12	3.6005e-12	-//-	-//-
Novel00408	3.62866	22.5246	-2.634	7.6758e-05	0.00015503	-//-	-//-
Novel00409	95.0901	56.274	0.75683	0.0002037	0.00039613	-//-	-//-
Novel00412	98.4921	66.3878	0.56909	0.0021133	0.0036821	-//-	-//-
Novel00414	364.054	591.457	-0.70012	4.3378e-14	1.5838e-13	-//-	-//-
Novel00415	262.927	182.383	0.52769	1.4945e-05	3.2166e-05	-//-	-//-
Novel00417	3.22754	36.05	-3.4815	3.0275e-13	1.0645e-12	-//-	-//-
Novel00418	5.13531	12.5477	-1.2889	0.030317	0.045448	-//-	-//-
Novel00420	164.829	219.133	-0.41084	0.001201	0.0021511	-//-	-//-
Novel00422	77.6958	189.844	-1.2889	4.4031e-17	1.8475e-16	-//-	-//-
Novel00423	909.001	294.706	1.625	1.906e-75	3.2174e-74	-//-	-//-
Novel00424	83.5128	257.561	-1.6248	6.6274e-20	3.1187e-19	-//-	-//-
Novel00425	4.4287	18.9921	-2.1004	8.1607e-05	0.00016434	-//-	-//-
Novel00429	55.8916	34.2784	0.70533	0.0040683	0.0068573	-//-	-//-
Novel00430	1480.49	698.434	1.0839	8.4717e-35	6.4511e-34	-//-	-//-
Novel00431	72.3104	140.721	-0.96056	1.0521e-08	2.8481e-08	-//-	-//-
Novel00433	117.768	575.774	-2.2896	3.4645e-91	7.1733e-90	-//-	-//-
Novel00435	24.6119	89.824	-1.8677	1.9843e-08	5.2654e-08	-//-	-//-
Novel00436	12.5291	3.78954	1.7252	0.006144	0.010129	-//-	-//-
Novel00437	111.757	282.873	-1.3398	2.0811e-24	1.15e-23	-//-	-//-
Novel00440	67.193	132.583	-0.98051	1.7404e-08	4.6368e-08	-//-	-//-
Novel00442	60.2744	34.9544	0.78607	0.0013224	0.002358	-//-	-//-
Novel00443	9.09248	32.4395	-1.835	1.6297e-06	3.7832e-06	-//-	-//-
Novel00446	52.105	31.3774	0.73169	0.027036	0.040874	-//-	-//-
Novel00448	307.239	66.6588	2.2045	1.1325e-55	1.3757e-54	-//-	-//-
Novel00451	87.9536	27.085	1.6992	1.2702e-13	4.5423e-13	-//-	-//-
Novel00452	14.2026	86.7486	-2.6107	3.6436e-11	1.1443e-10	-//-	-//-
Novel00453	35.0945	6.54768	2.4222	1.1707e-09	3.3604e-09	-//-	-//-
Novel00456	44.2863	93.3107	-1.0752	1.9699e-07	4.894e-07	-//-	-//-
Novel00458	46.4708	90.9747	-0.96914	1.7799e-06	4.1193e-06	-//-	-//-
Novel00460	42.3497	25.9923	0.70426	0.011929	0.018948	-//-	-//-
Novel00461	1306.68	778.402	0.74732	1.515e-23	8.1231e-23	-//-	-//-
Novel00463	37.5169	24.1397	0.63613	0.030737	0.046032	-//-	-//-
Novel00464	67.3605	181.828	-1.4326	5.0708e-19	2.3015e-18	-//-	-//-
Novel00474	67.6674	135.24	-0.99899	8.9077e-09	2.4247e-08	-//-	-//-
Novel00478	27.0624	7.44474	1.862	1.1616e-05	2.5248e-05	-//-	-//-
Novel00479	257.652	501.12	-0.95973	5.405e-20	2.5536e-19	-//-	-//-
Novel00480	16.7673	154.428	-3.2032	5.7176e-46	5.6955e-45	-//-	-//-
Novel00488	135.488	88.4233	0.61566	0.0012384	0.0022155	-//-	-//-
Novel00494	3.67538	279.989	-6.2513	5.239e-129	1.7081e-127	-//-	-//-
Novel00495	255.151	3770.91	-3.8855	5.0573e-201	3.1974e-199	-//-	-//-
Novel00496	99.083	53.1304	0.8991	3.9097e-06	8.8233e-06	-//-	-//-
Novel00497	5.43933	23.5025	-2.1113	1.2454e-05	2.6989e-05	-//-	-//-
Novel00499	56.3395	210.912	-1.9044	8.0117e-32	5.6154e-31	-//-	-//-
Novel00501	62.9088	376.441	-2.5811	3.3517e-38	2.8006e-37	-//-	-//-
Novel00502	23.817	41.3041	-0.7943	0.0081733	0.013269	-//-	-//-
Novel00503	22.707	39.7276	-0.807	0.0079131	0.012872	-//-	-//-
Novel00506	8.66833	17.9354	-1.049	0.030242	0.045345	-//-	-//-
Novel00508	73.0535	50.5146	0.53225	0.013294	0.020984	-//-	-//-
Novel00512	0.400389	11.944	-4.8987	2.4381e-06	5.5832e-06	-//-	-//-
Novel00514	421.136	325.754	0.3705	0.00019132	0.00037291	-//-	-//-
Novel00515	10.7163	171.4	-3.9995	1.1702e-62	1.6097e-61	-//-	-//-
Novel00517	73.6977	206.077	-1.4835	6.2011e-22	3.1364e-21	-//-	-//-
Novel00518	2.16653	9.25009	-2.0941	0.0087883	0.014204	-//-	-//-
Novel00519	16.9586	162.549	-3.2608	6.8905e-39	5.8605e-38	-//-	-//-
Novel00523	33.6375	89.8206	-1.417	2.1627e-10	6.4951e-10	-//-	-//-
Novel00525	20.8905	73.9277	-1.8233	2.1865e-12	7.3433e-12	-//-	-//-
Novel00528	22.6797	46.9627	-1.0501	0.0002226	0.00043119	-//-	-//-
Novel00532	163.136	233.708	-0.51863	0.00012363	0.00024506	-//-	-//-
Novel00533	3.98159	14.6771	-1.8821	0.0017882	0.00314	-//-	-//-
Novel00534	6745.81	938.233	2.846	1.213e-237	1.0188e-235	-//-	-//-
Novel00535	52.0976	154.459	-1.5679	8.9482e-19	4.0193e-18	-//-	-//-
Novel00538	37.4458	78.9575	-1.0763	1.7624e-06	4.08e-06	-//-	-//-
Novel00541	551.009	94.286	2.547	9.7936e-69	1.4869e-67	-//-	-//-
Novel00543	35.1234	125.943	-1.8423	5.8707e-20	2.7698e-19	-//-	-//-
Novel00544	156.701	443.851	-1.5021	5.9056e-38	4.8987e-37	-//-	-//-
Novel00548	5.30136	14.557	-1.4573	0.013469	0.021245	-//-	-//-
Novel00549	1222.76	608.025	1.0079	3.8431e-39	3.294e-38	-//-	-//-
Novel00553	672.749	331.973	1.019	7.6907e-29	4.9186e-28	-//-	-//-
Novel00554	28.3354	435.751	-3.9428	5.2019e-117	1.4756e-115	-//-	-//-
Novel00556	82.8182	326.166	-1.9776	6.9694e-48	7.1998e-47	-//-	-//-
Novel00559	280.997	212.018	0.40637	0.00049835	0.00093134	-//-	-//-
Novel00562	5.84118	0	Inf	0.00032359	0.00061647	-//-	-//-
Novel00564	12.4328	44.839	-1.8506	3.1459e-08	8.2512e-08	-//-	-//-
Novel00565	203.797	108.418	0.91052	2.596e-10	7.7651e-10	-//-	-//-
Novel00566	33.7733	0.589673	5.8398	4.1382e-19	1.8849e-18	-//-	-//-
Novel00567	922.943	1430.38	-0.63208	2.6313e-18	1.1596e-17	-//-	-//-
Novel00569	121.513	11.4549	3.4071	1.317e-42	1.2224e-41	-//-	-//-
Novel00571	1308.13	504.631	1.3742	6.2735e-69	9.5757e-68	-//-	-//-
Novel00572	107.782	9.24177	3.5438	2.6341e-39	2.2731e-38	-//-	-//-
Novel00576	219.423	420.468	-0.93828	2.8138e-18	1.2379e-17	-//-	-//-
Novel00579	50.2884	79.053	-0.65259	0.0019429	0.0033987	-//-	-//-
Novel00581	172.868	69.5064	1.3145	1.7743e-16	7.2554e-16	-//-	-//-
Novel00582	9.34832	64.3003	-2.782	3.0271e-18	1.3294e-17	-//-	-//-
Novel00583	161.202	418.842	-1.3775	5.4178e-34	4.0324e-33	-//-	-//-
Novel00584	32.9704	123.796	-1.9087	2.4214e-20	1.1577e-19	-//-	-//-
Novel00586	59.2061	140.31	-1.2448	1.0801e-12	3.6837e-12	-//-	-//-
Novel00589	1751.46	2453.92	-0.48653	1.2502e-10	3.8067e-10	-//-	-//-
Novel00591	32.174	112.118	-1.801	3.8421e-13	1.3431e-12	-//-	-//-
Novel00592	30.617	48.1922	-0.65447	0.012016	0.019083	-//-	-//-
Novel00593	32.0094	105.302	-1.718	1.8201e-15	7.1183e-15	-//-	-//-
Novel00594	13.8482	63.1348	-2.1887	2.0201e-13	7.1511e-13	-//-	-//-
Novel00596	32.5098	15.602	1.0591	0.0051165	0.0085151	-//-	-//-
Novel00598	162.7	99.8136	0.70491	3.1078e-06	7.0657e-06	-//-	-//-
Novel00599	7.09053	15.8229	-1.158	0.021672	0.033168	-//-	-//-
Novel00602	3.5301	13.0898	-1.8907	0.0046594	0.0077969	-//-	-//-
Novel00606	495.373	350.299	0.49993	1.5616e-05	3.3535e-05	-//-	-//-
Novel00607	9.89033	22.7283	-1.2004	0.0035449	0.0060136	-//-	-//-
Novel00608	2.96658	8.88128	-1.582	0.032445	0.048406	-//-	-//-
Novel00616	972.714	411.579	1.2408	5.5738e-50	6.0309e-49	-//-	-//-
Novel00618	5.18203	22.5325	-2.1204	1.7007e-05	3.6391e-05	-//-	-//-
Novel00619	0.753326	22.22	-4.8824	8.87e-08	2.2552e-07	-//-	-//-
Novel00620	1463.65	878.636	0.73624	1.7579e-15	6.879e-15	-//-	-//-
Novel00622	52.5404	73.8995	-0.49214	0.021449	0.032853	-//-	-//-
Novel00623	136.535	69.0538	0.98348	6.5211e-09	1.7872e-08	-//-	-//-
Novel00626	216.585	288.771	-0.41499	0.00030609	0.00058496	-//-	-//-
Novel00627	72.1673	36.2509	0.99333	1.3186e-05	2.8507e-05	-//-	-//-
Novel00631	673.392	259.303	1.3768	5.2504e-48	5.4388e-47	-//-	-//-
Novel00632	26.2809	49.8942	-0.92486	0.00084749	0.001542	-//-	-//-
Novel00633	27.0876	212.127	-2.9692	7.4734e-26	4.356e-25	-//-	-//-
Novel00637	170.267	244.433	-0.52164	3.0328e-05	6.3474e-05	-//-	-//-
Novel00639	454.257	216.578	1.0686	3.4883e-11	1.0965e-10	-//-	-//-
Novel00642	19.9518	75.1714	-1.9137	3.3326e-13	1.1686e-12	-//-	-//-
Novel00643	10744.9	437.585	4.6179	0	0	-//-	-//-
Novel00644	3.32025	11.4436	-1.7852	0.0082021	0.013312	-//-	-//-
Novel00647	195.092	146.661	0.41166	0.0019863	0.0034707	-//-	-//-
Novel00652	1.8136	9.80897	-2.4352	0.0026171	0.0045061	-//-	-//-
Novel00653	310.441	133.167	1.2211	2.852e-23	1.5126e-22	-//-	-//-
Novel00656	661.103	944.723	-0.51502	6.9549e-11	2.1507e-10	-//-	-//-
Novel00658	99.0133	126.639	-0.35502	0.030375	0.045532	-//-	-//-
Novel00659	22.9428	86.4449	-1.9137	1.2471e-09	3.5737e-09	-//-	-//-
Novel00664	85.5878	658.573	-2.9439	6.8173e-139	2.4284e-137	-//-	-//-
Novel00665	21.2665	56.6237	-1.4128	2.3577e-07	5.8265e-07	-//-	-//-
Novel00666	17.1002	29.4215	-0.78286	0.021568	0.033021	-//-	-//-
Novel00669	534.172	431.177	0.30903	0.00064871	0.0011963	-//-	-//-
Novel00670	37.2359	22.977	0.69651	0.022947	0.035001	-//-	-//-
Novel00671	46.3306	84.6138	-0.86893	2.9764e-05	6.2328e-05	-//-	-//-
Novel00674	17.7593	45.4228	-1.3548	8.9445e-06	1.9622e-05	-//-	-//-
Novel00680	12.174	55.6007	-2.1913	3.531e-12	1.1719e-11	-//-	-//-
Novel00683	282.105	45.0286	2.6473	3.2223e-66	4.7027e-65	-//-	-//-
Novel00686	383.122	236.194	0.69783	4.4517e-11	1.3915e-10	-//-	-//-
Novel00689	20.2817	2.07918	3.2861	4.3453e-08	1.1294e-07	-//-	-//-
Novel00691	157.553	54.4213	1.5336	4.4284e-19	2.0147e-18	-//-	-//-
Novel00693	5.84045	17.3906	-1.5742	0.0026614	0.0045775	-//-	-//-
Novel00696	511.407	327.66	0.64227	1.5158e-11	4.8771e-11	-//-	-//-
Novel00697	46.4937	73.4555	-0.65983	0.0022929	0.0039772	-//-	-//-
Novel00698	14190.5	1437.34	3.3034	3.7379e-298	4.9646e-296	-//-	-//-
Novel00699	190.002	1.50905	6.9762	5.8471e-104	1.418e-102	-//-	-//-
Novel00700	48.4008	290.639	-2.5861	8.8141e-63	1.2144e-61	-//-	-//-
Novel00702	0	8.97611	#NAME?	1.2919e-05	2.7944e-05	-//-	-//-
Novel00703	2.26144	30.419	-3.7497	2.7373e-12	9.1351e-12	-//-	-//-
Novel00705	7.30257	24.5892	-1.7515	0.00012236	0.0002426	-//-	-//-
Novel00707	29.3928	58.1072	-0.98326	0.00013746	0.00027125	-//-	-//-
Novel00711	1.06027	11.2762	-3.4108	9.1648e-05	0.00018383	-//-	-//-
Novel00712	0.706604	10.1833	-3.8492	9.8965e-05	0.00019776	-//-	-//-
Novel00714	28.2665	51.9677	-0.87852	0.00080066	0.0014615	-//-	-//-
Novel00719	108.272	137.845	-0.34839	0.024366	0.037047	-//-	-//-
Novel00722	139.864	56.2155	1.315	6.629e-14	2.4005e-13	-//-	-//-
Novel00723	1.46066	34.4039	-4.5579	1.3024e-15	5.1279e-15	-//-	-//-
Novel00724	252.103	170.614	0.56328	0.00012414	0.00024599	-//-	-//-
Novel00725	1.10699	11.4073	-3.3652	8.6627e-05	0.00017412	-//-	-//-
Novel00726	41.7862	168.895	-2.015	1.7926e-28	1.1336e-27	-//-	-//-
Novel00727	16.2282	134.056	-3.0463	3.3941e-38	2.8347e-37	-//-	-//-
Novel00729	36.5841	77.4626	-1.0823	1.6192e-06	3.7607e-06	-//-	-//-
Novel00732	5364.44	4241.04	0.33901	1.3263e-08	3.5654e-08	-//-	-//-
Novel00733	41.1551	17.4435	1.2384	0.0044685	0.0074943	-//-	-//-
Novel00735	183.087	407.929	-1.1558	6.562e-25	3.6911e-24	-//-	-//-
Novel00736	4.42724	11.8938	-1.4257	0.021151	0.032436	-//-	-//-
Novel00739	484.37	378.939	0.35415	0.0001784	0.00034884	-//-	-//-
Novel00746	38.8426	15.8564	1.2926	6.9775e-05	0.00014152	-//-	-//-
Novel00747	1118.47	682.998	0.71157	2.1521e-20	1.0314e-19	-//-	-//-
Novel00749	2.56619	29.9525	-3.545	2.76e-10	8.2362e-10	-//-	-//-
Novel00753	598.613	516.947	0.21161	0.015516	0.024261	-//-	-//-
Novel00756	3.32098	14.1154	-2.0876	0.0017494	0.003076	-//-	-//-
Novel00760	253.126	158.645	0.67406	6.0766e-08	1.5622e-07	-//-	-//-
Novel00762	88.4646	121.245	-0.45476	0.0062069	0.010225	-//-	-//-
Novel00765	21.0796	86.9082	-2.0436	1.7689e-16	7.2343e-16	-//-	-//-
Novel00766	226.603	281.352	-0.31221	0.0065347	0.010744	-//-	-//-
Novel00768	13.2832	5.07496	1.3881	0.015651	0.024461	-//-	-//-
Novel00770	640.641	2203.65	-1.7823	6.2155e-131	2.0539e-129	-//-	-//-
Novel00772	8.1968	23.3763	-1.5119	0.016065	0.025072	-//-	-//-
Novel00773	279.933	136.482	1.0364	1.1233e-16	4.6332e-16	-//-	-//-
Novel00776	122.4	178.718	-0.54609	0.00013802	0.00027234	-//-	-//-
Novel00778	2.26217	12.0082	-2.4082	0.00074571	0.0013663	-//-	-//-
Novel00782	27.7007	106.283	-1.9399	4.2587e-18	1.8578e-17	-//-	-//-
Novel00784	1.9085	17.9635	-3.2346	6.9108e-07	1.6506e-06	-//-	-//-
Novel00785	332.426	1318.15	-1.9874	5.3361e-123	1.6312e-121	-//-	-//-
Novel00786	1054.73	446.22	1.241	2.4499e-51	2.7204e-50	-//-	-//-
Novel00787	43.5731	90.7286	-1.0581	3.6963e-07	9.0086e-07	-//-	-//-
Novel00790	812.946	946.671	-0.2197	0.0055942	0.0092729	-//-	-//-
Novel00794	24.4703	76.2891	-1.6404	4.7203e-11	1.474e-10	-//-	-//-
Novel00795	51.7247	97.3574	-0.91244	3.5346e-06	8.0032e-06	-//-	-//-
Novel00799	38.4393	82.7971	-1.107	5.0317e-07	1.2136e-06	-//-	-//-
Novel00801	402.251	656.962	-0.70771	7.6457e-09	2.0876e-08	-//-	-//-
Novel00803	62.3935	116.967	-0.90663	5.6646e-07	1.3611e-06	-//-	-//-
Novel00804	103.539	158.699	-0.61611	3.8096e-05	7.9051e-05	-//-	-//-
Novel00806	83.7621	201.829	-1.2688	3.8648e-17	1.6256e-16	-//-	-//-
Novel00807	95.5313	143.717	-0.58918	0.00020314	0.00039508	-//-	-//-
Novel00808	2.56692	8.62408	-1.7483	0.025185	0.038233	-//-	-//-
Novel00813	137.14	88.3697	0.63402	0.0090986	0.014676	-//-	-//-
Novel00815	2390.92	992.591	1.2683	2.9476e-52	3.3512e-51	-//-	-//-
Novel00817	25.4623	55.4245	-1.1222	2.8491e-05	5.9805e-05	-//-	-//-
Novel00819	13.8518	80.6711	-2.542	6.5306e-20	3.0739e-19	-//-	-//-
Novel00821	4.12249	81.2797	-4.3013	1.7819e-33	1.3061e-32	-//-	-//-
Novel00824	0.706604	13.3664	-4.2416	5.0495e-05	0.00010367	-//-	-//-
Novel00826	637.398	477.018	0.41815	1.5422e-06	3.5893e-06	-//-	-//-
Novel00828	120.283	70.4345	0.77207	9.8572e-06	2.1531e-05	-//-	-//-
Novel00831	20.1817	50.9061	-1.3348	3.6908e-06	8.3442e-06	-//-	-//-
Novel00835	6.95037	0.899829	2.9494	0.0037055	0.0062735	-//-	-//-
Novel00836	538.894	307.69	0.80852	3.3078e-17	1.3949e-16	-//-	-//-
Novel00837	224.645	76.0094	1.5634	2.4342e-26	1.4416e-25	-//-	-//-
Novel00838	24.3791	45.1656	-0.88958	0.009502	0.015284	-//-	-//-
Novel00845	28.5209	8.88682	1.6823	3.1893e-05	6.6603e-05	-//-	-//-
Novel00851	34.5503	6.01112	2.523	1.1648e-09	3.344e-09	-//-	-//-
Novel00853	464.035	568.789	-0.29366	0.015928	0.024867	-//-	-//-
Novel00856	37.2826	118.171	-1.6643	2.1086e-16	8.5968e-16	-//-	-//-
Novel00860	8.10408	22.446	-1.4697	0.0010075	0.0018195	-//-	-//-
Novel00866	16.4611	0.611995	4.7494	6.0871e-09	1.6706e-08	-//-	-//-
Novel00869	85.9954	925.161	-3.4274	3.5326e-110	9.1984e-109	-//-	-//-
Novel00870	4.99368	69.3361	-3.7954	7.8144e-26	4.5517e-25	-//-	-//-
Novel00871	49.3639	94.8895	-0.94279	2.9425e-06	6.7014e-06	-//-	-//-
Novel00872	17.5214	130.867	-2.9009	1.1743e-35	9.1665e-35	-//-	-//-
Novel00874	10.1038	1.20167	3.0718	0.00030514	0.00058334	-//-	-//-
Novel00878	11.1174	22.9742	-1.0472	0.010544	0.016861	-//-	-//-
Novel00881	61.2131	342.035	-2.4822	1.5091e-32	1.0794e-31	-//-	-//-
Novel00883	119.343	89.3086	0.41824	0.01292	0.020425	-//-	-//-
Novel00886	115.296	351.501	-1.6082	9.8068e-38	8.0878e-37	-//-	-//-
Novel00888	770.608	311.813	1.3053	1.6071e-47	1.6517e-46	-//-	-//-
Novel00890	309.583	78.8349	1.9734	6.4877e-48	6.7083e-47	-//-	-//-
Novel00897	65.4371	392.384	-2.5841	1.1227e-30	7.6179e-30	-//-	-//-
Novel00898	205.571	604.962	-1.5572	4.1827e-41	3.7649e-40	-//-	-//-
Novel00901	35.9249	170.409	-2.2459	5.2224e-15	2.0004e-14	-//-	-//-
Novel00902	100.178	77.0041	0.37956	0.031667	0.047317	-//-	-//-
Novel00904	114.607	221.478	-0.95047	7.3997e-12	2.4188e-11	-//-	-//-
Novel00905	36.4366	112.451	-1.6258	2.9579e-15	1.145e-14	-//-	-//-
Novel00906	4.07358	11.8631	-1.5421	0.013892	0.021861	-//-	-//-
Novel00910	26.4248	54.6618	-1.0486	8.9217e-05	0.00017919	-//-	-//-
Novel00915	1.50738	15.8201	-3.3916	2.122e-06	4.8808e-06	-//-	-//-
Novel00916	5.58461	23.8657	-2.0954	9.3143e-06	2.0398e-05	-//-	-//-
Novel00917	1.46066	35.9437	-4.621	2.2053e-16	8.9887e-16	-//-	-//-
Novel00918	154.541	122.076	0.34021	0.020315	0.031218	-//-	-//-
Novel00922	536.416	73.3829	2.8698	5.1964e-122	1.5716e-120	-//-	-//-
Novel00923	5.53716	23.6757	-2.0962	1.1832e-05	2.5697e-05	-//-	-//-
Novel00925	87.3087	62.3525	0.48568	0.013442	0.021204	-//-	-//-
Novel00927	125.593	251.635	-1.0026	3.1478e-14	1.1578e-13	-//-	-//-
Novel00928	21.7877	8.36412	1.3812	0.0017574	0.0030893	-//-	-//-
Novel00932	12.9726	52.9993	-2.0305	8.7785e-11	2.6957e-10	-//-	-//-
Novel00937	46.5389	149.281	-1.6815	6.5178e-20	3.0684e-19	-//-	-//-
Novel00940	95.0174	308.004	-1.6967	1.2445e-36	9.9873e-36	-//-	-//-
Novel00943	205.994	116.757	0.81909	2.6451e-09	7.4404e-09	-//-	-//-
Novel00947	20.6785	42.4272	-1.0369	0.00056371	0.0010474	-//-	-//-
Novel00948	19.5715	6.03898	1.6964	0.00045888	0.00086038	-//-	-//-
Novel00959	213.017	173.668	0.29463	0.019968	0.030717	-//-	-//-
Novel00964	11.824	44.1517	-1.9008	1.6875e-08	4.5029e-08	-//-	-//-
Novel00967	8.85595	31.0448	-1.8096	5.2093e-06	1.1653e-05	-//-	-//-
Novel00968	0.353668	15.2138	-5.4268	4.3164e-08	1.1221e-07	-//-	-//-
Novel00970	9.91476	23.6784	-1.2559	0.0029833	0.0051048	-//-	-//-
Novel00972	613.251	381.261	0.6857	8.8538e-05	0.00017787	-//-	-//-
Novel00975	793.835	966.284	-0.28361	0.00061528	0.0011382	-//-	-//-
Novel00980	6.78286	17.5891	-1.3747	0.004895	0.0081648	-//-	-//-
Novel00982	4.47616	0.307384	3.8641	0.011408	0.018162	-//-	-//-
Novel00988	36.1118	64.077	-0.82734	0.00038814	0.00073362	-//-	-//-
Novel00990	272.848	13.1011	4.3803	7.5642e-110	1.9607e-108	-//-	-//-
Novel00991	43.8541	87.8363	-1.0021	2.4661e-06	5.6453e-06	-//-	-//-
Novel00992	75.3022	174.415	-1.2118	2.6586e-14	9.8204e-14	-//-	-//-
Novel00994	15.4994	31.2127	-1.0099	0.0036436	0.006174	-//-	-//-
Novel00999	41.4777	76.3619	-0.88051	6.979e-05	0.00014153	-//-	-//-
Novel01001	34.838	16.566	1.0724	0.0010033	0.0018125	-//-	-//-
Novel01003	8.7625	92.0924	-3.3937	1.6046e-30	1.0834e-29	-//-	-//-
Novel01004	81.3095	8.36981	3.2802	4.1256e-28	2.5723e-27	-//-	-//-
Novel01006	54.4065	33.2804	0.70911	0.0045424	0.0076111	-//-	-//-
Novel01008	87.0648	55.1343	0.65914	0.00097062	0.0017566	-//-	-//-
Novel01014	138.565	63.9905	1.1146	8.9755e-11	2.755e-10	-//-	-//-
Novel01017	7.04308	16.6083	-1.2376	0.012791	0.020236	-//-	-//-
Novel01020	6.64123	15.6579	-1.2374	0.018547	0.02867	-//-	-//-
Novel01024	73.5612	5.99434	3.6173	1.4641e-28	9.2789e-28	-//-	-//-
Novel01025	50.7363	204.193	-2.0088	1.8077e-33	1.3247e-32	-//-	-//-
Novel01026	98.6352	50.1627	0.97549	7.2195e-07	1.7218e-06	-//-	-//-
Novel01028	128.436	90.7425	0.5012	0.0022291	0.003873	-//-	-//-
Novel01038	140.143	190.171	-0.44039	0.0014975	0.0026535	-//-	-//-
Novel01039	150.361	193.237	-0.36194	0.0075463	0.012309	-//-	-//-
Novel01040	6.47737	25.6458	-1.9852	7.0302e-06	1.5561e-05	-//-	-//-
Novel01041	18.632	33.845	-0.86116	0.010149	0.016263	-//-	-//-
Novel01042	86.7659	57.0064	0.606	0.0065788	0.010814	-//-	-//-
Novel01043	106.383	157.709	-0.568	0.00018023	0.00035225	-//-	-//-
Novel01045	114.314	510.292	-2.1583	6.0415e-13	2.0909e-12	-//-	-//-
Novel01047	208.739	257.36	-0.30209	0.0096296	0.015477	-//-	-//-
Novel01048	10.1786	46.1663	-2.1813	3.7291e-10	1.1059e-09	-//-	-//-
Novel01050	4.924	28.9575	-2.556	2.2707e-08	6.0053e-08	-//-	-//-
Novel01052	39.097	18.4526	1.0832	0.00059026	0.001094	-//-	-//-
Novel01053	90.4902	199.293	-1.1391	1.6726e-14	6.2421e-14	-//-	-//-
Novel01061	268.105	428.835	-0.67762	4.9875e-11	1.5554e-10	-//-	-//-
Novel01062	333.025	36.0277	3.2085	2.3488e-95	5.0747e-94	-//-	-//-
Novel01064	22.0493	86.8581	-1.9779	8.5645e-16	3.4042e-15	-//-	-//-
Novel01065	8.90121	23.4047	-1.3947	0.0016048	0.0028331	-//-	-//-
Novel01068	28.0099	159.308	-2.5078	8.9621e-36	7.0196e-35	-//-	-//-
Novel01069	34.5252	7.72703	2.1597	2.6884e-08	7.0841e-08	-//-	-//-
Novel01070	1978.29	30.7208	6.0089	0	0	-//-	-//-
Novel01071	7.74749	22.9016	-1.5636	0.00044694	0.00083887	-//-	-//-
Novel01074	152.859	620.788	-2.0219	9.5683e-80	1.7077e-78	-//-	-//-
Novel01078	61.216	257.164	-2.0707	5.0861e-42	4.6563e-41	-//-	-//-
Novel01079	3.36843	12.7992	-1.9259	0.0024938	0.0043059	-//-	-//-
Novel01080	114.106	154.297	-0.43533	0.024447	0.037158	-//-	-//-
Novel01081	97.723	56.1682	0.79894	2.7749e-05	5.831e-05	-//-	-//-
Novel01082	40.0609	80.0251	-0.99826	6.6171e-06	1.4679e-05	-//-	-//-
Novel01084	144.149	178.528	-0.30859	0.023172	0.035329	-//-	-//-
Novel01087	39.6843	118.381	-1.5768	2.2229e-15	8.646e-15	-//-	-//-
Novel01088	6.90072	16.055	-1.2182	0.018562	0.028692	-//-	-//-
Novel01092	60.9543	0.916607	6.0553	4.8391e-34	3.6056e-33	-//-	-//-
Novel01097	11.6364	37.9111	-1.704	1.7861e-06	4.133e-06	-//-	-//-
Novel01100	11.5882	22.7395	-0.97254	0.02123	0.032548	-//-	-//-
Novel01102	11.9656	28.6975	-1.262	0.00076817	0.0014049	-//-	-//-
Novel01103	95.392	200.908	-1.0746	1.3395e-13	4.7838e-13	-//-	-//-
Novel01106	510.569	245.788	1.0547	5.366e-26	3.1432e-25	-//-	-//-
Novel01110	55.9154	130.126	-1.2186	8.0201e-09	2.187e-08	-//-	-//-
Novel01114	309.726	259.601	0.25469	0.020827	0.031967	-//-	-//-
Novel01116	55.3971	26.0676	1.0876	2.5942e-05	5.4635e-05	-//-	-//-
Novel01118	24.9196	48.0304	-0.94667	0.00075533	0.0013828	-//-	-//-
Novel01122	0.705874	13.4195	-4.2488	2.233e-06	5.1261e-06	-//-	-//-
Novel01125	21.8114	48.4217	-1.1506	8.1188e-05	0.00016359	-//-	-//-
Novel01126	11.1634	70.9712	-2.6685	4.6025e-19	2.0931e-18	-//-	-//-
Novel01128	144.729	82.6635	0.80803	5.1508e-07	1.2412e-06	-//-	-//-
Novel01131	2862.09	9656.83	-1.7545	2.4402e-80	4.3893e-79	-//-	-//-
Novel01132	315.736	250.555	0.33359	0.0024054	0.0041628	-//-	-//-
Novel01136	5.98062	23.6281	-1.9821	2.1622e-05	4.5861e-05	-//-	-//-
Novel01138	622.628	422.075	0.56087	3.9059e-10	1.1573e-09	-//-	-//-
Novel01139	102.948	42.9357	1.2617	4.0076e-10	1.1865e-09	-//-	-//-
Novel01140	10.6199	21.4093	-1.0115	0.017865	0.027688	-//-	-//-
Novel01141	414.519	273.075	0.60214	3.6132e-09	1.007e-08	-//-	-//-
Novel01142	155.895	10.7424	3.8592	4.9141e-60	6.4567e-59	-//-	-//-
Novel01143	27.9077	0.916607	4.9282	9.8053e-13	3.3536e-12	-//-	-//-
Novel01144	29.1161	63.4538	-1.1239	9.096e-06	1.9934e-05	-//-	-//-
Novel01147	4.42797	13.9199	-1.6524	0.0047578	0.0079515	-//-	-//-
Novel01150	5.13604	24.8185	-2.2727	2.2372e-06	5.135e-06	-//-	-//-
Novel01153	31.755	65.4319	-1.043	1.7899e-05	3.8235e-05	-//-	-//-
Novel01156	471.645	196.763	1.2612	4.5089e-33	3.27e-32	-//-	-//-
Novel01157	43.1676	200.301	-2.2141	1.0459e-32	7.5044e-32	-//-	-//-
Novel01158	13.8259	27.4149	-0.98758	0.0068425	0.011218	-//-	-//-
Novel01161	15.1176	38.0647	-1.3322	0.00023662	0.00045703	-//-	-//-
Novel01163	34.1788	15.5127	1.1397	0.0007244	0.0013293	-//-	-//-
Novel01164	59.593	2.73582	4.4451	7.274e-28	4.5049e-27	-//-	-//-
Novel01165	111.501	59.2559	0.91202	8.0499e-07	1.9143e-06	-//-	-//-
Novel01166	411.065	589.694	-0.5206	8.0598e-09	2.1974e-08	-//-	-//-
Novel01167	78.7174	54.7402	0.52408	0.031692	0.047351	-//-	-//-
Novel01168	7.88985	46.2725	-2.5521	1.7285e-12	5.8371e-12	-//-	-//-
Novel01169	39.4269	242.566	-2.6211	2.6777e-54	3.1499e-53	-//-	-//-
Novel01170	32.2769	9.38679	1.7818	0.0032462	0.0055332	-//-	-//-
Novel01171	180.788	29.3625	2.6223	5.849e-45	5.6875e-44	-//-	-//-
Novel01173	25.7189	74.4528	-1.5335	6.1716e-10	1.8048e-09	-//-	-//-
Novel01175	141.797	208.508	-0.55627	3.7366e-05	7.7586e-05	-//-	-//-
Novel01177	15.357	31.6289	-1.0423	0.0031358	0.0053544	-//-	-//-
Novel01180	16.0636	35.6701	-1.1509	0.00061644	0.0011403	-//-	-//-
Novel01181	17.6111	106.205	-2.5923	3.4742e-26	2.0452e-25	-//-	-//-
Novel01182	0	12.6034	#NAME?	1.1801e-07	2.9787e-07	-//-	-//-
Novel01184	64.2819	169.217	-1.3964	3.8147e-17	1.6051e-16	-//-	-//-
Novel01185	5.74701	35.4967	-2.6268	6.2978e-10	1.841e-09	-//-	-//-
Novel01188	34.9485	127.206	-1.8639	5.3628e-20	2.534e-19	-//-	-//-
Novel01190	360.835	157.24	1.1984	6.464e-25	3.6377e-24	-//-	-//-
Novel01191	345.513	502.478	-0.54032	1.4935e-08	4.002e-08	-//-	-//-
Novel01192	94.9923	127.703	-0.42691	0.010353	0.01657	-//-	-//-
Novel01193	147.41	29.8628	2.3034	7.5935e-32	5.3278e-31	-//-	-//-
Novel01194	1.15445	22.4069	-4.2787	2.8656e-10	8.5456e-10	-//-	-//-
Novel01197	10.1764	62.5789	-2.6204	1.8709e-16	7.6414e-16	-//-	-//-
Novel01198	19.4091	57.9539	-1.5782	1.4176e-08	3.804e-08	-//-	-//-
Novel01199	2.16653	19.3554	-3.1593	4.5608e-07	1.1039e-06	-//-	-//-
Novel01200	2250.17	44.66	5.6549	0	0	-//-	-//-
Novel01204	185.91	74.7434	1.3146	5.4914e-17	2.2939e-16	-//-	-//-
Novel01206	0.753326	15.5881	-4.371	1.8043e-07	4.496e-07	-//-	-//-
Novel01209	196.498	334.951	-0.76944	1.3622e-11	4.3977e-11	-//-	-//-
Novel01210	2.11981	9.03476	-2.0915	0.01129	0.017989	-//-	-//-
Novel01218	198.863	15.588	3.6733	6.5119e-71	1.0264e-69	-//-	-//-
Novel01219	158.953	25.8998	2.6176	2.7044e-40	2.3866e-39	-//-	-//-
Novel01220	27.0401	215.062	-2.9916	3.1217e-57	3.8956e-56	-//-	-//-
Novel01221	33.6317	79.3572	-1.2385	8.8667e-08	2.2545e-07	-//-	-//-
Novel01222	20.9862	36.3716	-0.79337	0.011285	0.017982	-//-	-//-
Novel01223	118.788	15.8536	2.9055	5.8607e-35	4.4838e-34	-//-	-//-
Novel01224	98.6173	203.42	-1.0445	6.8455e-13	2.3623e-12	-//-	-//-
Novel01230	140.711	179.8	-0.35366	0.012084	0.019187	-//-	-//-
Novel01231	66.6517	8.33625	2.9992	1.5307e-21	7.6517e-21	-//-	-//-
Novel01232	131.64	335.592	-1.3501	7.8707e-28	4.8684e-27	-//-	-//-
Novel01234	162.064	5.06664	4.9994	1.6141e-36	1.292e-35	-//-	-//-
Novel01238	43.7392	89.5442	-1.0337	7.4945e-07	1.7854e-06	-//-	-//-
Novel01239	11.0699	45.8507	-2.0503	1.3361e-09	3.8213e-09	-//-	-//-
Novel01241	126.299	37.4778	1.7527	3.2248e-19	1.4744e-18	-//-	-//-
Novel01242	75.3799	14.6437	2.3639	1.6179e-11	5.1941e-11	-//-	-//-
Novel01247	64.1381	128.363	-1.001	1.6879e-08	4.5035e-08	-//-	-//-
Novel01248	15.334	52.4232	-1.7735	4.3168e-09	1.1979e-08	-//-	-//-
Novel01253	26.074	7.7689	1.7468	3.3282e-05	6.9372e-05	-//-	-//-
Novel01254	96.8942	442.981	-2.1928	3.2856e-70	5.1222e-69	-//-	-//-
Novel01258	23.1742	172.132	-2.8929	3.5554e-45	3.4711e-44	-//-	-//-
Novel01259	4.52142	15.2332	-1.7524	0.0018559	0.0032539	-//-	-//-
Novel01260	20.4931	44.8388	-1.1296	0.00016728	0.00032801	-//-	-//-
Novel01261	114.287	70.0879	0.70543	7.66e-05	0.00015474	-//-	-//-
Novel01265	10.1764	3.26129	1.6417	0.015635	0.024439	-//-	-//-
Novel01268	22.5683	44.9451	-0.99386	0.00082397	0.0015017	-//-	-//-
Novel01270	14.9588	83.1723	-2.4751	6.6894e-20	3.147e-19	-//-	-//-
Novel01271	232.041	356.819	-0.62081	1.354e-07	3.4033e-07	-//-	-//-
Novel01273	272.681	472.227	-0.79226	3.7776e-14	1.3836e-13	-//-	-//-
Novel01275	120.671	63.9956	0.91503	2.8931e-07	7.1007e-07	-//-	-//-
Novel01277	194.064	88.959	1.1253	2.604e-14	9.6236e-14	-//-	-//-
Novel01284	111.763	56.5786	0.98211	1.2947e-07	3.258e-07	-//-	-//-
Novel01286	66.725	14.2552	2.2267	1.4238e-14	5.3306e-14	-//-	-//-
Novel01292	115.344	19.0478	2.5982	1.1163e-29	7.3292e-29	-//-	-//-
Novel01294	276.332	1208.22	-2.1284	4.4784e-91	9.2557e-90	-//-	-//-
Novel01295	619.139	936.043	-0.59631	3.246e-05	6.7742e-05	-//-	-//-
Novel01296	18.3221	4.16112	2.1385	6.3981e-05	0.00013019	-//-	-//-
Novel01301	28.1672	67.774	-1.2667	2.7676e-07	6.8029e-07	-//-	-//-
Novel01308	213.837	408.287	-0.93307	3.8787e-18	1.6944e-17	-//-	-//-
Novel01310	33.5857	57.3753	-0.77258	0.0023141	0.0040132	-//-	-//-
Novel01318	51.8382	5.64785	3.1982	3.0514e-18	1.3399e-17	-//-	-//-
Novel01322	34.6274	78.6949	-1.1844	2.1843e-07	5.4109e-07	-//-	-//-
Novel01323	3.67319	18.2961	-2.3164	4.511e-05	9.3047e-05	-//-	-//-
Novel01328	47.4102	77.591	-0.71069	0.00098025	0.0017732	-//-	-//-
Novel01332	13.8467	30.7627	-1.1516	0.0016273	0.0028704	-//-	-//-
Novel01333	73.1579	101.188	-0.46796	0.013457	0.021227	-//-	-//-
Novel01334	1635.76	42.4829	5.2669	0	0	-//-	-//-
Novel01337	106.739	141.542	-0.40714	0.0089432	0.01444	-//-	-//-
Novel01340	746.337	522.862	0.5134	1.4698e-09	4.193e-09	-//-	-//-
Novel01342	19.6923	32.5177	-0.72359	0.030683	0.045959	-//-	-//-
Novel01351	273.123	147.743	0.88646	8.9162e-13	3.0571e-12	-//-	-//-
Novel01353	257.06	409.114	-0.6704	1.2269e-10	3.7369e-10	-//-	-//-
Novel01357	19.524	36.6199	-0.90738	0.0046812	0.0078306	-//-	-//-
Novel01359	3182.18	338.904	3.2311	0	0	-//-	-//-
Novel01361	3.7221	16.0801	-2.1111	0.0002875	0.00055094	-//-	-//-
Novel01365	41.219	986.876	-4.5815	1.0387e-267	1.0885e-265	-//-	-//-
Novel01367	89.4803	171.947	-0.94232	8.047e-10	2.3358e-09	-//-	-//-
Novel01368	585.944	672.081	-0.19787	0.019135	0.029526	-//-	-//-
Novel01369	3.36843	59.3149	-4.1382	2.1221e-24	1.1723e-23	-//-	-//-
Novel01372	65.882	45.3586	0.53851	0.016887	0.026282	-//-	-//-
Novel01374	250.395	197.894	0.33948	0.0046365	0.0077601	-//-	-//-
Novel01375	26.731	42.673	-0.67481	0.018936	0.029238	-//-	-//-
Novel01377	3.67392	11.9413	-1.7006	0.0086746	0.014031	-//-	-//-
Novel01378	12.4802	30.9638	-1.3109	0.00037635	0.00071219	-//-	-//-
Novel01379	39.7605	123.062	-1.63	1.5103e-16	6.1941e-16	-//-	-//-
Novel01380	19.5974	43.073	-1.1361	0.00021403	0.00041511	-//-	-//-
Novel01382	3.32244	22.9602	-2.7888	2.2639e-07	5.6009e-07	-//-	-//-
Novel01383	645.773	536.756	0.26676	0.0018738	0.0032838	-//-	-//-
Novel01384	1.86032	14.5849	-2.9708	2.2794e-05	4.8262e-05	-//-	-//-
Novel01386	4.12176	12.6593	-1.6189	0.0086647	0.014015	-//-	-//-
Novel01387	221.481	7.46429	4.891	1.0102e-99	2.3326e-98	-//-	-//-
Novel01392	51.6067	378.131	-2.8733	8.3982e-88	1.6664e-86	-//-	-//-
Novel01394	0.707335	5.8855	-3.0567	0.012867	0.020351	-//-	-//-
Novel01402	8.85522	31.9616	-1.8517	2.6284e-06	6.0048e-06	-//-	-//-
Novel01406	62.8701	27.141	1.2119	1.5251e-06	3.5503e-06	-//-	-//-
Novel01408	98.4268	152.385	-0.6306	4.037e-05	8.3586e-05	-//-	-//-
Novel01410	373.822	182.824	1.0319	2.8891e-20	1.3775e-19	-//-	-//-
Novel01411	243.047	68.7689	1.8214	1.7554e-23	9.3931e-23	-//-	-//-
Novel01415	18.1116	58.9513	-1.7026	2.0087e-09	5.6867e-09	-//-	-//-
Novel01416	2.96731	9.71969	-1.7118	0.021	0.032217	-//-	-//-
Novel01419	241.057	485.189	-1.0092	1.9174e-13	6.7968e-13	-//-	-//-
Novel01420	21.2205	100.56	-2.2445	2.904e-21	1.438e-20	-//-	-//-
Novel01424	22.1614	6.60079	1.7473	0.00010878	0.00021651	-//-	-//-
Novel01426	5.09005	21.2639	-2.0627	4.77e-05	9.8135e-05	-//-	-//-
Novel01427	6.6405	139.335	-4.3911	6.492e-56	7.9224e-55	-//-	-//-
Novel01429	6.28756	24.6986	-1.9739	1.5231e-05	3.2749e-05	-//-	-//-
Novel01430	48.3325	14.9761	1.6903	2.8834e-08	7.5784e-08	-//-	-//-
Novel01432	17.1261	37.6879	-1.1379	0.0006907	0.00127	-//-	-//-
Novel01436	76.3825	120.644	-0.65944	0.0006385	0.0011787	-//-	-//-
Novel01441	14.603	26.7108	-0.87116	0.019641	0.03025	-//-	-//-
Novel01443	3.32025	9.85654	-1.5698	0.026	0.039407	-//-	-//-
Novel01446	46.7302	95.3761	-1.0293	5.1367e-07	1.2379e-06	-//-	-//-
Novel01449	47.032	117.039	-1.3153	1.487e-11	4.7877e-11	-//-	-//-
Novel01452	365.776	489.57	-0.42055	9.0277e-06	1.9797e-05	-//-	-//-
Novel01455	30.9031	84.5051	-1.4513	2.7148e-10	8.1057e-10	-//-	-//-
Novel01456	35.7738	140.29	-1.9714	8.5212e-24	4.6129e-23	-//-	-//-
Novel01457	44.8239	78.3735	-0.8061	0.00024993	0.00048174	-//-	-//-
Novel01458	13.3292	33.9512	-1.3489	0.0020466	0.0035712	-//-	-//-
Novel01461	3.72283	52.0738	-3.8061	3.6175e-20	1.7198e-19	-//-	-//-
Novel01463	174.602	118.381	0.56064	9.0365e-05	0.00018138	-//-	-//-
Novel01464	130.799	93.7801	0.48	0.0031473	0.0053734	-//-	-//-
Novel01465	12.7835	36.4887	-1.5132	1.817e-05	3.8785e-05	-//-	-//-
Novel01466	11.8707	51.0065	-2.1033	7.3838e-11	2.2784e-10	-//-	-//-
Novel01470	6.54779	1.50351	2.1227	0.022057	0.033719	-//-	-//-
Novel01474	230.903	590.962	-1.3558	8.4217e-41	7.527e-40	-//-	-//-
Novel01476	1115.23	1443.24	-0.37197	2.1923e-07	5.4303e-07	-//-	-//-
Novel01480	4.16775	25.3214	-2.603	2.1622e-05	4.5861e-05	-//-	-//-
Novel01484	1.5541	8.12647	-2.3865	0.011587	0.018432	-//-	-//-
Novel01486	4.02685	22.2028	-2.463	2.7706e-06	6.3191e-06	-//-	-//-
Novel01488	8.0559	41.4325	-2.3626	2.9113e-10	8.6765e-10	-//-	-//-
Novel01490	3.32098	10.9409	-1.7201	0.01069	0.017084	-//-	-//-
Novel01495	31.6148	59.8431	-0.92058	0.0002216	0.0004293	-//-	-//-
Novel01498	7.34564	58.1409	-2.9846	1.0528e-17	4.5225e-17	-//-	-//-
Novel01501	26.8244	108.6	-2.0174	1.1595e-19	5.4006e-19	-//-	-//-
Novel01502	91.3504	52.6834	0.79406	0.014237	0.022368	-//-	-//-
Novel01507	17.6155	68.2633	-1.9543	1.2041e-12	4.0954e-12	-//-	-//-
Novel01508	34.0328	78.3967	-1.2039	5.3455e-06	1.1946e-05	-//-	-//-
Novel01509	125.945	550.519	-2.128	5.2658e-79	9.3108e-78	-//-	-//-
Novel01511	56.2927	104.688	-0.89507	3.2871e-06	7.4556e-06	-//-	-//-
Novel01512	6.99344	39.6607	-2.5036	1.4705e-10	4.4586e-10	-//-	-//-
Novel01513	345.051	281.771	0.29229	0.0057721	0.0095528	-//-	-//-
Novel01517	138.935	320.644	-1.2066	1.2336e-22	6.3896e-22	-//-	-//-
Novel01518	73.6503	317.791	-2.1093	6.7614e-52	7.609e-51	-//-	-//-
Novel01519	12.4342	44.4139	-1.8367	4.7793e-08	1.2382e-07	-//-	-//-
Novel01522	10.7637	48.134	-2.1609	1.0244e-10	3.1335e-10	-//-	-//-
Novel01523	36.9794	60.6114	-0.71287	0.0027951	0.0047979	-//-	-//-
Novel01524	25.4875	47.2953	-0.89191	0.0017749	0.0031186	-//-	-//-
Novel01525	313.512	490.851	-0.64677	4.7851e-06	1.0734e-05	-//-	-//-
Novel01538	167.392	332.973	-0.99218	6.2169e-17	2.5901e-16	-//-	-//-
Novel01539	10.6221	21.4288	-1.0125	0.017837	0.027649	-//-	-//-
Novel01542	38.1418	93.2744	-1.2901	1.3645e-09	3.9004e-09	-//-	-//-
Novel01543	91.7447	356.282	-1.9573	7.7615e-51	8.519e-50	-//-	-//-
Novel01546	24.5681	76.7702	-1.6438	3.1822e-11	1.0029e-10	-//-	-//-
Novel01552	4.42724	13.0116	-1.5553	0.012178	0.019322	-//-	-//-
Novel01555	585.927	310.742	0.915	2.54e-22	1.3008e-21	-//-	-//-
Novel01556	7.60733	35.7255	-2.2315	6.829e-07	1.6315e-06	-//-	-//-
Novel01561	7.3493	22.4487	-1.611	0.00043023	0.0008087	-//-	-//-
Novel01566	15.191	40.7088	-1.4221	1.0894e-05	2.3731e-05	-//-	-//-
Novel01567	3.27499	12.4806	-1.9301	0.0032514	0.0055412	-//-	-//-
Novel01571	2148.45	715.19	1.5869	1.0921e-108	2.799e-107	-//-	-//-
Novel01572	1290.33	412.771	1.6443	8.9686e-93	1.882e-91	-//-	-//-
Novel01574	21.5541	39.4231	-0.87108	0.0048053	0.0080261	-//-	-//-
Novel01577	82.8182	164.483	-0.98991	1.8647e-08	4.9582e-08	-//-	-//-
Novel01580	29.2037	90.7847	-1.6363	1.081e-12	3.6866e-12	-//-	-//-
Novel01581	239.167	1522.1	-2.67	9.0799e-148	3.5277e-146	-//-	-//-
Novel01584	19.3142	45.7414	-1.2438	2.9288e-05	6.1379e-05	-//-	-//-
Novel01585	333.227	225.807	0.56142	4.5662e-07	1.1051e-06	-//-	-//-
Novel01586	56.7874	139.916	-1.3009	3.1261e-12	1.0404e-11	-//-	-//-
Novel01588	22.4913	133.091	-2.565	4.8591e-29	3.1275e-28	-//-	-//-
Novel01593	40.5131	170.796	-2.0758	3.595e-30	2.399e-29	-//-	-//-
Novel01594	8.9034	24.2235	-1.444	0.00067962	0.0012507	-//-	-//-
Novel01596	9.61	21.521	-1.1631	0.0073451	0.011998	-//-	-//-
Novel01598	41.9931	79.0163	-0.912	3.9196e-05	8.126e-05	-//-	-//-
Novel01601	48.7737	109.416	-1.1656	2.65e-09	7.4535e-09	-//-	-//-
Novel01602	197.498	36.6928	2.4283	7.9238e-44	7.5215e-43	-//-	-//-
Novel01603	69.98	143.996	-1.041	8.5083e-10	2.4658e-09	-//-	-//-
Novel01608	28.03	45.781	-0.70778	0.0094437	0.015202	-//-	-//-
Novel01609	66.1356	166.738	-1.3341	7.0636e-16	2.8158e-15	-//-	-//-
Novel01612	5.0864	28.1691	-2.4694	1.1833e-07	2.9863e-07	-//-	-//-
Novel01615	5.13458	31.8695	-2.6339	3.3356e-09	9.3156e-09	-//-	-//-
Novel01616	1.20117	6.50304	-2.4367	0.013001	0.020548	-//-	-//-
Novel01617	2.30816	11.0748	-2.2625	0.0017104	0.0030108	-//-	-//-
Novel01618	152.713	191.029	-0.32297	0.016393	0.025561	-//-	-//-
Novel01624	10.975	21.2862	-0.95569	0.02668	0.040363	-//-	-//-
Novel01626	8.80776	1.1989	2.8771	0.0010964	0.0019731	-//-	-//-
Novel01629	21.9501	83.9597	-1.9355	9.3977e-15	3.5474e-14	-//-	-//-
Novel01631	64.1396	206.346	-1.6858	8.1776e-27	4.9171e-26	-//-	-//-
Novel01633	117.459	36.3824	1.6908	2.3961e-17	1.0159e-16	-//-	-//-
Novel01636	42.0435	15.2751	1.4607	3.5424e-06	8.0197e-06	-//-	-//-
Novel01637	9.022	43.5836	-2.2723	8.3978e-06	1.8461e-05	-//-	-//-
Novel01640	157.504	72.5836	1.1177	4.4899e-12	1.4827e-11	-//-	-//-
Novel01641	140.26	233.045	-0.73251	2.2117e-08	5.8534e-08	-//-	-//-
Novel01645	72.2385	33.2249	1.1205	1.5447e-06	3.595e-06	-//-	-//-
Novel01647	12.3459	50.3472	-2.0279	4.222e-10	1.2482e-09	-//-	-//-
Novel01652	731.181	1086.85	-0.57186	1.3885e-13	4.9537e-13	-//-	-//-
Novel01656	19.3624	4.73125	2.033	9.5375e-05	0.00019095	-//-	-//-
Novel01663	37.3538	59.639	-0.675	0.005488	0.0091056	-//-	-//-
Novel01664	77.5614	189.019	-1.2851	2.3006e-16	9.3673e-16	-//-	-//-
Novel01665	3.32025	28.1948	-3.0861	7.8067e-09	2.1306e-08	-//-	-//-
Novel01675	12.9288	1.81366	2.8336	6.7402e-05	0.00013693	-//-	-//-
Novel01676	91.6447	190.8	-1.0579	1.2194e-12	4.145e-12	-//-	-//-
Novel01677	70.7614	34.9517	1.0176	1.1672e-05	2.5362e-05	-//-	-//-
Novel01678	99.51	21.3953	2.2175	1.8898e-21	9.4205e-21	-//-	-//-
Novel01682	121.021	47.1335	1.3604	7.1993e-13	2.4814e-12	-//-	-//-
Novel01683	74.2612	20.9341	1.8268	4.2268e-13	1.4745e-12	-//-	-//-
Novel01685	62.2103	88.2665	-0.50471	0.0099649	0.015985	-//-	-//-
Novel01688	150.599	9.76156	3.9475	6.4593e-28	4.0069e-27	-//-	-//-
Novel01690	19.7879	97.3875	-2.2991	5.0239e-19	2.2808e-18	-//-	-//-
Novel01694	708.646	259.839	1.4474	1.072e-53	1.247e-52	-//-	-//-
Novel01695	31.3035	8.67442	1.8515	2.0809e-06	4.7921e-06	-//-	-//-
Novel01699	22.9881	58.3841	-1.3447	5.8463e-07	1.4034e-06	-//-	-//-
Novel01701	12.3408	33.6021	-1.4451	7.2135e-05	0.00014611	-//-	-//-
Novel01702	121.915	437.429	-1.8432	9.2414e-55	1.0999e-53	-//-	-//-
Novel01704	31.0856	4.16112	2.9012	2.2259e-10	6.6798e-10	-//-	-//-
Novel01705	21.9946	226.816	-3.3663	3.3641e-68	5.0494e-67	-//-	-//-
Novel01710	58.1465	117.903	-1.0198	4.3213e-08	1.1233e-07	-//-	-//-
Novel01713	64.3717	43.3328	0.57097	0.013594	0.021429	-//-	-//-
Novel01714	123.449	18.995	2.7002	5.8066e-33	4.1969e-32	-//-	-//-
Novel01715	138.399	39.8787	1.7951	2.4414e-10	7.3149e-10	-//-	-//-
Novel01717	1369.98	312.355	2.1329	3.7099e-145	1.4032e-143	-//-	-//-
Novel01718	253.432	118.51	1.0966	1.0155e-16	4.1929e-16	-//-	-//-
Novel01719	67.9033	13.6627	2.3132	6.3301e-14	2.2942e-13	-//-	-//-
Novel01721	259.032	19.9086	3.7017	9.8722e-90	2.0029e-88	-//-	-//-
Novel01724	0.352937	13.0675	-5.2104	5.8737e-07	1.4096e-06	-//-	-//-
Novel01731	16.1118	6.91649	1.22	0.014115	0.022183	-//-	-//-
Novel01734	2599.43	931.778	1.4801	7.199e-103	1.7203e-101	-//-	-//-
Novel01735	4904.52	21375.3	-2.1238	5.7746e-39	4.926e-38	-//-	-//-
Novel01738	62.8391	202.712	-1.6897	2.7248e-26	1.6115e-25	-//-	-//-
Novel01742	78.8841	1194.63	-3.9207	7.9963e-288	9.786e-286	-//-	-//-
Novel01744	10.8823	36.3659	-1.7406	2.0334e-06	4.6861e-06	-//-	-//-
Novel01747	59.7783	182.991	-1.6141	3.7096e-22	1.8888e-21	-//-	-//-
Poh0000110	182.12	107.289	0.76338	1.3706e-07	3.4432e-07	--	-//-
Poh0000160	0.754057	7.50893	-3.3159	0.0019871	0.003472	--	-//-
Poh0000310	36.7822	126.024	-1.7766	6.8795e-19	3.1075e-18	--	-//-
Poh0000450	20.5821	50.0843	-1.283	8.6623e-06	1.903e-05	--	-//-
Poh0000460	172.744	1000.32	-2.5338	3.4571e-97	7.6826e-96	--	-//-
Poh0000470	6.23865	23.343	-1.9037	4.9409e-05	0.00010152	--	-//-
Poh0000700	286.983	44.3864	2.6928	4.0535e-34	3.0288e-33	--	-//-
Poh0000800	280.189	139.731	1.0037	1.02e-12	3.4863e-12	--	-//-
Poh0000850	536.494	2871.93	-2.4204	6.7736e-91	1.3949e-89	--	-//-
Poh0000910	5.27547	13.6153	-1.3679	0.013805	0.021737	--	-//-
Poh0000980	73.5999	215.216	-1.548	1.4388e-24	7.9962e-24	--	-//-
Poh0001240	899.408	296.767	1.5996	9.81e-73	1.5849e-71	--	-//-
Poh0001380	48.4496	154.537	-1.6734	1.9556e-20	9.3881e-20	--	-//-
Poh0001410	100.526	140.4	-0.48197	0.0023681	0.0041014	--	-//-
Poh0001440	517.528	239.539	1.1114	1.4195e-24	7.8929e-24	--	-//-
Poh0001650	513.373	355.961	0.52829	2.3322e-08	6.165e-08	--	-//-
Poh0001680	51.979	19.2069	1.4363	4.6596e-07	1.1268e-06	--	-//-
Poh0001700	1557.94	427.531	1.8655	5.3735e-125	1.6816e-123	--	-//-
Poh0001730	162.707	7.23788	4.4906	4.2654e-63	5.9055e-62	--	-//-
Poh0001870	424.511	94.3726	2.1694	5.8195e-70	9.0275e-69	--	-//-
Poh0001940	176.214	98.0224	0.84615	1.2277e-08	3.3091e-08	--	-//-
Poh0001990	75.5329	47.4041	0.67209	0.0015924	0.0028124	--	-//-
Poh0002250	128.813	49.5142	1.3794	5.6106e-14	2.0392e-13	--	-//-
Poh0002260	255.956	381.68	-0.57646	4.9691e-08	1.2854e-07	--	-//-
Poh0002290	44.9418	26.2859	0.77377	0.0057639	0.0095407	--	-//-
Poh0002300	900.299	1280.67	-0.50843	5.6033e-12	1.8422e-11	--	-//-
Poh0002340	854.225	651.507	0.39083	1.3347e-06	3.1215e-06	--	-//-
Poh0002400	596.381	94.6243	2.656	2.4819e-119	7.2565e-118	--	-//-
Poh0002510	478.822	59.9159	2.9985	3.8278e-118	1.1004e-116	--	-//-
Poh0002520	268.666	165.26	0.70108	1.1227e-08	3.0333e-08	--	-//-
Poh0002740	229.158	63.9961	1.8403	7.595e-34	5.6163e-33	--	-//-
Poh0002790	188.461	88.0764	1.0974	2.6967e-11	8.5286e-11	--	-//-
Poh0002870	270.891	156.96	0.78731	1.3259e-10	4.0314e-10	--	-//-
Poh0002940	22.403	54.153	-1.2733	4.8287e-06	1.0827e-05	--	-//-
Poh0003090	1115.18	451.358	1.3049	5.5065e-53	6.3405e-52	--	-//-
Poh0003160	1669.82	767.996	1.1205	2.0473e-53	2.3765e-52	--	-//-
Poh0003190	356.931	445.776	-0.32067	0.0010744	0.0019354	--	-//-
Poh0003240	497.468	1493.5	-1.586	5.6941e-80	1.021e-78	--	-//-
Poh0003250	72.2859	40.8595	0.82304	0.00021444	0.00041584	--	-//-
Poh0003410	1968.73	172.85	3.5097	3.0237e-236	2.4847e-234	--	-//-
Poh0003480	232.65	163.852	0.50577	6.4118e-05	0.00013045	--	-//-
Poh0003600	8.76104	64.988	-2.891	5.6471e-19	2.559e-18	--	-//-
Poh0003690	15.0523	40.7784	-1.4378	1.283e-05	2.7764e-05	--	-//-
Poh0003760	292.313	91.7262	1.6721	6.3043e-36	4.9559e-35	--	-//-
Poh0003770	344.676	149.177	1.2082	2.5673e-24	1.4146e-23	--	-//-
Poh0003800	65.0827	255.281	-1.9717	2.891e-39	2.4898e-38	--	-//-
Poh0003880	148.685	80.9276	0.87756	4.9533e-08	1.2815e-07	--	-//-
Poh0003900	545.286	316.086	0.78669	1.525e-16	6.2523e-16	--	-//-
Poh0004090	295.176	56.5258	2.3846	9.2785e-60	1.214e-58	--	-//-
Poh0004110	1631.58	1011.57	0.68967	1.8231e-22	9.3959e-22	--	-//-
Poh0004120	16.4158	42.6984	-1.3791	1.5983e-05	3.4296e-05	--	-//-
Poh0004150	2018.15	648.386	1.6381	5.9002e-112	1.5697e-110	--	-//-
Poh0004280	337.177	252.889	0.415	0.00013586	0.00026823	--	-//-
Poh0004690	106.105	239.774	-1.1762	2.0808e-17	8.8398e-17	--	-//-
Poh0004860	65.2356	7.80523	3.0631	1.1103e-21	5.5775e-21	--	-//-
Poh0004890	293.079	422.925	-0.52911	1.2481e-05	2.7039e-05	--	-//-
Poh0005010	103.99	138.03	-0.40853	0.010897	0.017398	--	-//-
Poh0005060	157.897	122.805	0.36262	0.01257	0.019906	--	-//-
Poh0005080	594.201	146.316	2.0219	4.5139e-81	8.2144e-80	--	-//-
Poh0005130	328.715	399.199	-0.28027	0.0050872	0.008468	--	-//-
Poh0005310	2080.68	312.945	2.7331	2.25e-259	2.2091e-257	--	-//-
Poh0005370	598.749	508.069	0.23693	0.0062932	0.010364	--	-//-
Poh0005440	208.975	144.015	0.53711	5.2397e-05	0.00010743	--	-//-
Poh0005590	1.50665	10.2224	-2.7623	0.0008281	0.0015087	--	-//-
Poh0005630	245.923	439.696	-0.8383	7.0145e-16	2.7969e-15	--	-//-
Poh0005660	16.8607	35.5609	-1.0766	0.0012567	0.0022467	--	-//-
Poh0005840	450.6	381.776	0.23912	0.014038	0.02207	--	-//-
Poh0005920	644.874	308.799	1.0624	4.9705e-30	3.3047e-29	--	-//-
Poh0005940	307.103	192.619	0.67297	7.3236e-09	2.0024e-08	--	-//-
Poh0005990	24.0699	165.249	-2.7793	7.9691e-42	7.2685e-41	--	-//-
Poh0006000	40.4916	61.542	-0.60395	0.0087397	0.014131	--	-//-
Poh0006200	76.2855	298.871	-1.97	1.3054e-44	1.2636e-43	--	-//-
Poh0006390	32.5729	80.0734	-1.2977	1.8546e-08	4.9322e-08	--	-//-
Poh0006440	653.081	95.795	2.7692	6.0407e-135	2.0804e-133	--	-//-
Poh0006650	341.016	263.567	0.37167	0.00050114	0.00093634	--	-//-
Poh0006700	103.185	290.658	-1.4941	3.0474e-21	1.508e-20	--	-//-
Poh0006790	8.64391	39.6969	-2.1993	2.6024e-09	7.3233e-09	--	-//-
Poh0006810	10.4108	27.7891	-1.4164	0.00031414	0.00059937	--	-//-
Poh0006830	47.1543	104.042	-1.1417	9.2328e-09	2.51e-08	--	-//-
Poh0006850	0.400389	6.27108	-3.9692	0.0023416	0.0040584	--	-//-
Poh0006890	0.352937	5.46331	-3.9523	0.0096705	0.015539	--	-//-
Poh0006900	34.9796	63.2525	-0.85461	0.00037814	0.0007155	--	-//-
Poh0006970	5716.81	392.842	3.8632	0	0	--	-//-
Poh0007100	536.454	381.069	0.4934	1.5602e-07	3.9072e-07	--	-//-
Poh0007140	417.42	293.832	0.50651	5.3343e-07	1.2842e-06	--	-//-
Poh0007160	3.62866	46.2754	-3.6727	1.8941e-17	8.0576e-17	--	-//-
Poh0007210	223.698	305.318	-0.44876	7.3783e-05	0.00014928	--	-//-
Poh0007270	72.1272	353.516	-2.2932	9.4055e-63	1.2954e-61	--	-//-
Poh0007320	111.645	180.767	-0.69522	1.6878e-06	3.9125e-06	--	-//-
Poh0007480	17.1677	33.9372	-0.98317	0.0039812	0.0067173	--	-//-
Poh0007610	116.263	220.072	-0.92058	2.3334e-11	7.4092e-11	--	-//-
Poh0007670	115.479	175.628	-0.6049	3.5213e-05	7.3263e-05	--	-//-
Poh0007710	326.967	259.671	0.33246	0.0019446	0.0034015	--	-//-
Poh0007900	3.81554	22.1975	-2.5404	1.9376e-05	4.1271e-05	--	-//-
Poh0007960	47.5762	26.5484	0.84161	0.0019668	0.0034381	--	-//-
Poh0008080	188.594	145.779	0.3715	0.020559	0.031567	--	-//-
Poh0008230	120.389	8.33902	3.8517	3.6004e-47	3.6763e-46	--	-//-
Poh0008260	456.094	247.92	0.87945	7.2898e-18	3.1529e-17	--	-//-
Poh0008400	70.9165	382.038	-2.4295	5.0498e-72	8.0936e-71	--	-//-
Poh0008440	1.8136	10.3708	-2.5156	0.0014987	0.0026553	--	-//-
Poh0008470	40.5324	133.847	-1.7234	3.3343e-18	1.4613e-17	--	-//-
Poh0008490	127.491	32.2884	1.9813	4.7312e-23	2.4881e-22	--	-//-
Poh0008600	56.4129	155.325	-1.4612	3.8737e-17	1.6291e-16	--	-//-
Poh0008650	366.23	87.5932	2.0639	4.6755e-58	5.9383e-57	--	-//-
Poh0008680	56.0333	79.886	-0.51166	0.013154	0.020773	--	-//-
Poh0008760	60.8112	381.011	-2.6474	7.5139e-80	1.3445e-78	--	-//-
Poh0008830	53.4368	74.8893	-0.48693	0.019735	0.030382	--	-//-
Poh0008870	48.1204	223.916	-2.2182	2.2356e-41	2.0202e-40	--	-//-
Poh0008890	142.287	427.807	-1.5882	7.7609e-43	7.2366e-42	--	-//-
Poh0008910	525.517	126.885	2.0502	1.452e-75	2.457e-74	--	-//-
Poh0008930	32.3134	49.953	-0.62844	0.017271	0.026831	--	-//-
Poh0009140	158.044	234.272	-0.56786	6.9434e-06	1.5377e-05	--	-//-
Poh0009170	211.46	315.002	-0.57497	3.5796e-07	8.7292e-07	--	-//-
Poh0009200	1181.22	84.1948	3.8104	3.3537e-296	4.3697e-294	--	-//-
Poh0009410	6.90072	20.2552	-1.5535	0.0012311	0.0022029	--	-//-
Poh0009450	149.933	115.787	0.37284	0.012116	0.019234	--	-//-
Poh0009600	412.763	655.063	-0.66632	5.4779e-14	1.9921e-13	--	-//-
Poh0009700	703.107	128.097	2.4565	7.0329e-121	2.0848e-119	--	-//-
Poh0009760	356.087	234.658	0.60167	3.5535e-08	9.2953e-08	--	-//-
Poh0010110	29.0406	70.2554	-1.2745	1.955e-07	4.8587e-07	--	-//-
Poh0010120	30.5228	69.8419	-1.1942	1.1197e-06	2.6337e-06	--	-//-
Poh0010140	26.0503	3.31717	2.9733	3.9782e-09	1.106e-08	--	-//-
Poh0010160	27.9595	61.0781	-1.1273	8.1549e-06	1.7944e-05	--	-//-
Poh0010230	260.094	73.7324	1.8187	8.9157e-25	4.9953e-24	--	-//-
Poh0010250	262.919	11.5891	4.5038	2.9564e-68	4.4433e-67	--	-//-
Poh0010320	102.706	212.049	-1.0459	3.7826e-13	1.3229e-12	--	-//-
Poh0010490	36.1245	80.8137	-1.1616	2.0763e-07	5.1501e-07	--	-//-
Poh0010680	40.6799	126.326	-1.6348	1.2632e-16	5.1981e-16	--	-//-
Poh0010730	48.7004	28.2448	0.78595	0.0076106	0.012409	--	-//-
Poh0010740	111.625	72.874	0.61519	0.00042068	0.00079154	--	-//-
Poh0010760	2.96731	12.6145	-2.0879	0.0017342	0.0030502	--	-//-
Poh0010810	52.1488	86.5505	-0.73091	0.00035409	0.00067211	--	-//-
Poh0010820	81.1872	110.425	-0.44375	0.010412	0.01666	--	-//-
Poh0010910	7.51242	82.8512	-3.4632	2.565e-24	1.4135e-23	--	-//-
Poh0010970	24.0268	11.2957	1.0889	0.0060514	0.0099862	--	-//-
Poh0010980	137.943	76.6716	0.84731	2.8056e-07	6.8933e-07	--	-//-
Poh0011060	21.9041	0	Inf	2.4428e-14	9.0435e-14	--	-//-
Poh0011350	522.149	345.126	0.59734	2.6767e-10	7.9982e-10	--	-//-
Poh0011360	511.604	182.693	1.4856	4.6678e-24	2.5507e-23	--	-//-
Poh0011370	988.976	561.022	0.81788	1.0173e-24	5.6856e-24	--	-//-
Poh0011440	6.24376	27.2892	-2.1278	1.7038e-06	3.9487e-06	--	-//-
Poh0011530	10.3173	31.4895	-1.6098	2.3712e-05	5.012e-05	--	-//-
Poh0011580	506.622	289.8	0.80585	1.1961e-16	4.9274e-16	--	-//-
Poh0011620	417.707	316.182	0.40174	7.5503e-05	0.00015265	--	-//-
Poh0011700	295.212	112.476	1.3921	1.5705e-27	9.6275e-27	--	-//-
Poh0011770	19.4076	33.6941	-0.79587	0.0124	0.019657	--	-//-
Poh0011860	43.3373	136.735	-1.6577	2.5705e-18	1.1333e-17	--	-//-
Poh0011880	145.962	27.7501	2.395	6.3092e-33	4.5525e-32	--	-//-
Poh0011920	3342.09	2804.63	0.25294	0.004036	0.0068048	--	-//-
Poh0012080	201.433	98.0923	1.0381	3.5061e-13	1.2278e-12	--	-//-
Poh0012100	364.914	275.982	0.40298	0.000299	0.0005722	--	-//-
Poh0012150	10.152	3.60778	1.4926	0.029837	0.044781	--	-//-
Poh0012340	81.678	128.659	-0.65554	0.00012289	0.00024362	--	-//-
Poh0012420	2.92205	23.8545	-3.0292	3.5409e-08	9.2636e-08	--	-//-
Poh0012470	563.106	267.732	1.0726	1.544e-27	9.4698e-27	--	-//-
Poh0012520	6.19631	20.3723	-1.7171	0.00048686	0.00091061	--	-//-
Poh0012560	0	5.07773	#NAME?	0.0020916	0.0036457	--	-//-
Poh0012810	21.7884	43.4078	-0.9944	0.00078382	0.0014323	--	-//-
Poh0012940	1031.67	724.232	0.51046	5.0255e-07	1.2123e-06	--	-//-
Poh0012960	208.621	330.749	-0.66485	5.2176e-09	1.4397e-08	--	-//-
Poh0013070	76.9395	105.609	-0.45694	0.010615	0.01697	--	-//-
Poh0013120	860.564	668.228	0.36494	4.8049e-06	1.0778e-05	--	-//-
Poh0013130	131.71	96.2344	0.45274	0.0061225	0.010097	--	-//-
Poh0013310	48.0701	72.9188	-0.60115	0.005918	0.0097812	--	-//-
Poh0013350	565.992	800.422	-0.49998	3.0772e-09	8.6149e-09	--	-//-
Poh0013430	29.7976	55.598	-0.89984	0.00051175	0.00095524	--	-//-
Poh0013450	19.5313	46.5431	-1.2528	0.004245	0.0071399	--	-//-
Poh0013470	8.549	0.285061	4.9064	5.4321e-05	0.00011118	--	-//-
Poh0013510	0	9.59103	#NAME?	1.379e-05	2.9773e-05	--	-//-
Poh0013600	112.451	318.735	-1.5031	1.0042e-31	7.021e-31	--	-//-
Poh0013680	42.2347	14.0343	1.5895	8.4291e-07	2.0008e-06	--	-//-
Poh0013720	81.4215	17.0162	2.2585	2.1878e-18	9.6774e-18	--	-//-
Poh0013780	35.4231	21.7613	0.70292	0.025935	0.039317	--	-//-
Poh0013800	678.25	450.183	0.5913	1.3432e-11	4.3386e-11	--	-//-
Poh0013840	49.7249	13.7688	1.8526	2.1572e-09	6.0986e-09	--	-//-
Poh0013970	48.1642	9.728	2.3077	7.8358e-12	2.5592e-11	--	-//-
Poh0013980	8.4541	39.0511	-2.2076	5.4934e-09	1.5132e-08	--	-//-
Poh0014100	503.31	412.454	0.28721	0.0017874	0.0031388	--	-//-
Poh0014370	396.452	254.571	0.63908	1.287e-09	3.6851e-09	--	-//-
Poh0014420	307.659	156.555	0.97466	6.1468e-16	2.4581e-15	--	-//-
Poh0014450	106.562	16.759	2.6687	8.8781e-29	5.6684e-28	--	-//-
Poh0014480	95.3609	51.454	0.89011	7.6498e-06	1.6875e-05	--	-//-
Poh0014580	155.632	69.3616	1.1659	1.1562e-12	3.9368e-12	--	-//-
Poh0014710	278.373	165.723	0.74824	2.6314e-08	6.9378e-08	--	-//-
Poh0014790	310.216	30.2317	3.3591	2.3289e-95	5.0349e-94	--	-//-
Poh0014830	294.615	157.354	0.90482	6.4599e-14	2.3402e-13	--	-//-
Poh0014880	6.87776	16.1834	-1.2345	0.0126	0.019949	--	-//-
Poh0014930	4.4747	31.0785	-2.7961	1.283e-09	3.6741e-09	--	-//-
Poh0014940	117.223	152.253	-0.37722	0.01102	0.017581	--	-//-
Poh0015010	30.2907	628.5	-4.375	6.4462e-203	4.1836e-201	--	-//-
Poh0015130	3493.22	5512.42	-0.65813	8.8755e-28	5.4829e-27	--	-//-
Poh0015250	23.1052	12.1175	0.93113	0.021323	0.03267	--	-//-
Poh0015320	557.09	755.631	-0.43977	1.2961e-07	3.2613e-07	--	-//-
Poh0015610	137.774	55.0391	1.3238	7.4934e-14	2.7066e-13	--	-//-
Poh0015700	108.883	45.2804	1.2658	1.2892e-10	3.9229e-10	--	-//-
Poh0015720	8.40665	22.4794	-1.419	0.0014998	0.0026569	--	-//-
Poh0015730	1.10699	8.73015	-2.9794	0.0015317	0.0027105	--	-//-
Poh0015840	571.57	489.132	0.22471	0.012196	0.019348	--	-//-
Poh0015890	1395.19	360.335	1.9531	6.0836e-127	1.9429e-125	--	-//-
Poh0016020	253.64	434.587	-0.77686	6.8942e-14	2.4936e-13	--	-//-
Poh0016060	491.233	71.0099	2.7903	6.7852e-111	1.7872e-109	--	-//-
Poh0016080	168.266	121.742	0.46691	0.0011107	0.001997	--	-//-
Poh0016150	65.2407	104.145	-0.67475	0.00029224	0.00055976	--	-//-
Poh0016410	2.8746	13.4614	-2.2274	0.00081759	0.0014908	--	-//-
Poh0016450	43.0082	95.1159	-1.1451	2.7209e-08	7.1666e-08	--	-//-
Poh0016790	384.412	215.929	0.8321	1.8675e-14	6.9529e-14	--	-//-
Poh0016840	752.552	412.589	0.86708	1.9622e-23	1.0477e-22	--	-//-
Poh0016900	1412.72	540.538	1.386	6.0612e-72	9.7056e-71	--	-//-
Poh0016940	1800.28	1044.48	0.78543	1.862e-29	1.2133e-28	--	-//-
Poh0016960	281.487	47.7927	2.5582	3.1895e-63	4.432e-62	--	-//-
Poh0016980	238.378	133.262	0.83899	1.5176e-10	4.5975e-10	--	-//-
Poh0017030	23.8111	49.3269	-1.0507	0.00020104	0.00039112	--	-//-
Poh0017200	162.213	73.1508	1.1489	5.9508e-13	2.0606e-12	--	-//-
Poh0017290	42.1909	182.608	-2.1137	1.8018e-32	1.2847e-31	--	-//-
Poh0017310	233.982	94.3946	1.3096	9.2149e-21	4.479e-20	--	-//-
Poh0017330	25.7612	165.959	-2.6876	1.3588e-40	1.2079e-39	--	-//-
Poh0017420	1.86105	29.9466	-4.0082	1.2062e-12	4.1017e-12	--	-//-
Poh0017540	183.874	128.396	0.51811	0.00040062	0.00075587	--	-//-
Poh0017610	2369.03	236.519	3.3243	0	0	--	-//-
Poh0017710	768.417	4241.85	-2.4647	4.8392e-262	4.8629e-260	--	-//-
Poh0017780	1708.78	705.059	1.2772	6.6395e-68	9.9178e-67	--	-//-
Poh0017850	1204.08	472.983	1.3481	8.5441e-32	5.98e-31	--	-//-
Poh0017890	41.4978	90.812	-1.1298	1.8176e-07	4.528e-07	--	-//-
Poh0018030	354.044	161.217	1.1349	1.8942e-22	9.7517e-22	--	-//-
Poh0018070	1.15371	16.7227	-3.8574	2.0936e-07	5.1914e-07	--	-//-
Poh0018080	31.2152	352.789	-3.4985	2.1637e-83	4.0515e-82	--	-//-
Poh0018090	138.138	189.28	-0.45441	0.0013351	0.0023796	--	-//-
Poh0018180	287.685	62.9759	2.1916	4.2717e-52	4.8405e-51	--	-//-
Poh0018430	343.004	58.1185	2.5612	7.0206e-75	1.1724e-73	--	-//-
Poh0018480	14.2478	38.5985	-1.4378	2.2788e-05	4.8253e-05	--	-//-
Poh0018570	86.9861	10.4545	3.0567	1.573e-26	9.3777e-26	--	-//-
Poh0018630	1164.87	1617.83	-0.47388	1.9083e-11	6.099e-11	--	-//-
Poh0018640	34.7624	57.7699	-0.73279	0.012567	0.019904	--	-//-
Poh0018680	143.344	229.546	-0.6793	2.2966e-07	5.6796e-07	--	-//-
Poh0018690	123.899	41.1832	1.589	2.3704e-11	7.5224e-11	--	-//-
Poh0018810	31.4911	129.671	-2.0418	1.9943e-23	1.0642e-22	--	-//-
Poh0018890	1030.07	1185.04	-0.20218	0.01062	0.016977	--	-//-
Poh0019020	470.418	120.745	1.962	1.674e-65	2.4052e-64	--	-//-
Poh0019170	500.606	27.8451	4.1682	9.8974e-175	4.9876e-173	--	-//-
Poh0019210	1723.75	310.648	2.4722	1.438e-204	9.5314e-203	--	-//-
Poh0019230	88.6477	27.0512	1.7124	4.9682e-14	1.81e-13	--	-//-
Poh0019260	530.706	358.773	0.56484	2.3515e-09	6.6331e-09	--	-//-
Poh0019280	16.9831	48.6086	-1.5171	5.322e-06	1.1896e-05	--	-//-
Poh0019320	8.10043	23.4045	-1.5307	0.0005456	0.0010155	--	-//-
Poh0019470	114.938	147.772	-0.36252	0.015673	0.024493	--	-//-
Poh0019500	81.9901	106.73	-0.38045	0.029506	0.044316	--	-//-
Poh0019620	70.5199	42.7766	0.72121	0.0026127	0.0044992	--	-//-
Poh0019630	1505.79	385.73	1.9649	1.2721e-133	4.3115e-132	--	-//-
Poh0019670	37.4265	66.1615	-0.82193	0.00037585	0.00071137	--	-//-
Poh0019780	1.41175	6.53937	-2.2117	0.027186	0.041087	--	-//-
Poh0019830	4.33453	12.5867	-1.5379	0.013946	0.021937	--	-//-
Poh0019890	33.3558	235.328	-2.8187	1.7258e-57	2.1654e-56	--	-//-
Poh0020000	230.449	1136.87	-2.3026	2.1604e-103	5.2025e-102	--	-//-
Poh0020050	247.606	122.59	1.0142	1.4407e-14	5.3912e-14	--	-//-
Poh0020130	22.9162	42.5051	-0.89127	0.018333	0.028364	--	-//-
Poh0020350	4.02685	29.6169	-2.8787	2.2058e-09	6.2314e-09	--	-//-
Poh0020360	120.289	1265.7	-3.3954	1.4145e-97	3.168e-96	--	-//-
Poh0020370	6.94745	29.1979	-2.0713	1.317e-06	3.0827e-06	--	-//-
Poh0020550	343.863	432.144	-0.32968	0.00065388	0.0012057	--	-//-
Poh0020680	137.572	415.707	-1.5954	8.6809e-42	7.912e-41	--	-//-
Poh0020720	144.516	196.623	-0.4442	0.0010004	0.0018077	--	-//-
Poh0020730	3931.39	6151.84	-0.64598	4.5295e-18	1.9732e-17	--	-//-
Poh0020760	125.192	29.3654	2.092	1.7485e-24	9.681e-24	--	-//-
Poh0020900	89.1985	279.943	-1.65	1.0411e-32	7.4714e-32	--	-//-
Poh0021010	109.148	82.4652	0.40443	0.02112	0.032391	--	-//-
Poh0021020	6.59378	15.5797	-1.2405	0.018769	0.028994	--	-//-
Poh0021380	121.135	267.664	-1.1438	2.2808e-18	1.0078e-17	--	-//-
Poh0021430	180.476	6.29895	4.8406	1.9582e-77	3.4028e-76	--	-//-
Poh0021690	27.4577	99.0094	-1.8504	4.4613e-12	1.4735e-11	--	-//-
Poh0021790	26.1229	13.8916	0.9111	0.013636	0.02149	--	-//-
Poh0021950	4.87508	0.589673	3.0474	0.019303	0.029766	--	-//-
Poh0022130	964.437	7.13181	7.0793	8.1699e-190	4.7693e-188	--	-//-
Poh0022190	0.352937	5.05264	-3.8396	0.0097183	0.015613	--	-//-
Poh0022270	1488.72	2862.21	-0.94305	1.4921e-17	6.3711e-17	--	-//-
Poh0022280	193.097	105.286	0.87501	1.4539e-08	3.899e-08	--	-//-
Poh0022330	127.332	68.9311	0.88536	2.3092e-07	5.71e-07	--	-//-
Poh0022350	0.706604	6.85229	-3.2776	0.0039463	0.0066607	--	-//-
Poh0022370	8.40738	26.1992	-1.6398	0.0001089	0.00021673	--	-//-
Poh0022420	43.8801	7.98422	2.4583	9.9027e-12	3.2189e-11	--	-//-
Poh0022470	23.1283	45.8811	-0.98824	0.00051568	0.00096236	--	-//-
Poh0022580	301.824	116.202	1.3771	2.1652e-27	1.3244e-26	--	-//-
Poh0022620	151.875	274.837	-0.8557	4.3287e-10	1.2784e-09	--	-//-
Poh0022650	19.4766	68.2856	-1.8098	1.6862e-11	5.4088e-11	--	-//-
Poh0022700	16.5567	75.403	-2.1872	8.6682e-16	3.4447e-15	--	-//-
Poh0022890	895.047	1681.33	-0.90957	5.5082e-37	4.4622e-36	--	-//-
Poh0022930	28.5683	53.1058	-0.89446	0.014382	0.022586	--	-//-
Poh0023010	75.2519	120.823	-0.6831	5.926e-05	0.00012097	--	-//-
Poh0023120	54.8091	36.4943	0.58675	0.017207	0.026745	--	-//-
Poh0023150	126.986	74.8947	0.76173	7.8928e-06	1.7384e-05	--	-//-
Poh0023190	47.812	27.8171	0.7814	0.0038671	0.0065326	--	-//-
Poh0023230	6.28975	23.0998	-1.8768	6.1396e-05	0.00012514	--	-//-
Poh0023270	2492.91	1212.11	1.0403	5.4071e-54	6.328e-53	--	-//-
Poh0023530	51.4852	29.1922	0.81858	0.0019148	0.0033523	--	-//-
Poh0023670	526.394	976.074	-0.89085	5.3183e-28	3.3069e-27	--	-//-
Poh0023760	264.808	414.271	-0.64563	4.5216e-10	1.3336e-09	--	-//-
Poh0023990	334.842	515.882	-0.62356	0.0004177	0.00078636	--	-//-
Poh0024000	153.67	583.861	-1.9258	2.2225e-60	2.9393e-59	--	-//-
Poh0024090	171.828	238.317	-0.47192	0.00056477	0.0010492	--	-//-
Poh0024140	92.6381	52.6915	0.81404	3.1067e-05	6.4945e-05	--	-//-
Poh0024160	3.58047	0.307384	3.542	0.030122	0.045176	--	-//-
Poh0024200	22526.2	2153.13	3.3871	0	0	--	-//-
Poh0024210	244.285	365.597	-0.58169	7.2329e-08	1.8477e-07	--	-//-
Poh0024470	367.495	269.508	0.44739	0.00010052	0.0002007	--	-//-
Poh0024500	96.4205	377.698	-1.9698	1.2905e-53	1.4995e-52	--	-//-
Poh0024540	12646.3	549.329	4.5249	0	0	--	-//-
Poh0024550	768.033	159.03	2.2719	1.3666e-114	3.7404e-113	--	-//-
Poh0024630	120.672	50.185	1.2658	1.3751e-11	4.4391e-11	--	-//-
Poh0024820	11.1648	22.9799	-1.0414	0.010502	0.016798	--	-//-
Poh0024910	57.7038	90.9018	-0.65564	0.00077235	0.0014124	--	-//-
Poh0024920	31.2524	122.883	-1.9753	2.6193e-21	1.2993e-20	--	-//-
Poh0025060	139.912	188.787	-0.43224	0.0019222	0.0033644	--	-//-
Poh0025070	54.5927	108.206	-0.987	1.8923e-07	4.7083e-07	--	-//-
Poh0025110	40.8846	287.569	-2.8143	2.3262e-50	2.5338e-49	--	-//-
Poh0025120	24.5192	65.6056	-1.4199	4.6478e-07	1.1241e-06	--	-//-
Poh0025180	304.3	153.959	0.98295	4.6692e-16	1.8777e-15	--	-//-
Poh0025290	7.04016	54.05	-2.9406	1.8085e-16	7.3924e-16	--	-//-
Poh0025300	31.7039	54.0192	-0.76881	0.0026569	0.0045703	--	-//-
Poh0025360	647.271	456.588	0.50348	9.4319e-09	2.5622e-08	--	-//-
Poh0025370	226.727	129.906	0.80349	1.1959e-09	3.4306e-09	--	-//-
Poh0025390	545.593	1013.14	-0.89294	1.6974e-24	9.4041e-24	--	-//-
Poh0025470	5.79592	49.8635	-3.1049	5.5429e-16	2.2205e-15	--	-//-
Poh0025480	0	7.46706	#NAME?	9.1645e-05	0.00018383	--	-//-
Poh0025510	1.76688	10.1833	-2.5269	0.0019608	0.0034281	--	-//-
Poh0025650	265.367	204.99	0.37243	0.0014468	0.0025687	--	-//-
Poh0025680	1322.15	1626.8	-0.29915	1.7863e-05	3.8161e-05	--	-//-
Poh0026020	27.9299	72.2873	-1.3719	2.1583e-08	5.7143e-08	--	-//-
Poh0026040	72.5863	44.7328	0.69837	0.0013339	0.0023778	--	-//-
Poh0026260	217.873	594.292	-1.4477	6.9473e-32	4.8834e-31	--	-//-
Poh0026310	58.1961	14.04	2.0514	2.7046e-12	9.0285e-12	--	-//-
Poh0026330	58.409	123.582	-1.0812	2.1997e-09	6.215e-09	--	-//-
Poh0026410	206.492	353.894	-0.77723	3.283e-12	1.0913e-11	--	-//-
Poh0026420	145.597	228.982	-0.65325	5.6248e-07	1.3517e-06	--	-//-
Poh0026560	59.8043	110.522	-0.88602	2.1e-06	4.8335e-06	--	-//-
Poh0026710	126.545	83.2194	0.60466	0.0058641	0.0096972	--	-//-
Poh0026880	640.561	515.832	0.31243	0.001245	0.002227	--	-//-
Poh0026940	797.499	466.592	0.77332	8.028e-19	3.6116e-18	--	-//-
Poh0026980	2.61365	37.7852	-3.8537	3.6141e-15	1.3945e-14	--	-//-
Poh0027010	595.815	401.417	0.56976	3.3156e-10	9.8496e-10	--	-//-
Poh0027160	4.87581	14.6909	-1.5912	0.0047107	0.0078754	--	-//-
Poh0027200	30.3834	87.8448	-1.5317	1.5916e-11	5.1137e-11	--	-//-
Poh0027270	13.8007	27.957	-1.0185	0.0067871	0.011134	--	-//-
Poh0027380	472.358	256.799	0.87924	2.2199e-18	9.813e-18	--	-//-
Poh0027450	1029.34	370.567	1.4739	1.0663e-68	1.6168e-67	--	-//-
Poh0027510	0.705874	13.685	-4.277	1.5918e-06	3.6998e-06	--	-//-
Poh0027630	24.6141	45.4678	-0.88536	0.0019927	0.0034812	--	-//-
Poh0027840	108.526	212.546	-0.96973	8.5174e-12	2.7762e-11	--	-//-
Poh0027910	330.22	499.032	-0.59571	6.3652e-10	1.8599e-09	--	-//-
Poh0027950	31.9612	19.724	0.69637	0.033406	0.049745	--	-//-
Poh0027980	6.38247	0.877507	2.8626	0.0082528	0.013388	--	-//-
Poh0028000	42.3245	143.13	-1.7578	9.8805e-21	4.7936e-20	--	-//-
Poh0028120	149.374	552.24	-1.8864	1.4065e-66	2.0641e-65	--	-//-
Poh0028200	95.6004	137.681	-0.52624	0.00081468	0.0014856	--	-//-
Poh0028290	167.965	245.011	-0.54468	1.5129e-05	3.2541e-05	--	-//-
Poh0028540	106.55	136.889	-0.36147	0.022979	0.035045	--	-//-
Poh0028580	170.496	119.681	0.51055	0.000435	0.00081741	--	-//-
Poh0028610	1096.51	1582.22	-0.52903	5.5379e-14	2.0134e-13	--	-//-
Poh0028630	292.828	83.2502	1.8145	8.9614e-41	8.0052e-40	--	-//-
Poh0028640	214.619	107.695	0.99484	9.2686e-13	3.1748e-12	--	-//-
Poh0028650	862.516	330.167	1.3854	4.1931e-56	5.1371e-55	--	-//-
Poh0028710	34.7	8.33071	2.0584	4.9622e-06	1.1119e-05	--	-//-
Poh0028740	153.777	82.3003	0.90187	1.3228e-08	3.5566e-08	--	-//-
Poh0028940	309.98	72.3771	2.0986	2.1614e-38	1.8162e-37	--	-//-
Poh0029100	30.502	5.09728	2.5811	3.7045e-09	1.0318e-08	--	-//-
Poh0029150	219.411	180.594	0.28089	0.027404	0.041381	--	-//-
Poh0029200	69.0273	37.3635	0.88554	9.3392e-05	0.00018717	--	-//-
Poh0029310	828.517	121.956	2.7642	5.2535e-32	3.7011e-31	--	-//-
Poh0029370	461.662	342.19	0.43204	9.8345e-06	2.1484e-05	--	-//-
Poh0029380	742.886	272.332	1.4478	3.2291e-32	2.2871e-31	--	-//-
Poh0029600	68.0434	112.194	-0.72146	6.0738e-05	0.00012384	--	-//-
Poh0030370	287.621	102.603	1.4871	1.0689e-29	7.0263e-29	--	-//-
Poh0030390	268.465	22.3786	3.5845	2.6546e-90	5.4211e-89	--	-//-
Poh0030420	131.365	96.3456	0.44729	0.0075948	0.012385	--	-//-
Poh0030440	46.5448	114.818	-1.3027	3.3868e-11	1.0653e-10	--	-//-
Poh0030470	101.043	66.4438	0.60476	0.0010947	0.0019703	--	-//-
Poh0030500	12.0813	35.8096	-1.5676	1.1826e-05	2.5686e-05	--	-//-
Poh0030550	270.624	171.667	0.65667	6.8225e-08	1.7469e-07	--	-//-
Poh0030710	2827.59	71.4127	5.3072	0	0	--	-//-
Poh0030950	444.241	38.4643	3.5298	8.891e-70	1.3767e-68	--	-//-
Poh0031010	228.948	185.875	0.30069	0.01425	0.022386	--	-//-
Poh0031040	94.1856	123.777	-0.39416	0.018491	0.028591	--	-//-
Poh0031090	62.7012	151.638	-1.2741	8.9521e-14	3.2223e-13	--	-//-
Poh0031250	1207.96	144.199	3.0664	6.4679e-230	5.0717e-228	--	-//-
Poh0031310	8.85814	35.0466	-1.9842	2.5106e-07	6.1915e-07	--	-//-
Poh0031380	36.2001	67.0699	-0.88967	0.00010888	0.00021671	--	-//-
Poh0031400	13.2394	27.7501	-1.0677	0.0045181	0.0075722	--	-//-
Poh0031460	148.298	367.59	-1.3096	2.1707e-28	1.3686e-27	--	-//-
Poh0031490	90.7676	194.069	-1.0963	3.359e-13	1.1774e-12	--	-//-
Poh0031520	134.672	232.243	-0.78619	2.6045e-09	7.3286e-09	--	-//-
Poh0031650	28.0745	0.307384	6.5131	1.0558e-16	4.3575e-16	--	-//-
Poh0031660	30.0045	3.30871	3.1808	3.2019e-11	1.0087e-10	--	-//-
Poh0031780	54.7832	37.727	0.53814	0.02724	0.041163	--	-//-
Poh0032000	43.0037	272.229	-2.6623	4.7578e-32	3.356e-31	--	-//-
Poh0032030	17.0513	28.5271	-0.74245	0.031609	0.047237	--	-//-
Poh0032050	3.62793	13.8557	-1.9333	0.0083608	0.013554	--	-//-
Poh0032150	661.24	923.808	-0.48242	1.3957e-09	3.9866e-09	--	-//-
Poh0032220	92.6331	179.716	-0.95612	2.2065e-10	6.6232e-10	--	-//-
Poh0032300	72.7717	50.3945	0.53011	0.013274	0.020953	--	-//-
Poh0032320	10.6214	0.894285	3.5701	4.8215e-05	9.9135e-05	--	-//-
Poh0032330	21.2011	1.79411	3.5628	4.0666e-09	1.1297e-08	--	-//-
Poh0032340	3.67319	0.307384	3.5789	0.029491	0.044295	--	-//-
Poh0032390	264.95	387.675	-0.54913	1.6835e-07	4.2043e-07	--	-//-
Poh0032460	49.4567	139.223	-1.4932	3.1734e-16	1.2845e-15	--	-//-
Poh0032570	4439.61	3043.67	0.54462	6.4384e-19	2.9125e-18	--	-//-
Poh0032590	113.472	264.448	-1.2206	7.3439e-20	3.4464e-19	--	-//-
Poh0032620	20.4412	114.969	-2.4917	9.1214e-27	5.4759e-26	--	-//-
Poh0032650	211.829	115.117	0.87981	8.1544e-10	2.3666e-09	--	-//-
Poh0032670	251.875	568.98	-1.1757	1.7676e-32	1.2608e-31	--	-//-
Poh0032710	482.481	293.682	0.71622	2.8464e-13	1.0022e-12	--	-//-
Poh0032760	438.978	113.941	1.9459	5.3642e-35	4.1103e-34	--	-//-
Poh0032840	360.904	229.06	0.65589	2.999e-09	8.4022e-09	--	-//-
Poh0033070	6.99344	49.1649	-2.8136	1.935e-14	7.1977e-14	--	-//-
Poh0033100	344.156	115.337	1.5772	2.8552e-37	2.3262e-36	--	-//-
Poh0033190	142.614	683.678	-2.2612	3.6959e-100	8.5862e-99	--	-//-
Poh0033240	476.642	148.57	1.6818	8.7164e-46	8.6226e-45	--	-//-
Poh0033410	1.50811	12.1704	-3.0126	0.00010029	0.00020026	--	-//-
Poh0033440	96.3263	307.339	-1.6738	4.2016e-36	3.3281e-35	--	-//-
Poh0033450	172.726	122.565	0.49494	0.00061093	0.0011305	--	-//-
Poh0033540	425.706	281.813	0.59512	4.2071e-09	1.1679e-08	--	-//-
Poh0033590	114.772	306.244	-1.4159	6.6502e-28	4.1231e-27	--	-//-
Poh0033810	104.248	151.771	-0.54188	0.00041107	0.00077452	--	-//-
Poh0033820	264.906	139.539	0.92482	3.0646e-13	1.0768e-12	--	-//-
Poh0033860	150.581	222.4	-0.56262	1.5087e-05	3.2461e-05	--	-//-
Poh0033910	52.8101	73.6427	-0.47973	0.024294	0.036942	--	-//-
Poh0034020	45.0495	74.5091	-0.72591	0.00094225	0.0017074	--	-//-
Poh0034100	514.643	110.83	2.2152	3.9952e-83	7.4525e-82	--	-//-
Poh0034110	1466.74	333.513	2.1368	5.3382e-151	2.137e-149	--	-//-
Poh0034120	3.22608	80.4922	-4.641	8.7535e-35	6.6628e-34	--	-//-
Poh0034170	297.111	7.47275	5.3132	3.5151e-136	1.2241e-134	--	-//-
Poh0034270	468.644	591.744	-0.33648	0.00013354	0.00026389	--	-//-
Poh0034370	1647.4	2592.81	-0.65433	1.9944e-23	1.0642e-22	--	-//-
Poh0034470	186.305	144.133	0.37027	0.0067238	0.011038	--	-//-
Poh0034710	370.533	492.216	-0.40969	0.0002664	0.00051227	--	-//-
Poh0034810	0	3.85374	#NAME?	0.01014	0.01625	--	-//-
Poh0034980	68.9413	145.961	-1.0821	1.0988e-10	3.3534e-10	--	-//-
Poh0035020	258.175	198.68	0.3779	0.0015571	0.002752	--	-//-
Poh0035030	375.281	106.931	1.8113	2.3167e-49	2.4715e-48	--	-//-
Poh0035060	198.881	96.8152	1.0386	7.7683e-13	2.6732e-12	--	-//-
Poh0035080	102.178	159.042	-0.63833	2.7154e-05	5.7106e-05	--	-//-
Poh0035150	57.2071	102.645	-0.8434	8.9508e-06	1.9635e-05	--	-//-
Poh0035180	119.945	175.091	-0.54573	0.00013417	0.00026509	--	-//-
Poh0035380	331.447	394.419	-0.25095	0.013183	0.020817	--	-//-
Poh0035460	109.324	75.6294	0.53159	0.0056379	0.0093443	--	-//-
Poh0035510	237.304	181.561	0.38628	0.0019665	0.0034376	--	-//-
Poh0035550	180.848	72.122	1.3263	1.4813e-17	6.3261e-17	--	-//-
Poh0035620	90.1537	51.9175	0.79616	6.2144e-05	0.00012662	--	-//-
Poh0035830	305.054	387.276	-0.3443	0.00075957	0.0013902	--	-//-
Poh0035980	15.6841	79.0501	-2.3335	4.5499e-18	1.9816e-17	--	-//-
Poh0036120	1888.87	445.964	2.0825	3.9419e-163	1.7657e-161	--	-//-
Poh0036170	254.387	616.53	-1.2771	3.2507e-35	2.506e-34	--	-//-
Poh0036230	16.2052	58.1017	-1.8421	3.2475e-10	9.654e-10	--	-//-
Poh0036240	107.945	187.385	-0.7957	4.6685e-08	1.2106e-07	--	-//-
Poh0036300	614.899	183.176	1.7471	1.2419e-31	8.6567e-31	--	-//-
Poh0036320	53.6518	91.9774	-0.77765	0.00010805	0.00021518	--	-//-
Poh0036340	31.967	10.4322	1.6155	0.028612	0.043074	--	-//-
Poh0036370	17.3359	33.2944	-0.94151	0.0068243	0.011192	--	-//-
Poh0036420	709.538	361.763	0.97183	1.1975e-27	7.366e-27	--	-//-
Poh0036430	17.7572	155.329	-3.1289	1.6116e-45	1.5841e-44	--	-//-
Poh0036500	87.2864	140.061	-0.68223	2.8408e-05	5.9632e-05	--	-//-
Poh0036570	3164.6	2867.11	0.14243	0.024519	0.037262	--	-//-
Poh0036700	33.8704	84.6646	-1.3217	3.9595e-09	1.101e-08	--	-//-
Poh0036930	2.26071	9.21376	-2.027	0.0086916	0.014057	--	-//-
Poh0036940	624.381	220.615	1.5009	1.926e-52	2.1977e-51	--	-//-
Poh0036990	154.655	578.986	-1.9045	5.2683e-70	8.1873e-69	--	-//-
Poh0037080	23.8542	87.7889	-1.8798	6.6305e-15	2.5231e-14	--	-//-
Poh0037090	6.69087	27.616	-2.0452	3.2085e-05	6.6992e-05	--	-//-
Poh0037230	762.269	485.912	0.6496	1.7071e-14	6.3687e-14	--	-//-
Poh0037270	166.045	124.777	0.41222	0.0045127	0.0075643	--	-//-
Poh0037310	4.02685	11.3042	-1.4891	0.02131	0.032659	--	-//-
Poh0037340	408.095	248.597	0.71509	9.694e-12	3.1522e-11	--	-//-
Poh0037390	11.0232	20.8281	-0.91799	0.031145	0.04661	--	-//-
Poh0037430	56.0979	23.0191	1.2851	5.1596e-05	0.00010586	--	-//-
Poh0037440	67.5977	32.7609	1.045	1.1157e-05	2.4282e-05	--	-//-
Poh0037610	330.519	179.816	0.87821	1.6255e-14	6.0729e-14	--	-//-
Poh0037660	89.5916	37.6793	1.2496	4.4059e-09	1.2217e-08	--	-//-
Poh0037680	17.8513	40.0716	-1.1665	0.0011037	0.0019852	--	-//-
Poh0037700	18.0641	59.7088	-1.7248	1.1002e-09	3.1668e-09	--	-//-
Poh0037710	90.192	134.02	-0.57138	0.00039157	0.00073977	--	-//-
Poh0037730	24.1159	37.9641	-0.65465	0.032956	0.049103	--	-//-
Poh0037790	90.4464	191.571	-1.0827	4.5651e-13	1.5897e-12	--	-//-
Poh0037810	74.8047	112.551	-0.58938	0.00073636	0.0013501	--	-//-
Poh0037820	58.7619	137.837	-1.23	3.105e-12	1.0336e-11	--	-//-
Poh0037950	149.541	286.732	-0.93916	2.5707e-14	9.5017e-14	--	-//-
Poh0038030	18.9798	68.1511	-1.8443	1.2529e-11	4.0545e-11	--	-//-
Poh0038190	155.829	247.06	-0.6649	2.2087e-07	5.4693e-07	--	-//-
Poh0038220	3.67319	41.3402	-3.4924	6.6765e-13	2.3053e-12	--	-//-
Poh0038270	92.3936	53.164	0.79734	5.6764e-05	0.000116	--	-//-
Poh0038330	5.48825	18.1926	-1.7289	0.00088155	0.0016015	--	-//-
Poh0038360	1166.92	435.426	1.4222	2.2023e-29	1.4318e-28	--	-//-
Poh0038370	29.7753	13.5591	1.1348	0.0080068	0.013018	--	-//-
Poh0038410	65.5476	107.686	-0.71621	0.00011511	0.0002287	--	-//-
Poh0038730	10.3159	2.95114	1.8055	0.01008	0.016159	--	-//-
Poh0038750	2343.74	710.42	1.7221	4.8508e-129	1.5831e-127	--	-//-
Poh0038980	0.353668	8.30547	-4.5536	0.000308	0.00058831	--	-//-
Poh0039010	1153.77	185.797	2.6346	5.2829e-182	2.8242e-180	--	-//-
Poh0039030	1232.17	626.507	0.97579	3.7746e-37	3.0657e-36	--	-//-
Poh0039150	1080.4	1906.32	-0.81922	7.5476e-32	5.2966e-31	--	-//-
Poh0039240	1438	1034.91	0.47455	3.8629e-11	1.2109e-10	--	-//-
Poh0039530	169.662	217.795	-0.36031	0.0046991	0.007859	--	-//-
Poh0039570	337.496	191.35	0.81866	4.879e-13	1.696e-12	--	-//-
Poh0039590	77.4153	189.277	-1.2898	1.5239e-14	5.6977e-14	--	-//-
Poh0039710	232.681	308.943	-0.40899	0.00026662	0.00051268	--	-//-
Poh0039770	462.141	801.621	-0.79459	1.3082e-20	6.3173e-20	--	-//-
Poh0039920	668.485	253.203	1.4006	6.5509e-44	6.2269e-43	--	-//-
Poh0040070	101.993	62.1597	0.71442	0.00015091	0.00029678	--	-//-
Poh0040080	82.5299	178.5	-1.1129	6.8956e-13	2.3793e-12	--	-//-
Poh0040100	1784.6	406.682	2.1336	1.2376e-139	4.4499e-138	--	-//-
Poh0040360	14.2271	63.1571	-2.1503	1.8732e-13	6.6435e-13	--	-//-
Poh0040380	13.7332	29.2313	-1.0898	0.0026833	0.0046136	--	-//-
Poh0040390	4266.34	1596.14	1.4184	3.8728e-109	9.9706e-108	--	-//-
Poh0040440	29.6516	80.6012	-1.4427	9.3461e-10	2.7024e-09	--	-//-
Poh0040460	14.9099	103.807	-2.7996	9.3776e-28	5.7889e-27	--	-//-
Poh0040470	6.50034	113.037	-4.1201	5.0677e-35	3.8858e-34	--	-//-
Poh0040580	104.717	189.216	-0.85354	3.4517e-09	9.6294e-09	--	-//-
Poh0040670	1221.28	1502.66	-0.29913	2.3376e-05	4.9433e-05	--	-//-
Poh0040750	2.52166	15.2221	-2.5937	7.6078e-05	0.00015374	--	-//-
Poh0040770	46.8467	97.0194	-1.0503	1.9307e-07	4.8003e-07	--	-//-
Poh0040880	160.658	303.767	-0.91898	2.7082e-14	9.9936e-14	--	-//-
Poh0040980	833.433	946.586	-0.18367	0.018173	0.028134	--	-//-
Poh0041000	164.345	403.584	-1.2961	2.4306e-30	1.6312e-29	--	-//-
Poh0041020	146.976	83.0938	0.82277	2.6937e-07	6.6249e-07	--	-//-
Poh0041050	433.563	288.202	0.58916	3.6518e-09	1.0173e-08	--	-//-
Poh0041300	361.814	76.8202	2.2357	1.765e-64	2.5044e-63	--	-//-
Poh0041340	474.784	608.507	-0.358	5.2269e-05	0.00010719	--	-//-
Poh0041400	2.21399	14.297	-2.691	7.7811e-05	0.0001571	--	-//-
Poh0041580	73.7955	114.217	-0.63017	0.00035639	0.00067617	--	-//-
Poh0041620	22.661	60.2033	-1.4096	2.0637e-07	5.1195e-07	--	-//-
Poh0041630	68.9117	120.717	-0.80881	5.3713e-06	1.2003e-05	--	-//-
Poh0041780	42.561	21.7836	0.96629	0.0011986	0.002147	--	-//-
Poh0041800	13.2394	25.8104	-0.96312	0.01302	0.020575	--	-//-
Poh0041900	631.567	854.817	-0.43668	4.7663e-08	1.2353e-07	--	-//-
Poh0041970	216.978	177.64	0.28859	0.024358	0.037037	--	-//-
Poh0042100	172.025	131.521	0.38732	0.0059656	0.0098535	--	-//-
Poh0042120	1046.19	267.189	1.9692	8.9579e-111	2.3522e-109	--	-//-
Poh0042180	2.168	13.7465	-2.6646	0.00013941	0.00027491	--	-//-
Poh0042210	1760.7	173.016	3.3472	6.94030020440124e-317	1.0616999998203e-314	--	-//-
Poh0042220	356.564	427.052	-0.26025	0.0082858	0.013441	--	-//-
Poh0042260	54.7996	139.575	-1.3488	5.4507e-14	1.9824e-13	--	-//-
Poh0042340	353.977	795.74	-1.1686	3.1336e-39	2.698e-38	--	-//-
Poh0042550	3030.99	2498.03	0.279	7.8264e-06	1.7247e-05	--	-//-
Poh0042590	540.433	251.643	1.1027	1.116e-28	7.1056e-28	--	-//-
Poh0043020	35.4453	17.9077	0.98501	0.0021246	0.003701	--	-//-
Poh0043050	499.272	228.892	1.1252	1.57e-28	9.9463e-28	--	-//-
Poh0043070	730.403	1779.97	-1.2851	1.8457e-34	1.394e-33	--	-//-
Poh0043090	134.058	85.078	0.656	5.1325e-05	0.00010532	--	-//-
Poh0043210	53.2335	118.23	-1.1512	6.7595e-10	1.9718e-09	--	-//-
Poh0043260	533.829	838.546	-0.65151	3.6186e-15	1.3961e-14	--	-//-
Poh0043370	3.41442	20.674	-2.5981	2.7184e-05	5.7166e-05	--	-//-
Poh0043380	10.1297	70.3226	-2.7954	1.8291e-19	8.4504e-19	--	-//-
Poh0043410	147.791	333.647	-1.1748	2.4146e-22	1.2383e-21	--	-//-
Poh0043430	78.1709	38.8725	1.0079	4.2796e-06	9.6353e-06	--	-//-
Poh0043500	6.64196	48.3795	-2.8647	1.7362e-14	6.4737e-14	--	-//-
Poh0043540	371.163	284.191	0.38519	0.00027241	0.00052324	--	-//-
Poh0043740	178.407	865.375	-2.2781	8.5485e-119	2.4762e-117	--	-//-
Poh0043800	0	3.87329	#NAME?	0.010053	0.016117	--	-//-
Poh0043910	318.002	214.984	0.56481	6.7712e-07	1.6187e-06	--	-//-
Poh0043930	115.952	170.619	-0.55725	0.0001815	0.00035469	--	-//-
Poh0044030	245.752	183.857	0.41862	0.00071021	0.0013044	--	-//-
Poh0044210	51.256	81.783	-0.67408	0.0012757	0.0022786	--	-//-
Poh0044240	169.449	275.503	-0.70122	1.0313e-08	2.7939e-08	--	-//-
Poh0044260	412.411	1179.51	-1.516	2.3199e-26	1.3746e-25	--	-//-
Poh0044350	228.499	143.781	0.66832	2.744e-07	6.7458e-07	--	-//-
Poh0044400	421.658	722.75	-0.77743	9.0819e-19	4.0782e-18	--	-//-
Poh0044500	84.6683	211.399	-1.3201	6.893e-19	3.1132e-18	--	-//-
Poh0044530	580.261	756.624	-0.38287	2.6672e-05	5.6117e-05	--	-//-
Poh0044610	20.7066	7.47275	1.4704	0.0030731	0.0052529	--	-//-
Poh0044640	138.371	55.3214	1.3226	3.1759e-08	8.326e-08	--	-//-
Poh0044750	93.5575	65.0047	0.52531	0.0060023	0.0099105	--	-//-
Poh0044960	18.3192	55.8527	-1.6083	5.0373e-07	1.2148e-06	--	-//-
Poh0045040	3309.76	270.543	3.6128	1.464e-174	7.3665e-173	--	-//-
Poh0045080	1410.26	329.799	2.0963	3.6279e-143	1.3498e-141	--	-//-
Poh0045110	22.3483	66.304	-1.5689	2.7604e-09	7.7535e-09	--	-//-
Poh0045290	1228.2	60.1529	4.3518	2.6539e-262	2.6906e-260	--	-//-
Poh0045490	1.10699	6.51704	-2.5576	0.01326	0.020934	--	-//-
Poh0045560	6.78139	18.4443	-1.4435	0.0026934	0.0046302	--	-//-
Poh0045650	8.35992	21.5991	-1.3694	0.0026712	0.0045937	--	-//-
Poh0045660	9.11909	44.2325	-2.2781	2.3317e-10	6.9917e-10	--	-//-
Poh0046000	1.46139	7.75489	-2.4078	0.0088722	0.014331	--	-//-
Poh0046020	273.498	760.136	-1.4747	1.5934e-56	1.9662e-55	--	-//-
Poh0046070	190.94	74.8611	1.3508	1.5849e-18	7.045e-18	--	-//-
Poh0046100	231.969	173.281	0.42082	0.00075637	0.0013846	--	-//-
Poh0046110	1069.07	255.343	2.0658	4.4684e-121	1.3268e-119	--	-//-
Poh0046260	569.268	144.442	1.9786	3.7497e-76	6.399e-75	--	-//-
Poh0046340	46.9401	115.413	-1.2979	1.669e-11	5.3551e-11	--	-//-
Poh0046360	1154.06	1900.43	-0.71961	2.9431e-07	7.2202e-07	--	-//-
Poh0046500	103.378	242.507	-1.2301	1.1647e-18	5.2062e-18	--	-//-
Poh0046750	375.003	189.724	0.983	1.0214e-18	4.5769e-18	--	-//-
Poh0046890	161.059	1062.64	-2.722	1.0128e-172	4.9936e-171	--	-//-
Poh0046930	1168.7	304.788	1.939	2.2518e-63	3.1379e-62	--	-//-
Poh0046960	2.61511	26.2914	-3.3296	9.4274e-10	2.7245e-09	--	-//-
Poh0046970	5.48825	23.7457	-2.1132	9.7084e-06	2.1223e-05	--	-//-
Poh0047010	3.6272	12.8048	-1.8198	0.0043874	0.0073658	--	-//-
Poh0047040	174.777	369.841	-1.0814	8.8071e-15	3.3278e-14	--	-//-
Poh0047190	9.91695	26.068	-1.3943	0.00058233	0.0010802	--	-//-
Poh0047260	132.787	67.953	0.96651	2.7654e-06	6.3083e-06	--	-//-
Poh0047320	80.9054	132.254	-0.709	2.3286e-05	4.9254e-05	--	-//-
Poh0047420	154.533	72.536	1.0911	2.5152e-11	7.9692e-11	--	-//-
Poh0047520	117.525	189.967	-0.69279	7.7987e-07	1.8563e-06	--	-//-
Poh0047560	242.592	60.9525	1.9928	6.0173e-40	5.2668e-39	--	-//-
Poh0047700	32.6211	0	Inf	5.8552e-21	2.8655e-20	--	-//-
Poh0047740	498.453	111.495	2.1605	1.4637e-78	2.5788e-77	--	-//-
Poh0047750	10.1297	1.80812	2.486	0.002604	0.0044859	--	-//-
Poh0047760	150.623	90.2506	0.73893	2.0307e-06	4.6803e-06	--	-//-
Poh0047940	8.85376	21.074	-1.2511	0.0046234	0.00774	--	-//-
Poh0047970	74.4762	11.6171	2.6805	7.8084e-21	3.8078e-20	--	-//-
Poh0048030	2073.64	378.892	2.4523	9.1803e-219	6.7075e-217	--	-//-
Poh0048060	86.0889	118.339	-0.45902	0.0080413	0.01307	--	-//-
Poh0048130	117.016	387.426	-1.7272	5.9542e-37	4.8212e-36	--	-//-
Poh0048180	10.5754	25.6235	-1.2768	0.0017146	0.0030177	--	-//-
Poh0048190	17.5206	44.7495	-1.3528	1.3237e-05	2.8615e-05	--	-//-
Poh0048280	2.30889	8.00377	-1.7935	0.02379	0.036212	--	-//-
Poh0048300	31.4221	124.261	-1.9835	1.9178e-21	9.5587e-21	--	-//-
Poh0048360	88.3912	245.757	-1.4753	5.3368e-25	3.0138e-24	--	-//-
Poh0048560	36.3483	58.4428	-0.68514	0.019194	0.029606	--	-//-
Poh0048670	266.281	552.763	-1.0537	7.2745e-27	4.3825e-26	--	-//-
Poh0048760	444.142	357.043	0.31492	0.0010987	0.0019769	--	-//-
Poh0048770	87.4547	139.905	-0.67784	2.6248e-05	5.5272e-05	--	-//-
Poh0048840	117.648	158.712	-0.43193	0.018187	0.028153	--	-//-
Poh0048860	97.784	36.7013	1.4138	1.6312e-11	5.2357e-11	--	-//-
Poh0048880	28.3563	132.804	-2.2276	6.3685e-27	3.8434e-26	--	-//-
Poh0048890	153.732	291.619	-0.92367	4.3415e-14	1.585e-13	--	-//-
Poh0048960	99.9585	255.017	-1.3512	1.8899e-22	9.7312e-22	--	-//-
Poh0048970	31.8641	83.2953	-1.3863	1.6725e-09	4.7569e-09	--	-//-
Poh0049060	87.4525	121.281	-0.47178	0.0048339	0.0080687	--	-//-
Poh0049110	119.16	294.88	-1.3072	4.8192e-24	2.6313e-23	--	-//-
Poh0049120	4.37979	13.0843	-1.5789	0.0091686	0.014784	--	-//-
Poh0049180	305.311	693.548	-1.1837	7.521e-37	6.074e-36	--	-//-
Poh0049210	270.886	93.305	1.5377	1.216e-27	7.4783e-27	--	-//-
Poh0049250	104.164	64.6018	0.68922	0.010938	0.017458	--	-//-
Poh0049260	61.3391	99.4054	-0.69652	0.00023102	0.00044671	--	-//-
Poh0049610	2.16507	20.6043	-3.2505	1.2797e-07	3.2212e-07	--	-//-
Poh0049640	447.034	128.936	1.7937	3.1905e-55	3.8455e-54	--	-//-
Poh0049660	32.1495	13.0703	1.2985	0.00030632	0.00058532	--	-//-
Poh0049680	161.765	112.901	0.51884	0.00048004	0.00089829	--	-//-
Poh0049990	518.6	437.886	0.24407	0.0081538	0.013241	--	-//-
Poh0050050	33.0711	59.0941	-0.83744	0.00076315	0.0013963	--	-//-
Poh0050120	238.729	317.109	-0.4096	0.00025192	0.00048536	--	-//-
Poh0050210	68.9369	31.8555	1.1137	3.2337e-06	7.3408e-06	--	-//-
Poh0050240	17.8053	29.6281	-0.73466	0.032012	0.047798	--	-//-
Poh0050550	539.521	366.037	0.55969	2.0856e-09	5.9e-09	--	-//-
Poh0050600	652.359	345.178	0.91833	1.5534e-19	7.201e-19	--	-//-
Poh0050620	35.326	122.478	-1.7937	1.1232e-18	5.0226e-18	--	-//-
Poh0050970	95.55	13.5453	2.8185	9.0936e-28	5.6156e-27	--	-//-
Poh0051110	0	16.1107	#NAME?	1.1534e-09	3.3134e-09	--	-//-
Poh0051210	189.2	111.012	0.7692	4.3957e-05	9.0729e-05	--	-//-
Poh0051320	65.7374	27.6215	1.2509	3.703e-07	9.0235e-07	--	-//-
Poh0051340	45.8612	77.8982	-0.76432	0.00044254	0.00083084	--	-//-
Poh0051360	159.212	944.721	-2.5689	1.0864e-132	3.6499e-131	--	-//-
Poh0051370	683.248	504.45	0.4377	3.154e-07	7.722e-07	--	-//-
Poh0051470	7887.65	51.6888	7.2536	0	0	--	-//-
Poh0051500	25.9087	78.8322	-1.6053	3.3837e-11	1.0644e-10	--	-//-
Poh0051510	27.723	14.909	0.8949	0.014781	0.023175	--	-//-
Poh0051620	319.332	207.771	0.62006	4.5499e-08	1.181e-07	--	-//-
Poh0051780	171.789	128.849	0.41495	0.0037065	0.0062749	--	-//-
Poh0051810	480.415	176.142	1.4475	1.7808e-41	1.6135e-40	--	-//-
Poh0051880	208.603	329.05	-0.65755	4.7949e-09	1.326e-08	--	-//-
Poh0051920	154.821	72.2957	1.0986	1.4469e-11	4.6621e-11	--	-//-
Poh0051930	32.7375	122.509	-1.9039	1.5666e-20	7.5452e-20	--	-//-
Poh0051990	0.753326	5.04986	-2.7449	0.02615	0.039614	--	-//-
Poh0052110	31.7973	51.0679	-0.68351	0.0081625	0.013254	--	-//-
Poh0052140	169.174	244.017	-0.52848	2.5141e-05	5.3031e-05	--	-//-
Poh0052190	5.22875	30.4385	-2.5414	1.3024e-08	3.5033e-08	--	-//-
Poh0052210	190.739	732.603	-1.9414	3.8238e-39	3.2782e-38	--	-//-
Poh0052300	124.281	12.6509	3.2963	1.582e-17	6.7484e-17	--	-//-
Poh0052350	834.701	405.204	1.0426	2.7078e-34	2.0339e-33	--	-//-
Poh0052370	753.999	945.144	-0.32597	2.9153e-05	6.1112e-05	--	-//-
Poh0052430	180.717	632.142	-1.8065	1.6227e-68	2.4517e-67	--	-//-
Poh0052450	665.077	1371.95	-1.0446	9.2943e-43	8.6498e-42	--	-//-
Poh0052460	658.211	1145.24	-0.79903	1.4217e-24	7.9034e-24	--	-//-
Poh0052470	3875.21	394.778	3.2952	0	0	--	-//-
Poh0052570	54.1011	26.2049	1.0458	8.3875e-05	0.00016882	--	-//-
Poh0052740	54.9069	120.318	-1.1318	9.7784e-10	2.8231e-09	--	-//-
Poh0052800	32.509	18.3714	0.82338	0.022281	0.034041	--	-//-
Poh0052820	54.4332	74.8077	-0.4587	0.026561	0.040192	--	-//-
Poh0052830	8.85522	20.3639	-1.2014	0.0077588	0.012635	--	-//-
Poh0052940	0.754057	6.23198	-3.0469	0.0074598	0.012175	--	-//-
Poh0052960	0.753326	9.35893	-3.635	0.00026343	0.00050677	--	-//-
Poh0053030	35.2822	63.4286	-0.84619	0.00041498	0.00078145	--	-//-
Poh0053210	123.448	408.334	-1.7258	5.3424e-47	5.4291e-46	--	-//-
Poh0053250	2982.03	644.456	2.2101	2.4674e-126	7.8214e-125	--	-//-
Poh0053270	316.244	36.1115	3.1305	1.2912e-65	1.8606e-64	--	-//-
Poh0053380	346.434	450.654	-0.37944	7.0063e-05	0.00014205	--	-//-
Poh0053570	183.438	76.5126	1.2615	3.354e-16	1.3552e-15	--	-//-
Poh0053630	322.449	35.5496	3.1812	2.6473e-92	5.5281e-91	--	-//-
Poh0053650	39.0287	91.7627	-1.2334	1.1262e-08	3.0422e-08	--	-//-
Poh0053760	1554.72	675.912	1.2017	7.0239e-59	9.0519e-58	--	-//-
Poh0053870	5381.14	263.537	4.3518	0	0	--	-//-
Poh0053880	7722.35	296.382	4.7035	0	0	--	-//-
Poh0054000	103.119	57.0177	0.85482	6.7995e-06	1.5067e-05	--	-//-
Poh0054030	1688.38	452.531	1.8995	2.6986e-133	9.1016e-132	--	-//-
Poh0054050	537.436	384.382	0.48355	2.0023e-07	4.9729e-07	--	-//-
Poh0054140	618.782	257.443	1.2652	2.0848e-39	1.8049e-38	--	-//-
Poh0054190	212.319	56.9957	1.8973	4.3985e-33	3.1912e-32	--	-//-
Poh0054400	293.905	160.498	0.87279	3.4392e-13	1.2049e-12	--	-//-
Poh0054420	49.3712	0.304612	7.3406	1.4275e-29	9.3334e-29	--	-//-
Poh0054480	61.1649	139.693	-1.1915	1.0417e-11	3.3822e-11	--	-//-
Poh0054490	51.7196	223.823	-2.1136	2.8044e-37	2.2853e-36	--	-//-
Poh0054650	500.122	619.935	-0.30984	0.00036518	0.00069194	--	-//-
Poh0054850	6.07552	21.2414	-1.8058	0.00033176	0.0006313	--	-//-
Poh0054940	91.1873	144.795	-0.66711	0.00015234	0.00029952	--	-//-
Poh0055220	141.716	53.4717	1.4062	2.4395e-15	9.4713e-15	--	-//-
Poh0055490	313.258	158.531	0.98259	1.265e-16	5.205e-16	--	-//-
Poh0055770	424.518	82.8872	2.3566	2.2957e-78	4.0342e-77	--	-//-
Poh0056040	35.5475	63.6267	-0.83988	0.0005064	0.0009457	--	-//-
Poh0056210	214.122	149.722	0.51614	9.7114e-05	0.00019423	--	-//-
Poh0056240	331.866	263.847	0.3309	0.0020424	0.0035644	--	-//-
Poh0056260	163.859	116.341	0.4941	0.00074584	0.0013664	--	-//-
Poh0056270	114.568	244.712	-1.0949	1.0845e-15	4.2882e-15	--	-//-
Poh0056280	381.162	254.728	0.58145	4.3599e-08	1.133e-07	--	-//-
Poh0056290	693.903	1459.33	-1.0725	7.3148e-15	2.7755e-14	--	-//-
Poh0056410	179.873	221.14	-0.29797	0.016267	0.025373	--	-//-
Poh0056420	44.6801	73.5056	-0.71822	0.0014476	0.00257	--	-//-
Poh0056430	140.541	77.2362	0.86365	1.6447e-07	4.1111e-07	--	-//-
Poh0056440	182.467	125.39	0.54122	0.00013502	0.00026666	--	-//-
Poh0056570	3.6272	25.2207	-2.7977	3.9325e-07	9.5638e-07	--	-//-
Poh0056600	578.285	813.877	-0.49303	3.4124e-07	8.332e-07	--	-//-
Poh0056640	288.536	18.2959	3.9792	1.6647e-106	4.173e-105	--	-//-
Poh0056650	2113.2	4162.11	-0.97788	5.0912e-52	5.7482e-51	--	-//-
Poh0056680	36.6034	19.0674	0.94087	0.0028283	0.0048508	--	-//-
Poh0056810	285.055	32.6852	3.1245	6.2828e-82	1.1575e-80	--	-//-
Poh0056930	192.365	249.155	-0.3732	0.0038688	0.0065352	--	-//-
Poh0056940	5.08859	25.6849	-2.3356	1.0329e-06	2.4364e-06	--	-//-
Poh0057040	36.1526	56.9083	-0.65454	0.009421	0.015168	--	-//-
Poh0057140	71.2717	205.593	-1.5284	1.5639e-15	6.1322e-15	--	-//-
Poh0057170	85.4735	33.1468	1.3666	9.2038e-10	2.6624e-09	--	-//-
Poh0057220	218.432	435.235	-0.99461	2.8203e-19	1.2925e-18	--	-//-
Poh0057330	420.139	300.804	0.48204	1.1547e-06	2.7129e-06	--	-//-
Poh0057390	541.97	438.847	0.3045	0.00095142	0.0017232	--	-//-
Poh0057410	29.295	86.2409	-1.5577	1.9109e-11	6.1065e-11	--	-//-
Poh0057420	129.553	262.31	-1.0177	4.0343e-15	1.5533e-14	--	-//-
Poh0057460	16.0859	48.7066	-1.5983	1.4213e-07	3.5671e-07	--	-//-
Poh0057540	3450.74	1172.9	1.5568	1.527e-122	4.647e-121	--	-//-
Poh0057560	126.306	169.56	-0.42487	0.0032757	0.0055806	--	-//-
Poh0057580	144.824	60.2876	1.2644	2.0339e-13	7.1971e-13	--	-//-
Poh0057610	242.023	129.389	0.90343	7.6936e-12	2.5132e-11	--	-//-
Poh0057650	83.4577	320.426	-1.9409	6.1388e-46	6.1026e-45	--	-//-
Poh0057720	495.705	162.063	1.6129	2.2315e-50	2.4321e-49	--	-//-
Poh0057800	0.706604	6.01389	-3.0893	0.010161	0.01628	--	-//-
Poh0057810	110.398	33.7919	1.708	1.7013e-16	6.9644e-16	--	-//-
Poh0058040	618.034	1033.22	-0.74139	8.9901e-21	4.3734e-20	--	-//-
Poh0058080	115.666	313.371	-1.4379	3.4797e-19	1.59e-18	--	-//-
Poh0058190	447.221	362.472	0.30312	0.028386	0.042751	--	-//-
Poh0058350	64.6534	114.147	-0.82009	8.1018e-06	1.7832e-05	--	-//-
Poh0058520	310.149	522.171	-0.75156	8.7085e-15	3.2912e-14	--	-//-
Poh0058570	120.143	83.5099	0.52473	0.0017208	0.0030278	--	-//-
Poh0058610	34.8365	195.526	-2.4887	3.6244e-27	2.2027e-26	--	-//-
Poh0058760	27.3672	199.575	-2.8664	1.2279e-51	1.3706e-50	--	-//-
Poh0058820	272.939	74.3413	1.8763	4.6908e-40	4.1184e-39	--	-//-
Poh0058950	71.1553	289.482	-2.0244	1.3205e-35	1.0289e-34	--	-//-
Poh0058980	897.077	624.169	0.5233	6.2458e-11	1.9362e-10	--	-//-
Poh0058990	86.7783	37.8469	1.1972	2.8793e-08	7.5686e-08	--	-//-
Poh0059100	79.8977	129.95	-0.70174	3.4228e-05	7.1287e-05	--	-//-
Poh0059110	156.741	221.735	-0.50045	0.00010758	0.00021428	--	-//-
Poh0059310	10.2232	41.8683	-2.034	1.1283e-08	3.0479e-08	--	-//-
Poh0059360	141.575	47.0271	1.59	2.0778e-18	9.199e-18	--	-//-
Poh0059510	33.2335	78.9661	-1.2486	7.7265e-08	1.9716e-07	--	-//-
Poh0059520	9.60927	85.4801	-3.1531	2.1933e-25	1.2568e-24	--	-//-
Poh0059540	1559.94	500.51	1.64	7.0371e-101	1.6449e-99	--	-//-
Poh0059670	8.81142	30.3631	-1.7849	8.3227e-06	1.8302e-05	--	-//-
Poh0059730	22.9162	49.285	-1.1048	0.0001191	0.00023634	--	-//-
Poh0059740	108.486	57.2577	0.92197	5.8688e-07	1.4085e-06	--	-//-
Poh0059800	72.0797	97.0498	-0.42913	0.021562	0.033015	--	-//-
Poh0059830	195.601	277.221	-0.50312	2.0007e-05	4.2551e-05	--	-//-
Poh0059860	14.58	30.475	-1.0636	0.004376	0.0073484	--	-//-
Poh0059890	2802.54	3385.66	-0.2727	1.283e-05	2.7764e-05	--	-//-
Poh0059900	78.9309	122.729	-0.63682	0.00015019	0.00029542	--	-//-
Poh0059930	139.652	374.655	-1.4237	8.2787e-33	5.956e-32	--	-//-
Poh0060030	400.226	301.124	0.41046	4.8142e-05	9.8991e-05	--	-//-
Poh0060110	303.976	539.459	-0.82756	4.2249e-17	1.774e-16	--	-//-
Poh0060240	199.584	85.0166	1.2312	8.5441e-17	3.5403e-16	--	-//-
Poh0060290	2650.98	1461.31	0.85927	1.7438e-27	1.0682e-26	--	-//-
Poh0060300	385.467	215.503	0.8389	1.1825e-14	4.4454e-14	--	-//-
Poh0060310	42.8939	13.9199	1.6236	5.0265e-07	1.2125e-06	--	-//-
Poh0060500	4.33234	49.1924	-3.5052	4.9698e-11	1.5502e-10	--	-//-
Poh0060510	519.66	26.0316	4.3192	1.6968e-186	9.5008e-185	--	-//-
Poh0060520	39.974	76.9655	-0.94515	2.2598e-05	4.7865e-05	--	-//-
Poh0060640	11.5623	34.0435	-1.558	1.6405e-05	3.5162e-05	--	-//-
Poh0060820	170.305	104.808	0.70038	1.0929e-05	2.3799e-05	--	-//-
Poh0061000	240.453	368.43	-0.61564	1.1325e-08	3.0589e-08	--	-//-
Poh0061260	16.648	36.1476	-1.1186	0.00068224	0.0012553	--	-//-
Poh0061270	17.0757	31.8835	-0.90087	0.009449	0.01521	--	-//-
Poh0061330	9.91549	25.1036	-1.3401	0.0012081	0.002163	--	-//-
Poh0061520	888.425	441.278	1.0096	3.0706e-33	2.2392e-32	--	-//-
Poh0061620	1544.34	1219.74	0.34042	1.3661e-06	3.1921e-06	--	-//-
Poh0061980	1270.02	439.702	1.5303	2.7562e-81	5.0265e-80	--	-//-
Poh0061990	18.4178	44.6377	-1.2772	3.0285e-05	6.3388e-05	--	-//-
Poh0062000	16.0888	36.304	-1.1741	0.00036252	0.00068711	--	-//-
Poh0062050	371.273	608.652	-0.71314	9.9338e-15	3.746e-14	--	-//-
Poh0062200	32.8849	153.145	-2.2194	9.5163e-30	6.2698e-29	--	-//-
Poh0062260	152.988	85.547	0.83863	1.519e-07	3.8071e-07	--	-//-
Poh0062280	171.588	279.519	-0.704	5.9125e-09	1.6239e-08	--	-//-
Poh0062290	0.353668	22.4264	-5.9867	5.5551e-12	1.827e-11	--	-//-
Poh0062430	93.5992	137.351	-0.5533	0.00040264	0.00075931	--	-//-
Poh0062550	9.86877	48.9409	-2.3101	6.8547e-09	1.8764e-08	--	-//-
Poh0062580	10.0104	44.6543	-2.1573	6.5105e-10	1.9019e-09	--	-//-
Poh0062650	728.868	637.177	0.19396	0.016641	0.025925	--	-//-
Poh0062860	138.962	85.1508	0.7066	1.2424e-05	2.6926e-05	--	-//-
Poh0062900	169.619	250.595	-0.56306	5.7914e-06	1.2904e-05	--	-//-
Poh0062910	95.8561	255.995	-1.4172	2.6437e-24	1.4562e-23	--	-//-
Poh0062930	775.989	592.732	0.38866	2.201e-06	5.0563e-06	--	-//-
Poh0062970	179.042	278.957	-0.63974	1.2393e-07	3.1239e-07	--	-//-
Poh0062980	17.6155	47.885	-1.4427	2.0655e-06	4.7586e-06	--	-//-
Poh0062990	6.73613	46.1075	-2.775	1.6482e-13	5.8571e-13	--	-//-
Poh0063010	3.22535	114.974	-5.1557	1.166e-51	1.3031e-50	--	-//-
Poh0063210	1933.05	255.977	2.9168	2.105e-193	1.2677e-191	--	-//-
Poh0063230	2.168	11.0385	-2.3481	0.0017773	0.0031223	--	-//-
Poh0063280	80.8652	185.126	-1.1949	1.4153e-14	5.2993e-14	--	-//-
Poh0063290	751.699	384.446	0.96737	3.4067e-28	2.1337e-27	--	-//-
Poh0063470	7.84605	21.7866	-1.4734	0.00099474	0.0017978	--	-//-
Poh0063520	489.867	1006.3	-1.0386	8.8461e-24	4.782e-23	--	-//-
Poh0063560	143.73	181.259	-0.33469	0.014275	0.022425	--	-//-
Poh0063690	992.326	189.011	2.3923	1.3626e-92	2.8523e-91	--	-//-
Poh0063700	442.149	117.886	1.9071	5.4444e-60	7.1425e-59	--	-//-
Poh0063730	147.438	398.465	-1.4343	9.2084e-35	7.0043e-34	--	-//-
Poh0063810	49.1096	19.7269	1.3158	5.5774e-06	1.2448e-05	--	-//-
Poh0063820	26.8215	52.1577	-0.95949	0.00040557	0.00076458	--	-//-
Poh0063850	350.226	116.364	1.5896	3.9498e-38	3.2948e-37	--	-//-
Poh0063860	333.063	244.019	0.4488	4.1232e-05	8.5284e-05	--	-//-
Poh0064070	12.7894	4.13603	1.6286	0.0069522	0.011391	--	-//-
Poh0064100	3275.88	143.817	4.5096	0	0	--	-//-
Poh0064140	277.456	337.003	-0.2805	0.0095735	0.015395	--	-//-
Poh0064150	4.02612	19.7296	-2.2929	2.4474e-05	5.1679e-05	--	-//-
Poh0064160	91.9732	5.43268	4.0815	8.7223e-39	7.3945e-38	--	-//-
Poh0064190	2982.52	844.118	1.821	1.635e-154	6.783e-153	--	-//-
Poh0064360	79.4922	15.8005	2.3308	1.3202e-18	5.8842e-18	--	-//-
Poh0064470	1.46066	25.9783	-4.1526	2.292e-11	7.283e-11	--	-//-
Poh0064740	58.2703	36.3688	0.68006	0.0055423	0.0091895	--	-//-
Poh0064770	315.968	714.205	-1.1766	3.4301e-32	2.4275e-31	--	-//-
Poh0064800	339.456	165.891	1.033	7.6335e-19	3.4388e-18	--	-//-
Poh0064920	581.169	279.799	1.0546	7.1644e-28	4.4387e-27	--	-//-
Poh0064930	375.111	318.316	0.23686	0.026407	0.039972	--	-//-
Poh0065030	862.534	1278.4	-0.56769	1.7669e-14	6.5853e-14	--	-//-
Poh0065060	79.0977	113.544	-0.52154	0.0024251	0.0041944	--	-//-
Poh0065090	127.189	213.673	-0.74843	3.8449e-08	1.0034e-07	--	-//-
Poh0065110	55.0442	204.423	-1.8929	3.8189e-31	2.6241e-30	--	-//-
Poh0065170	1.10772	7.83032	-2.8215	0.0038716	0.0065395	--	-//-
Poh0065200	175.773	278.778	-0.6654	3.4967e-08	9.1507e-08	--	-//-
Poh0065410	298.46	537.315	-0.84823	2.2391e-18	9.8966e-18	--	-//-
Poh0065590	54.9048	77.2084	-0.49183	0.01671	0.026023	--	-//-
Poh0065740	348.449	1580.02	-2.1809	7.5939e-157	3.1929e-155	--	-//-
Poh0065810	356.519	202.342	0.81718	2.227e-13	7.8682e-13	--	-//-
Poh0065910	586	188.346	1.6375	5.7193e-58	7.2399e-57	--	-//-
Poh0065980	158.392	199.762	-0.33478	0.010025	0.016078	--	-//-
Poh0066070	929.31	146.335	2.6669	7.4596e-162	3.3025e-160	--	-//-
Poh0066140	395.474	209.45	0.91698	2.5762e-17	1.0909e-16	--	-//-
Poh0066160	34.6194	122.115	-1.8186	5.2114e-19	2.364e-18	--	-//-
Poh0066200	129.664	56.2775	1.2041	3.6407e-09	1.0143e-08	--	-//-
Poh0066340	250.797	189.025	0.40795	0.00077359	0.0014145	--	-//-
Poh0066350	43.3625	63.5821	-0.55217	0.019081	0.029448	--	-//-
Poh0066380	87.95	63.4372	0.47135	0.017633	0.027349	--	-//-
Poh0066430	17.7363	72.8604	-2.0384	1.61e-13	5.7228e-13	--	-//-
Poh0066460	86.6776	192.845	-1.1537	2.1482e-14	7.9772e-14	--	-//-
Poh0066720	99.929	167.292	-0.74339	7.8285e-07	1.8633e-06	--	-//-
Poh0066860	258.971	147.766	0.80948	1.1636e-10	3.5479e-10	--	-//-
Poh0067020	142.093	98.8532	0.52347	0.0008527	0.0015513	--	-//-
Poh0067200	92.8969	46.8063	0.98893	1.2179e-06	2.8572e-06	--	-//-
Poh0067270	253.904	187.398	0.43818	0.00029756	0.00056948	--	-//-
Poh0067400	104.431	54.3962	0.94097	1.2051e-06	2.8279e-06	--	-//-
Poh0067420	361.747	588.484	-0.70202	1.6081e-11	5.1644e-11	--	-//-
Poh0067450	2152.76	61.4356	5.131	0	0	--	-//-
Poh0067460	400.966	23.8239	4.073	1.1114e-142	4.1039e-141	--	-//-
Poh0067480	145.489	7.41964	4.2934	1.6044e-61	2.1636e-60	--	-//-
Poh0067490	1161.06	39.0683	4.8933	3.879e-132	1.2981e-130	--	-//-
Poh0067500	184.935	28.2979	2.7082	1.0869e-15	4.2975e-15	--	-//-
Poh0067540	709.407	1034.94	-0.54485	1.9919e-12	6.7023e-12	--	-//-
Poh0067610	1078.73	740.327	0.5431	1.5256e-12	5.1611e-12	--	-//-
Poh0067620	623.88	1179.37	-0.91868	6.5731e-32	4.6222e-31	--	-//-
Poh0067790	11.517	32.8725	-1.5131	3.6963e-05	7.6773e-05	--	-//-
Poh0067870	215.049	1132.55	-2.3968	4.6855e-150	1.8626e-148	--	-//-
Poh0068150	43.3604	83.971	-0.95352	7.4406e-06	1.6429e-05	--	-//-
Poh0068310	776.016	74.8694	3.3736	2.8728e-194	1.7392e-192	--	-//-
Poh0068400	425.246	217.496	0.96731	2.397e-11	7.6034e-11	--	-//-
Poh0068460	26.4277	58.7278	-1.152	1.2297e-05	2.6657e-05	--	-//-
Poh0068640	147.631	216.504	-0.55239	2.3243e-05	4.9167e-05	--	-//-
Poh0068660	82.8894	45.6355	0.86103	3.3219e-05	6.9252e-05	--	-//-
Poh0068710	423.45	557.995	-0.39806	1.1842e-05	2.5717e-05	--	-//-
Poh0068810	36.7198	21.8897	0.74631	0.012355	0.019591	--	-//-
Poh0068890	280.117	387.711	-0.46895	6.8778e-06	1.5237e-05	--	-//-
Poh0068920	125.888	37.953	1.7299	5.8556e-19	2.6514e-18	--	-//-
Poh0068930	386.953	158.851	1.2845	1.1873e-28	7.5511e-28	--	-//-
Poh0069010	29.8436	51.9651	-0.80012	0.0023171	0.0040181	--	-//-
Poh0069050	195.614	98.7123	0.98671	9.6564e-12	3.1403e-11	--	-//-
Poh0069120	21.4347	5.7316	1.9029	6.5057e-05	0.00013231	--	-//-
Poh0069280	149.8	241.666	-0.68998	6.3705e-08	1.6354e-07	--	-//-
Poh0069390	511.381	355.747	0.52355	2.6223e-08	6.9155e-08	--	-//-
Poh0069400	254.595	330.299	-0.37556	0.00057674	0.0010705	--	-//-
Poh0069420	8.14861	35.1447	-2.1087	6.0603e-08	1.5581e-07	--	-//-
Poh0069590	37.2647	132.642	-1.8317	2.2106e-20	1.059e-19	--	-//-
Poh0069710	132.122	72.5245	0.86533	4.8656e-07	1.1752e-06	--	-//-
Poh0069730	217.616	92.5339	1.2337	2.038e-13	7.2106e-13	--	-//-
Poh0069800	79.7739	53.7172	0.57053	0.0055334	0.0091765	--	-//-
Poh0069890	27.3672	51.7609	-0.91942	0.00058423	0.0010833	--	-//-
Poh0070050	37.3575	67.0811	-0.84451	0.0002078	0.00040354	--	-//-
Poh0070060	62.1807	206.815	-1.7338	7.5904e-28	4.6967e-27	--	-//-
Poh0070140	44.3235	84.1112	-0.92423	1.1715e-05	2.5452e-05	--	-//-
Poh0070180	54.0091	134.553	-1.3169	4.3257e-13	1.5085e-12	--	-//-
Poh0070220	291.149	560.425	-0.94476	8.9425e-17	3.7031e-16	--	-//-
Poh0070480	15.968	35.7371	-1.1622	0.0006179	0.0011426	--	-//-
Poh0070500	155.557	225.888	-0.53816	4.034e-05	8.3529e-05	--	-//-
Poh0070600	19.9266	63.7608	-1.678	7.4841e-10	2.1761e-09	--	-//-
Poh0070650	7.95953	17.9998	-1.1772	0.016724	0.026041	--	-//-
Poh0070660	0.754057	8.95933	-3.5706	0.00038163	0.00072182	--	-//-
Poh0070770	700.183	324.765	1.1083	4.2176e-34	3.1494e-33	--	-//-
Poh0070790	29.3943	117.574	-2	6.842e-21	3.3417e-20	--	-//-
Poh0070860	796.379	516.096	0.62581	6.3151e-14	2.289e-13	--	-//-
Poh0070930	898.583	1476.77	-0.71672	1.1783e-22	6.1068e-22	--	-//-
Poh0070940	105.64	67.0976	0.65483	0.00034899	0.00066277	--	-//-
Poh0070950	100.386	1034.17	-3.3649	2.1962e-222	1.629e-220	--	-//-
Poh0070990	47.4635	67.3911	-0.50574	0.022164	0.033869	--	-//-
Poh0071050	44.7885	103.665	-1.2107	1.5359e-07	3.8483e-07	--	-//-
Poh0071180	258.571	376.837	-0.54338	2.7238e-07	6.6965e-07	--	-//-
Poh0071190	763.537	604.047	0.33804	4.107e-05	8.4965e-05	--	-//-
Poh0071430	220.312	137.633	0.67872	2.1088e-07	5.2281e-07	--	-//-
Poh0071450	17.9721	43.2517	-1.267	4.4426e-05	9.167e-05	--	-//-
Poh0071460	68.7379	38.6988	0.82882	0.017506	0.027164	--	-//-
Poh0071490	49.4669	32.8362	0.59118	0.024639	0.037437	--	-//-
Poh0071540	118.332	187.801	-0.66636	2.104e-06	4.8421e-06	--	-//-
Poh0071550	214.524	425.776	-0.98895	1.4566e-13	5.1907e-13	--	-//-
Poh0071650	347.396	150.242	1.2093	1.0097e-24	5.6443e-24	--	-//-
Poh0071660	176.346	220.712	-0.32376	0.0093513	0.015061	--	-//-
Poh0071700	42.5351	99.5034	-1.2261	2.8704e-09	8.0538e-09	--	-//-
Poh0071760	513.578	777.647	-0.59853	3.9176e-07	9.5303e-07	--	-//-
Poh0071900	56.6428	95.5579	-0.75448	8.2519e-05	0.00016614	--	-//-
Poh0071920	19.1236	57.1662	-1.5798	0.00024579	0.00047402	--	-//-
Poh0072160	9.98664	26.3331	-1.3988	0.00084731	0.0015419	--	-//-
Poh0072190	58.0469	83.7029	-0.52806	0.017451	0.027089	--	-//-
Poh0072200	227.686	148.255	0.61897	1.3828e-06	3.2293e-06	--	-//-
Poh0072260	0.352937	9.82575	-4.7991	3.2469e-05	6.7756e-05	--	-//-
Poh0072320	101.897	67.556	0.59295	0.0011013	0.0019813	--	-//-
Poh0072330	77.038	11.8714	2.6981	1.3593e-21	6.806e-21	--	-//-
Poh0072530	247.747	136.146	0.86371	1.8431e-11	5.8949e-11	--	-//-
Poh0072790	188.765	139.1	0.44047	0.00135	0.0024047	--	-//-
Poh0072920	3388.89	284.057	3.5766	0	0	--	-//-
Poh0073030	118.935	175.831	-0.56402	8.0574e-05	0.00016244	--	-//-
Poh0073130	32.0813	16.2195	0.984	0.015533	0.024286	--	-//-
Poh0073310	1881.64	116.008	4.0197	0	0	--	-//-
Poh0073450	96.2387	175.917	-0.8702	3.6867e-06	8.3361e-06	--	-//-
Poh0073470	495.332	425.647	0.21874	0.017101	0.026592	--	-//-
Poh0073490	49.9089	5.6674	3.1385	3.2691e-17	1.3789e-16	--	-//-
Poh0073520	551.855	147.939	1.8993	1.4514e-69	2.2393e-68	--	-//-
Poh0073530	320.697	266.142	0.26901	0.014293	0.022451	--	-//-
Poh0073540	22.6589	45.5128	-1.0062	0.00054519	0.0010148	--	-//-
Poh0073550	77.8122	125.261	-0.68687	4.1172e-05	8.5165e-05	--	-//-
Poh0073580	40.0164	373.953	-3.2242	1.752e-99	4.0374e-98	--	-//-
Poh0073590	12.3164	97.2256	-2.9808	1.9432e-28	1.227e-27	--	-//-
Poh0073680	0	12.721	#NAME?	8.6863e-08	2.2102e-07	--	-//-
Poh0073690	136.802	60.67	1.173	1.4307e-11	4.6129e-11	--	-//-
Poh0073750	23.9349	54.7097	-1.1927	0.00013527	0.0002671	--	-//-
Poh0073810	0	6.41056	#NAME?	0.01225	0.01943	--	-//-
Poh0073840	33.8416	53.9016	-0.67153	0.0071221	0.011656	--	-//-
Poh0073870	708.25	1177.43	-0.73331	4.1518e-13	1.4492e-12	--	-//-
Poh0073990	377.867	95.7003	1.9813	2.5362e-56	3.1195e-55	--	-//-
Poh0074040	195.133	58.8257	1.7299	4.3868e-27	2.6563e-26	--	-//-
Poh0074140	60.0364	42.5305	0.49734	0.032794	0.048884	--	-//-
Poh0074180	124.656	81.7379	0.60887	0.00064528	0.0011903	--	-//-
Poh0074290	108.424	145.396	-0.4233	0.0051367	0.0085471	--	-//-
Poh0074350	74.2872	11.0525	2.7487	1.6695e-21	8.3332e-21	--	-//-
Poh0074400	10.5746	2.07918	2.3465	0.0014439	0.0025643	--	-//-
Poh0074660	395.873	95.9994	2.0439	3.0579e-61	4.0964e-60	--	-//-
Poh0074810	33.6117	131.918	-1.9726	1.068e-22	5.5473e-22	--	-//-
Poh0075030	850.424	548.828	0.63183	1.7174e-14	6.4064e-14	--	-//-
Poh0075050	166.405	228.414	-0.45695	0.00036219	0.00068658	--	-//-
Poh0075110	42.5092	68.1149	-0.6802	0.0024531	0.0042399	--	-//-
Poh0075130	52.4284	89.3535	-0.76918	0.00012668	0.0002508	--	-//-
Poh0075160	115.832	310.637	-1.4232	7.7275e-29	4.9412e-28	--	-//-
Poh0075170	389.031	98.3327	1.9841	1.8649e-57	2.3391e-56	--	-//-
Poh0075180	170.06	78.6255	1.113	8.1082e-13	2.7882e-12	--	-//-
Poh0075200	8.35992	23.5556	-1.4945	0.00069595	0.0012793	--	-//-
Poh0075310	110.776	68.5902	0.69157	0.00012118	0.00024034	--	-//-
Poh0075340	412.594	620.061	-0.58769	2.7567e-09	7.7437e-09	--	-//-
Poh0075400	74.9522	217.971	-1.5401	2.8935e-24	1.5921e-23	--	-//-
Poh0075470	14.792	94.096	-2.6693	2.125e-24	1.1737e-23	--	-//-
Poh0075560	15.2399	99.5152	-2.7071	3.2008e-26	1.8878e-25	--	-//-
Poh0075570	146.549	105.598	0.4728	0.0020487	0.0035745	--	-//-
Poh0075580	104.724	41.5246	1.3346	2.0512e-06	4.7263e-06	--	-//-
Poh0075620	378.59	532.69	-0.49266	1.2773e-07	3.2159e-07	--	-//-
Poh0075710	243.302	1600.41	-2.7176	2.6687e-218	1.9416e-216	--	-//-
Poh0075740	381.478	587.089	-0.62198	1.7017e-11	5.4565e-11	--	-//-
Poh0075760	1816.25	184.335	3.3006	3.83700002005832e-316	5.84359999986858e-314	--	-//-
Poh0075770	168.089	227.375	-0.43585	0.00061446	0.0011367	--	-//-
Poh0075790	46.659	177.463	-1.9273	3.9676e-28	2.4774e-27	--	-//-
Poh0075910	4.38052	36.8552	-3.0727	1.1213e-11	3.6362e-11	--	-//-
Poh0075960	66.3491	15.9513	2.0564	7.0962e-14	2.5653e-13	--	-//-
Poh0076030	1825.73	1073.02	0.7668	3.5652e-28	2.2306e-27	--	-//-
Poh0076100	0.400389	6.83274	-4.093	0.0011686	0.0020959	--	-//-
Poh0076140	192.675	279.702	-0.53772	6.3769e-06	1.4163e-05	--	-//-
Poh0076220	284.184	152.164	0.9012	1.337e-13	4.7753e-13	--	-//-
Poh0076240	22.0961	52.3844	-1.2453	8.2763e-06	1.8204e-05	--	-//-
Poh0076250	151.931	718.745	-2.2421	2.3021e-102	5.4631e-101	--	-//-
Poh0076290	1077.35	396.134	1.4434	1.5386e-41	1.3959e-40	--	-//-
Poh0076300	159.385	198.798	-0.31879	0.017684	0.027421	--	-//-
Poh0076410	1.86032	26.3388	-3.8236	7.037e-11	2.1747e-10	--	-//-
Poh0076420	445.254	620.645	-0.47914	3.9177e-05	8.1225e-05	--	-//-
Poh0076430	761.01	655.025	0.21637	0.0078908	0.012837	--	-//-
Poh0076480	11.1849	27.5348	-1.2997	0.0011582	0.0020775	--	-//-
Poh0076500	13.1934	27.8981	-1.0803	0.0044835	0.0075182	--	-//-
Poh0076510	41.6756	11.3125	1.8813	0.00024946	0.00048089	--	-//-
Poh0076520	888.69	150.53	2.5616	8.9024e-149	3.5105e-147	--	-//-
Poh0076550	80.3678	148.644	-0.88717	4.2576e-08	1.1072e-07	--	-//-
Poh0076580	0.754057	9.86485	-3.7096	0.00013783	0.00027197	--	-//-
Poh0077000	322.31	105.481	1.6115	2.1997e-36	1.7546e-35	--	-//-
Poh0077080	194.111	267.843	-0.46451	0.00013499	0.0002666	--	-//-
Poh0077090	757.93	636.473	0.25196	0.0019488	0.0034082	--	-//-
Poh0077140	0.754057	14.0426	-4.219	5.1276e-06	1.1476e-05	--	-//-
Poh0077210	4.82909	17.5974	-1.8655	0.00049004	0.00091625	--	-//-
Poh0077270	73.6481	176.142	-1.258	1.6466e-15	6.4513e-15	--	-//-
Poh0077420	93.2706	153.014	-0.71417	5.1148e-06	1.1449e-05	--	-//-
Poh0077670	153.396	89.3419	0.77985	5.4032e-07	1.3e-06	--	-//-
Poh0077930	2.52239	16.7897	-2.7347	1.7652e-05	3.7729e-05	--	-//-
Poh0077980	35.3741	65.1334	-0.8807	0.00019563	0.00038087	--	-//-
Poh0078010	308.75	409.556	-0.40762	6.0231e-05	0.00012284	--	-//-
Poh0078120	33.7496	58.0851	-0.7833	0.0014727	0.0026129	--	-//-
Poh0078170	602.669	406.064	0.56966	2.7025e-10	8.0701e-10	--	-//-
Poh0078190	148.503	50.4389	1.5579	9.6275e-19	4.3181e-18	--	-//-
Poh0078280	1041.07	701.001	0.57057	1.6134e-13	5.7344e-13	--	-//-
Poh0078340	88.2102	5.67864	3.9573	2.9231e-36	2.3241e-35	--	-//-
Poh0078360	3.53302	14.7891	-2.0656	0.0025679	0.0044279	--	-//-
Poh0078480	0.352937	6.90817	-4.2908	0.0011566	0.0020749	--	-//-
Poh0078660	145.012	257.936	-0.83084	5.9343e-11	1.8423e-10	--	-//-
Poh0078680	44.7476	94.0877	-1.0722	2.2205e-07	5.4974e-07	--	-//-
Poh0078690	233.376	284.477	-0.28565	0.011647	0.018524	--	-//-
Poh0078700	59.1148	37.7244	0.64802	0.0082997	0.013462	--	-//-
Poh0078760	47.5296	206.522	-2.1194	9.5164e-37	7.6657e-36	--	-//-
Poh0078780	5.2762	0.894285	2.5607	0.027384	0.041352	--	-//-
Poh0078980	772.697	225.453	1.7771	1.7788e-78	3.1307e-77	--	-//-
Poh0078990	238.199	100.227	1.2489	1.5843e-19	7.3413e-19	--	-//-
Poh0079000	484.268	146.003	1.7298	4.8579e-55	5.8266e-54	--	-//-
Poh0079090	1438.71	724.388	0.98995	9.6374e-39	8.1643e-38	--	-//-
Poh0079110	4.68747	28.2362	-2.5907	5.3341e-08	1.3772e-07	--	-//-
Poh0079260	41.0061	15.415	1.4115	0.00026109	0.00050239	--	-//-
Poh0079310	105.728	55.3103	0.93474	9.9874e-07	2.3578e-06	--	-//-
Poh0079460	277.71	151.295	0.87621	8.8222e-13	3.0271e-12	--	-//-
Poh0079520	5.48971	75.3554	-3.7789	4.9789e-28	3.0975e-27	--	-//-
Poh0079560	91.1078	151.544	-0.73409	2.2648e-06	5.1975e-06	--	-//-
Poh0079600	251.645	176.581	0.51106	3.0928e-05	6.467e-05	--	-//-
Poh0079760	592.215	492.241	0.26675	0.0024078	0.0041666	--	-//-
Poh0079800	159.211	207.24	-0.38036	0.0060693	0.010015	--	-//-
Poh0079930	11.0685	25.9477	-1.2291	0.0019778	0.0034566	--	-//-
Poh0080100	55.2577	166.3	-1.5895	1.729e-20	8.3095e-20	--	-//-
Poh0080160	103.113	53.5133	0.94626	8.221e-07	1.9535e-06	--	-//-
Poh0080280	313.312	221.305	0.50157	8.8027e-06	1.9317e-05	--	-//-
Poh0080290	2.51874	74.1596	-4.8799	3.0412e-33	2.2187e-32	--	-//-
Poh0080360	1614.4	943.842	0.77438	1.8661e-27	1.1427e-26	--	-//-
Poh0080380	82.9763	145.007	-0.80535	6.6896e-07	1.5996e-06	--	-//-
Poh0080420	213.944	24.352	3.1351	8.5286e-64	1.1968e-62	--	-//-
Poh0080480	197.688	96.8934	1.0288	1.2454e-12	4.2317e-12	--	-//-
Poh0080510	87.2951	128.185	-0.55425	0.00083592	0.0015221	--	-//-
Poh0080600	1.4592	8.50651	-2.5434	0.024848	0.037739	--	-//-
Poh0080690	355.391	225.265	0.65778	1.5567e-09	4.436e-09	--	-//-
Poh0080740	74.5868	35.6137	1.0665	6.4454e-06	1.4308e-05	--	-//-
Poh0080970	137.605	106.387	0.37121	0.018358	0.0284	--	-//-
Poh0080990	33.7569	60.1951	-0.83446	0.00056535	0.0010503	--	-//-
Poh0081100	5.13385	0.285061	4.1707	0.0045254	0.0075834	--	-//-
Poh0081110	0	7.19046	#NAME?	0.00013411	0.00026499	--	-//-
Poh0081140	139.1	52.0936	1.4169	1.7822e-15	6.9723e-15	--	-//-
Poh0081190	17.4553	78.418	-2.1675	7.4902e-11	2.31e-10	--	-//-
Poh0081270	2534.64	75.5766	5.0677	2.3662e-257	2.2905e-255	--	-//-
Poh0081390	4.38052	12.4751	-1.5099	0.014062	0.022104	--	-//-
Poh0081420	69.9044	40.9543	0.77137	0.0005988	0.0011091	--	-//-
Poh0081430	191.089	108.268	0.81965	8.9008e-09	2.423e-08	--	-//-
Poh0081530	449.126	890.418	-0.98736	4.3116e-12	1.4256e-11	--	-//-
Poh0081630	31.0655	50.0872	-0.68913	0.0096945	0.015577	--	-//-
Poh0081710	460.686	46.6695	3.3032	3.0812e-120	9.1019e-119	--	-//-
Poh0081970	197	254.393	-0.36886	0.0024758	0.0042767	--	-//-
Poh0082130	142.032	314.674	-1.1476	1.007e-20	4.8842e-20	--	-//-
Poh0082160	129.703	163.408	-0.33326	0.020528	0.031524	--	-//-
Poh0082230	0	3.87329	#NAME?	0.010053	0.016117	--	-//-
Poh0082270	112.061	169.605	-0.5979	4.6916e-05	9.6604e-05	--	-//-
Poh0082430	50.4286	212.027	-2.0719	3.5207e-36	2.7953e-35	--	-//-
Poh0082510	51.322	132.03	-1.3632	2.3357e-13	8.2486e-13	--	-//-
Poh0082630	8.9034	18.8186	-1.0797	0.018252	0.02825	--	-//-
Poh0082850	3.36697	10.8176	-1.6839	0.013022	0.020577	--	-//-
Poh0082900	184.25	71.3673	1.3683	1.5644e-18	6.9566e-18	--	-//-
Poh0082920	47.6927	75.7249	-0.667	0.0016467	0.0029031	--	-//-
Poh0083000	51.5385	139.17	-1.4331	2.551e-15	9.8977e-15	--	-//-
Poh0083010	65.6254	111.94	-0.77039	2.0353e-05	4.3254e-05	--	-//-
Poh0083110	39.3787	87.6766	-1.1548	1.2796e-07	3.2212e-07	--	-//-
Poh0083120	255.715	147.291	0.79586	4.2762e-10	1.2637e-09	--	-//-
Poh0083190	333.542	146.396	1.188	2.9761e-23	1.5772e-22	--	-//-
Poh0083200	68.9182	102.066	-0.56654	0.0024034	0.0041594	--	-//-
Poh0083260	60.6985	28.5216	1.0896	1.7058e-05	3.6499e-05	--	-//-
Poh0083300	42.607	158.433	-1.8947	3.4439e-25	1.9584e-24	--	-//-
Poh0083310	8.00772	28.9937	-1.8563	9.0738e-06	1.9888e-05	--	-//-
Poh0083320	346.1	781.935	-1.1759	2.1472e-34	1.6182e-33	--	-//-
Poh0083350	260.135	20.0231	3.6995	1.7322e-90	3.5522e-89	--	-//-
Poh0083370	3.62573	18.2039	-2.3279	4.6479e-05	9.5749e-05	--	-//-
Poh0083400	200.288	91.9139	1.1237	1.3979e-14	5.2379e-14	--	-//-
Poh0083740	307.824	134.799	1.1913	3.1418e-22	1.6047e-21	--	-//-
Poh0083840	527.082	204.787	1.3639	7.8396e-32	5.4993e-31	--	-//-
Poh0083970	14.6993	60.9997	-2.0531	3.6783e-12	1.2197e-11	--	-//-
Poh0084000	3617.74	200.097	4.1763	0	0	--	-//-
Poh0084030	9.11252	58.6244	-2.6856	6.4589e-16	2.5802e-15	--	-//-
Poh0084080	786.004	500.371	0.65154	1.0631e-14	4.0044e-14	--	-//-
Poh0084090	137.124	638.278	-2.2187	1.6953e-93	3.595e-92	--	-//-
Poh0084300	3.50933	10.7479	-1.6148	0.012884	0.020377	--	-//-
Poh0084470	38.133	65.7645	-0.78627	0.001056	0.0019032	--	-//-
Poh0084560	135.175	286.296	-1.0827	9.7085e-18	4.1757e-17	--	-//-
Poh0084610	57.8253	110.252	-0.93103	5.9397e-07	1.4249e-06	--	-//-
Poh0084620	10.0097	58.5294	-2.5478	3.3676e-15	1.3012e-14	--	-//-
Poh0084790	547.215	33.6552	4.0232	5.8915e-127	1.8832e-125	--	-//-
Poh0084850	79.6115	119.172	-0.582	0.00081062	0.0014788	--	-//-
Poh0084890	205.602	349.978	-0.76741	5.8479e-12	1.9213e-11	--	-//-
Poh0084990	1022.49	48.8158	4.3886	4.45180000000002e-310	6.4916e-308	--	-//-
Poh0085030	1297.14	565.985	1.1965	5.0323e-54	5.8914e-53	--	-//-
Poh0085060	850.277	1854.2	-1.1248	2.335e-55	2.8174e-54	--	-//-
Poh0085090	4.4287	21.3002	-2.2659	1.2799e-05	2.7704e-05	--	-//-
Poh0085100	25.7685	43.4586	-0.75403	0.0078672	0.012803	--	-//-
Poh0085150	178.536	563.516	-1.6582	2.5699e-37	2.0963e-36	--	-//-
Poh0085170	940.123	1215.7	-0.37086	6.0387e-07	1.4479e-06	--	-//-
Poh0085180	417.136	1037.59	-1.3146	1.3319e-55	1.6139e-54	--	-//-
Poh0085190	1668.31	165.179	3.3363	9.0929e-307	1.3037e-304	--	-//-
Poh0085470	97.7209	138.983	-0.50817	0.001192	0.0021362	--	-//-
Poh0085700	393.234	324.439	0.27744	0.0067882	0.011136	--	-//-
Poh0085940	241.552	426.484	-0.82016	4.6518e-11	1.4527e-10	--	-//-
Poh0085970	4342.41	465.928	3.2203	0	0	--	-//-
Poh0086330	50.2899	111.677	-1.151	2.8314e-09	7.947e-09	--	-//-
Poh0086380	730.101	56.3891	3.6946	4.8407e-206	3.2334e-204	--	-//-
Poh0086400	93.3345	138.155	-0.56581	0.00039219	0.00074086	--	-//-
Poh0086450	298.068	105.914	1.4927	1.1117e-30	7.5447e-30	--	-//-
Poh0086460	61.3131	12.2933	2.3183	6.3949e-15	2.4359e-14	--	-//-
Poh0086520	302.266	102.614	1.5586	2.6387e-33	1.9263e-32	--	-//-
Poh0086530	1050.25	509.549	1.0434	2.9694e-38	2.4848e-37	--	-//-
Poh0086650	7114.95	335.382	4.407	0	0	--	-//-
Poh0086660	9646.84	241.108	5.3223	0	0	--	-//-
Poh0086770	278.894	99.875	1.4815	6.3524e-29	4.0749e-28	--	-//-
Poh0086780	11.7291	3.02642	1.9544	0.0028266	0.0048481	--	-//-
Poh0086820	1906.02	464.237	2.0376	1.2047e-157	5.1028e-156	--	-//-
Poh0086840	363.379	199.334	0.86629	6.4781e-15	2.4665e-14	--	-//-
Poh0086910	1138.18	368.664	1.6263	4.1094e-85	7.8801e-84	--	-//-
Poh0086960	32.6872	13.6293	1.262	0.0017763	0.0031207	--	-//-
Poh0087150	25.6291	107.476	-2.0682	5.0195e-20	2.3754e-19	--	-//-
Poh0087160	17.6155	102.396	-2.5392	9.8814e-25	5.5256e-24	--	-//-
Poh0087190	762.555	594.232	0.35981	4.7924e-05	9.8573e-05	--	-//-
Poh0087310	315.01	380.63	-0.27299	0.0078864	0.012831	--	-//-
Poh0087500	12.5751	1.46441	3.1022	4.2243e-05	8.73e-05	--	-//-
Poh0087570	7.13579	20.0146	-1.4879	0.0014583	0.0025887	--	-//-
Poh0087580	30.9425	87.5012	-1.4997	3.7495e-11	1.1764e-10	--	-//-
Poh0087620	11.2094	30.7459	-1.4557	9.8143e-05	0.00019621	--	-//-
Poh0087660	6.54925	58.2362	-3.1525	1.0513e-18	4.7072e-18	--	-//-
Poh0087870	152.171	626.605	-2.0419	4.9591e-82	9.151e-81	--	-//-
Poh0087880	232.42	577.012	-1.3119	4.0743e-39	3.4877e-38	--	-//-
Poh0088260	152.351	199.737	-0.3907	0.0032794	0.0055866	--	-//-
Poh0088330	297.312	636.112	-1.0973	1.0546e-30	7.1643e-30	--	-//-
Poh0088340	116.766	246.33	-1.077	1.5763e-15	6.1794e-15	--	-//-
Poh0088480	1386.66	2454.61	-0.82388	9.9612e-14	3.5799e-13	--	-//-
Poh0088490	908.272	1851.02	-1.0271	2.0444e-17	8.6874e-17	--	-//-
Poh0088530	268.829	609.101	-1.18	5.3281e-20	2.518e-19	--	-//-
Poh0088600	172.749	367.334	-1.0884	1.7693e-15	6.9225e-15	--	-//-
Poh0088860	251.47	174.797	0.5247	1.8824e-05	4.0139e-05	--	-//-
Poh0088910	211.806	57.7892	1.8739	1.6734e-32	1.1948e-31	--	-//-
Poh0088940	87.4087	64.6638	0.43482	0.027242	0.041164	--	-//-
Poh0089000	240.14	744.271	-1.632	1.9501e-44	1.8787e-43	--	-//-
Poh0089040	70.7549	104.436	-0.56172	0.0018774	0.0032896	--	-//-
Poh0089250	98.1169	28.0102	1.8085	4.2073e-16	1.695e-15	--	-//-
Poh0089310	514.773	792.267	-0.62205	9.2919e-14	3.3425e-13	--	-//-
Poh0089370	69.6723	123.959	-0.83121	2.0993e-06	4.8326e-06	--	-//-
Poh0089470	61.1218	244.914	-2.0025	1.0917e-38	9.2278e-38	--	-//-
Poh0089510	32.317	7.76058	2.0581	1.8699e-07	4.6539e-07	--	-//-
Poh0089720	679.228	404.289	0.74851	2.565e-17	1.0863e-16	--	-//-
Poh0089820	40.2758	12.1928	1.7239	3.0698e-07	7.524e-07	--	-//-
Poh0089930	13.6347	0	Inf	4.4004e-09	1.2204e-08	--	-//-
Poh0089960	436.681	235.703	0.88961	1.1473e-17	4.9191e-17	--	-//-
Poh0090000	258.608	1348.68	-2.3827	1.3601e-164	6.2143e-163	--	-//-
Poh0090030	286.87	145.455	0.97983	1.5043e-11	4.8414e-11	--	-//-
Poh0090080	1050.02	500.586	1.0687	5.4221e-40	4.7519e-39	--	-//-
Poh0090190	118.886	149.524	-0.3308	0.028476	0.042881	--	-//-
Poh0090260	1397.57	904.243	0.62814	7.4267e-18	3.2104e-17	--	-//-
Poh0090470	1243.38	3302.09	-1.4091	4.6419e-100	1.0769e-98	--	-//-
Poh0090570	73.4671	174.923	-1.2515	4.3995e-15	1.6918e-14	--	-//-
Poh0090740	23103.5	2372.57	3.2836	0	0	--	-//-
Poh0090790	2739.96	506.497	2.4355	2.487e-85	4.7718e-84	--	-//-
Poh0091000	32.7346	65.6306	-1.0036	2.562e-05	5.3994e-05	--	-//-
Poh0091080	4869.77	43.7492	6.7985	0	0	--	-//-
Poh0091090	1702.16	21.56	6.3029	1.2292e-287	1.4884e-285	--	-//-
Poh0091120	1.41248	8.15726	-2.5299	0.0065949	0.010838	--	-//-
Poh0091370	60.6459	120.329	-0.9885	4.8158e-08	1.2473e-07	--	-//-
Poh0091390	4968.38	9298.63	-0.90424	2.0049e-53	2.3281e-52	--	-//-
Poh0091420	163.046	278.949	-0.77473	0.00015882	0.00031182	--	-//-
Poh0091440	178.431	365.706	-1.0353	1.5568e-19	7.2149e-19	--	-//-
Poh0091470	99.5976	45.2524	1.1381	1.1086e-08	2.9969e-08	--	-//-
Poh0091530	19.1696	48.2508	-1.3317	7.2982e-06	1.6128e-05	--	-//-
Poh0091770	48.9168	110.254	-1.1724	1.6859e-09	4.7943e-09	--	-//-
Poh0091870	145.184	180.267	-0.31225	0.022855	0.034866	--	-//-
Poh0092040	225.229	25.1538	3.1625	1.0388e-67	1.5484e-66	--	-//-
Poh0092050	149.089	190.205	-0.35138	0.016608	0.02588	--	-//-
Poh0092130	319.423	389.503	-0.28617	0.0050491	0.0084058	--	-//-
Poh0092340	388.531	85.5281	2.1836	4.0659e-66	5.9263e-65	--	-//-
Poh0092480	100.123	68.2996	0.55183	0.0026151	0.0045031	--	-//-
Poh0092530	1004.88	578.659	0.79624	1.7668e-23	9.4509e-23	--	-//-
Poh0092590	1180.02	380.079	1.6344	1.5127e-25	8.7253e-25	--	-//-
Poh0092610	27.6511	50.2153	-0.86079	0.016225	0.025312	--	-//-
Poh0092620	161.41	110.717	0.54384	0.00038003	0.00071892	--	-//-
Poh0092710	101.522	38.5873	1.3956	1.0928e-11	3.5444e-11	--	-//-
Poh0092720	265.652	128.271	1.0503	4.6884e-14	1.7098e-13	--	-//-
Poh0092810	49.2771	94.1126	-0.93347	3.8546e-06	8.7036e-06	--	-//-
Poh0092820	10.9772	85.7125	-2.965	5.3029e-25	2.9961e-24	--	-//-
Poh0092830	22.2059	66.8684	-1.5904	1.911e-09	5.4159e-09	--	-//-
Poh0092840	18.0663	4.77312	1.9203	0.00025043	0.00048267	--	-//-
Poh0093050	39.4787	99.5786	-1.3348	4.5182e-09	1.2518e-08	--	-//-
Poh0093060	9.37347	33.4819	-1.8367	2.4849e-06	5.687e-06	--	-//-
Poh0093070	184.912	134.156	0.46292	0.00095055	0.0017219	--	-//-
Poh0093220	26.2609	41.5917	-0.66338	0.020544	0.031546	--	-//-
Poh0093320	1511.18	992.165	0.60702	1.7427e-06	4.037e-06	--	-//-
Poh0093430	279.36	334.027	-0.25784	0.015646	0.024454	--	-//-
Poh0093510	90.9173	236.56	-1.3796	3.1742e-22	1.6208e-21	--	-//-
Poh0093530	284.519	432.675	-0.60476	2.711e-09	7.6208e-09	--	-//-
Poh0093540	1214.57	672.99	0.85179	6.9212e-29	4.4322e-28	--	-//-
Poh0093590	161.666	93.2996	0.79307	3.0359e-07	7.442e-07	--	-//-
Poh0093630	1007.52	162.186	2.6351	1.7415e-167	8.1526e-166	--	-//-
Poh0093650	106.979	60.7739	0.8158	9.7273e-06	2.1259e-05	--	-//-
Poh0093740	107.333	144.882	-0.43278	0.012443	0.019718	--	-//-
Poh0093760	0.400389	6.23475	-3.9609	0.0023726	0.0041088	--	-//-
Poh0094040	1357.23	371.983	1.8674	7.6658e-117	2.1674e-115	--	-//-
Poh0094050	260.451	178.526	0.54488	6.3311e-06	1.4066e-05	--	-//-
Poh0094080	20.0416	58.1214	-1.5361	5.1695e-08	1.3361e-07	--	-//-
Poh0094100	113.426	87.0898	0.38118	0.021298	0.032644	--	-//-
Poh0094140	2250.97	228.507	3.3002	6.7059e-280	7.6343e-278	--	-//-
Poh0094150	240.068	307.608	-0.35765	0.0011964	0.0021433	--	-//-
Poh0094240	309.349	210.404	0.55607	1.1571e-06	2.7182e-06	--	-//-
Poh0094350	14.6468	64.2276	-2.1326	2.7533e-13	9.6987e-13	--	-//-
Poh0094360	108.445	158.969	-0.55178	0.00026676	0.0005129	--	-//-
Poh0094380	2.21253	21.3559	-3.2709	6.3939e-08	1.6408e-07	--	-//-
Poh0094400	149.387	192.795	-0.36801	0.0064868	0.01067	--	-//-
Poh0094500	740.149	368.873	1.0047	4.8021e-30	3.194e-29	--	-//-
Poh0094510	259.533	122.472	1.0835	9.3916e-17	3.8853e-16	--	-//-
Poh0094540	67.4237	552.585	-3.0349	1.7299e-126	5.499e-125	--	-//-
Poh0094920	28.8256	64.4791	-1.1615	3.093e-06	7.0341e-06	--	-//-
Poh0094940	37.821	91.1256	-1.2687	3.1108e-09	8.7075e-09	--	-//-
Poh0094970	31.7053	282.07	-3.1533	5.493e-77	9.473e-76	--	-//-
Poh0095050	309.896	259.552	0.25576	0.01632	0.025451	--	-//-
Poh0095250	1.06027	9.8844	-3.2207	0.00044486	0.00083501	--	-//-
Poh0095320	60.694	35.0745	0.79113	0.0051505	0.0085692	--	-//-
Poh0095360	164.453	316.639	-0.94516	1.8581e-15	7.265e-15	--	-//-
Poh0095440	88.7375	35.9158	1.3049	1.2352e-08	3.3287e-08	--	-//-
Poh0095470	486.355	656.809	-0.43346	6.0213e-07	1.444e-06	--	-//-
Poh0095550	403.371	137.758	1.55	1.7328e-24	9.5958e-24	--	-//-
[truncated: 21,023 more rows]
